# Supplementary material for: Heteromeric HSFA2/HSFA3 complexes drive transcriptional memory after heat stress in Arabidopsis
Source: Nat Commun. 2021 Jun 8;12:3426. doi: 10.1038/s41467-021-23786-6 (PMC8187452; doi:10.1038/s41467-021-23786-6)
Supplement: Supplementary file 3 — Supplementary Data 1 [file 41467_2021_23786_MOESM3_ESM.xlsx]

## Sheet: Col-1-0-0-up
id	Col.ACC4vsNTC.lfc	Col.ACC4vsNTC.padj	Col.ACC28vsNTC.lfc	Col.ACC28vsNTC.padj	Col.ACC52vsNTC.lfc	Col.ACC52vsNTC.padj	hsfa2.ACC4vsNTC.lfc	hsfa2.ACC4vsNTC.padj	hsfa2.ACC28vsNTC.lfc	hsfa2.ACC28vsNTC.padj	hsfa2.ACC52vsNTC.lfc	hsfa2.ACC52vsNTC.padj	hsfa3.ACC4vsNTC.lfc	hsfa3.ACC4vsNTC.padj	hsfa3.ACC28vsNTC.lfc	hsfa3.ACC28vsNTC.padj	hsfa3.ACC52vsNTC.lfc	hsfa3.ACC52vsNTC.padj	hsfa23.ACC4vsNTC.lfc	hsfa23.ACC4vsNTC.padj	hsfa23.ACC28vsNTC.lfc	hsfa23.ACC28vsNTC.padj	hsfa23.ACC52vsNTC.lfc	hsfa23.ACC52vsNTC.padj
AT1G01010	1.99623	1.91947e-41	0.815399	8.1218e-07	0.291215	0.185606	1.72476	3.56214e-31	0.474997	0.0133277	0.0843946	0.791462	1.56693	6.51895e-26	0.707729	5.09085e-05	0.0564547	0.858713	1.37672	3.275e-20	0.578645	0.00141152	0.070356	0.816756
AT1G01020	1.12905	6.6879e-11	0.296307	0.160953	0.0955373	0.757473	1.32711	1.10536e-14	0.2009	0.458571	0.343003	0.179803	1.03528	2.0016e-09	0.135336	0.597569	-0.128777	0.680629	1.15038	2.26381e-11	0.296868	0.205313	0.0331007	0.931624
AT1G01310	1.38535	0.0381897	0.000324385	NA	-0.0296779	NA	0.0756185	0.926086	-0.00388685	NA	-0.182873	NA	-0.0668873	1	0.277438	NA	-0.190002	NA	-0.146896	0.847956	-0.954873	NA	-0.412664	NA
AT1G01340	3.81873	9.15191e-78	0.252097	0.365441	0.365611	0.242657	3.43363	1.8623e-62	0.213836	0.544533	0.248653	0.505767	3.41512	3.44776e-63	0.172197	0.58919	0.300379	0.386784	3.55447	7.2598e-67	0.438825	0.123513	0.400305	0.214544
AT1G01350	2.2469	1.17708e-114	0.296897	0.0127331	0.227731	0.111109	2.15443	1.12233e-106	-0.00769539	0.971784	0.0204691	0.932583	2.03043	1.26118e-95	0.138409	0.328862	-0.00773978	0.977776	2.28305	6.54459e-120	0.203125	0.136991	0.115993	0.505289
AT1G01355	2.31139	8.40109e-05	0.404229	0.629755	0.473634	0.638119	1.02875	0.107928	0.641945	0.496435	-0.508713	NA	1.64079	0.00688812	-0.288992	0.765465	-1.14712	0.231398	0.863791	0.18744	-0.549516	0.562873	-0.531758	0.634293
AT1G01460	2.051	0.00125288	0.271629	NA	0.251955	NA	1.16244	0.0810474	0.428864	NA	-0.0246717	NA	1.55223	0.0217346	-0.0158506	NA	0.227655	NA	0.447245	0.530468	-0.466546	NA	-0.0108555	NA
AT1G01470	2.25284	7.39619e-28	-0.118594	0.68401	-0.0446049	0.912362	2.68952	3.82541e-39	0.223937	0.495199	0.31125	0.347728	2.36925	1.54546e-30	0.325523	0.24276	0.0994603	0.808356	2.64056	8.17448e-38	0.406968	0.137575	0.202924	0.570988
AT1G01500	1.86234	5.14928e-26	0.597665	0.00310581	0.322791	0.210028	2.04076	1.03176e-30	0.66429	0.00239128	0.407518	0.110882	1.99569	2.09426e-29	0.559535	0.0107803	0.359436	0.192698	2.26672	9.78131e-38	0.698764	0.00113048	0.32239	0.234493
AT1G01720	1.91071	1.11352e-11	0.258145	0.484089	0.431569	0.29534	1.58509	2.21714e-08	0.143516	0.778946	0.448487	0.30736	1.37316	1.77288e-06	0.255823	0.532643	0.470314	0.288347	1.31091	4.29483e-06	0.319172	0.433541	0.54725	0.182245
AT1G01740	1.28547	1.08087e-19	0.415156	0.0135203	0.114448	0.645564	1.2677	2.22755e-18	0.24823	0.255811	0.110536	0.709991	1.0834	2.39153e-14	0.0978223	0.662435	0.0146508	0.967024	1.1965	1.58722e-17	0.0961568	0.681215	0.0386483	0.90309
AT1G01830	1.01513	1.15702e-13	0.0730349	0.709548	0.241756	0.222301	0.206561	0.174365	0.18786	0.365641	0.310187	0.112865	0.153861	0.385515	-0.0227335	0.925934	0.226122	0.300075	-0.303775	0.04057	0.0392606	0.873039	0.360672	0.0542455
AT1G01910	1.71644	5.91412e-156	-0.147147	0.0686649	-0.146074	0.120664	1.86576	2.50802e-183	0.0177944	0.893815	-0.0413693	0.765322	1.79885	1.02126e-170	-0.00610903	0.960863	-0.0550345	0.651903	1.92702	1.07733e-196	0.0615075	0.549698	-0.110422	0.292174
AT1G01930	2.08403	1.32484e-41	0.404261	0.0267814	0.167923	0.502307	1.97436	1.98203e-37	0.0907139	0.749047	0.0192107	0.960218	1.9564	1.19735e-36	0.29443	0.154033	0.0995347	0.734847	2.07808	1.62545e-41	0.137858	0.565309	0.0826647	0.785465
AT1G01940	4.18902	0	0.882891	1.61525e-12	0.417893	0.0046614	4.22938	0	0.213834	0.205064	0.00350807	0.99006	3.78883	4.28656e-253	0.275375	0.0667481	-0.016449	0.952429	4.26264	0	-0.0676252	0.731225	-0.17291	0.369487
AT1G01980	2.86124	1.74692e-06	-0.0139525	0.991508	0.737941	0.442214	2.30978	7.8585e-05	-0.0518048	0.967024	-1.03529	0.283658	2.69181	8.02707e-06	0.13879	0.898908	-0.0149231	0.994143	3.08491	2.01684e-07	0.324945	0.753402	0.344489	0.772525
AT1G02000	1.82519	1.70794e-72	-0.194721	0.128904	-0.451255	0.00044993	1.50751	6.50216e-49	-0.202792	0.172486	-0.261199	0.080048	1.76683	1.5222e-67	-0.310726	0.0186081	-0.199167	0.228366	1.39256	2.06827e-42	-0.352584	0.00669935	-0.33627	0.0163922
AT1G02090	2.45036	1.09581e-247	-0.00537536	0.967475	-0.237283	0.0158441	2.92123	0	-0.107868	0.347287	-0.212098	0.0430247	2.36718	1.13732e-229	-0.115282	0.269038	-0.185964	0.100714	3.01718	0	-0.184507	0.0620215	-0.273917	0.00574934
AT1G02170	1.01395	2.23883e-21	-0.284047	0.0245908	-0.288201	0.0452374	1.24394	2.07395e-31	-0.0017579	0.993533	-0.214604	0.185364	1.05392	8.31875e-23	-0.127009	0.410794	-0.15116	0.393904	1.18167	1.11833e-28	-0.172148	0.250189	-0.270399	0.073574
AT1G02230	1.58411	0.000889324	0.783794	0.177517	0.386811	0.631829	1.19054	0.00857878	0.215993	0.794677	-0.644189	0.413265	1.32409	0.0036074	0.662158	0.262126	-0.176655	0.851012	1.46283	0.000874431	0.539137	0.392596	-0.904131	0.213345
AT1G02270	2.51303	2.50944e-129	0.130513	0.347416	0.143642	0.383826	2.73743	6.02576e-152	0.275065	0.053453	0.201256	0.221871	2.40197	7.13809e-118	0.238656	0.0854476	0.0983856	0.605691	2.80468	1.02383e-160	0.286154	0.0374012	0.0754068	0.708412
AT1G02290	1.52492	2.02501e-71	0.177508	0.105568	0.277464	0.0166832	1.0636	6.50066e-34	0.0628646	0.696808	0.193867	0.142414	1.18388	6.87604e-43	0.125052	0.316082	0.217183	0.10148	0.952896	8.61147e-28	-0.107343	0.421298	0.0499309	0.773476
AT1G02310	1.18128	0.000170875	-0.228905	0.597788	-0.250988	0.633043	1.30394	2.38112e-05	-0.15325	0.787562	-0.46505	0.356199	0.888639	0.00571034	-0.303176	0.498897	-0.501003	0.311859	1.32708	1.64746e-05	-0.0760796	0.891776	-0.237046	0.677765
AT1G02330	1.51619	1.54325e-54	0.350177	0.00193987	0.016397	0.936409	1.51261	4.21604e-55	-0.0934402	0.572749	-0.217582	0.134472	1.47923	1.33956e-52	0.16256	0.223571	-0.0527521	0.787679	1.46184	1.27528e-51	-0.0179168	0.921473	-0.149993	0.342657
AT1G02380	1.54371	6.96262e-08	-0.426085	0.237181	-0.153282	0.765505	1.88901	2.69728e-11	-0.297692	0.520757	-0.124102	0.840932	1.3315	4.05134e-06	-0.6903	0.0593194	-0.382975	0.415615	1.74061	6.84931e-10	-0.523145	0.174282	-0.394698	0.386866
AT1G02400	1.9416	9.33824e-17	0.0935948	0.789097	-0.0521828	0.910686	1.88157	8.54442e-16	-0.0448567	0.924392	-0.269607	0.511872	1.596	1.13372e-11	0.00923264	0.984189	-0.297944	0.446537	1.74982	6.13004e-14	-0.0804546	0.845989	-0.549456	0.101973
AT1G02405	2.70925	1.56623e-09	0.290945	0.676215	0.658949	0.366732	2.29594	7.77958e-08	-0.237681	0.786664	0.0702924	0.950339	2.49071	4.77935e-08	0.718411	0.271145	0.402304	0.646782	2.22343	5.23001e-08	-0.295572	0.68364	-0.160639	0.860828
AT1G02410	1.22619	1.63311e-43	-0.106463	0.378365	-0.107693	0.459717	1.14739	8.27232e-39	-0.133907	0.328669	-0.134526	0.368075	1.06948	1.01564e-33	-0.0228812	0.885789	-0.178042	0.212298	1.14005	3.14176e-38	-0.0387621	0.806141	-0.0838671	0.60746
AT1G02420	1.19973	3.54911e-09	0.8727	8.63474e-05	0.229598	0.473786	0.998649	1.10121e-06	0.45404	0.094178	0.0465834	0.92191	1.08677	1.32072e-07	0.454284	0.0802588	0.249104	0.465027	1.0439	2.83533e-07	0.241556	0.408887	0.0441125	0.921633
AT1G02440	1.35687	0.0383565	0.928313	0.226637	-0.42504	0.69559	1.58402	0.0129089	0.468617	0.657324	-0.539739	NA	1.72244	0.00974644	1.07166	0.196831	0.838886	0.41613	1.10294	0.0911438	0.433795	0.65451	-0.150341	0.911481
AT1G02450	2.44323	1.64508e-05	0.670246	0.368311	0.157753	0.888655	2.03387	0.000474741	0.177598	0.878238	-0.579709	0.597459	2.71889	3.45861e-06	0.769106	0.354878	0.255816	0.834803	2.28697	7.92646e-05	0.203325	0.84689	-1.00178	0.29065
AT1G02510	3.90838	1.65579e-10	0	1	0	1	3.3949	4.00638e-08	0	1	0	NA	3.75104	1.30439e-09	0.662924	0.465032	0	1	2.61227	3.64445e-05	-0.502795	0.603805	-0.492154	0.66605
AT1G02750	1.7757	1.97943e-67	-0.037781	0.815718	-0.0990486	0.576538	1.92472	1.87107e-79	-0.143794	0.383806	-0.0747983	0.726226	1.91795	5.50116e-78	-0.00756287	0.970857	-0.00336329	0.993626	1.92759	4.41601e-80	-0.103299	0.527409	-0.0804937	0.68611
AT1G02820	2.5507	1.22827e-10	0.652437	0.179579	-0.252609	0.717771	2.97694	4.57382e-14	0.555931	0.347532	-0.026328	0.980198	2.38874	2.04325e-09	0.634681	0.231397	-0.554254	0.398615	3.08697	3.46751e-15	0.990411	0.0486317	-0.21706	0.775393
AT1G02860	1.67913	4.07724e-19	0.210806	0.389865	-0.0192731	0.96214	1.49413	2.89238e-15	0.406679	0.113347	0.12438	0.742436	1.58225	5.31283e-17	0.398857	0.101479	-0.0717247	0.853237	1.3055	5.54496e-12	0.308532	0.234495	0.026754	0.950391
AT1G02890	2.21246	6.02888e-85	0.202503	0.147178	0.0968139	0.610651	2.20787	1.35963e-84	-0.0596433	0.777208	-0.0893147	0.682831	1.95421	2.48663e-66	0.0911838	0.59576	0.0378099	0.875941	2.19965	6.28878e-84	0.0555863	0.773552	0.0553862	0.805484
AT1G02960	1.09068	3.197e-11	0.506392	0.00683452	0.609158	0.00247182	1.01368	5.74287e-10	0.356301	0.105922	0.490398	0.0225966	0.652901	9.86862e-05	0.366716	0.0748691	0.246436	0.343205	0.858535	1.47074e-07	0.417154	0.0421457	0.398208	0.0758844
AT1G03140	1.47707	3.41123e-48	0.211333	0.0863787	-0.106335	0.52365	1.42869	4.08725e-45	0.0952459	0.576273	-0.109895	0.549046	1.3156	1.93581e-38	0.0671963	0.670166	-0.238189	0.122933	1.41802	2.06254e-44	0.127162	0.392351	-0.180332	0.252114
AT1G03180	2.17511	2.65005e-33	0.12595	0.638754	-0.0674557	0.854871	2.03928	1.48795e-28	-0.0734362	0.84668	-0.0232911	0.961454	1.28469	1.69725e-11	0.062083	0.85202	-0.214033	0.532759	1.64617	3.56964e-18	-0.0298695	0.936153	-0.118046	0.759703
AT1G03190	2.20233	3.31071e-81	0.263626	0.0658253	0.0344739	0.882274	1.52959	2.50316e-38	0.145666	0.444087	0.0391721	0.888023	1.59902	3.04037e-42	0.135363	0.43824	-0.00741929	0.983065	1.21134	1.92398e-24	-0.00961817	0.967875	-0.0464211	0.852233
AT1G03200	1.8379	2.52281e-11	0.341286	0.364454	0.404844	0.354837	1.3403	7.68473e-07	-0.0912395	0.870292	-0.108361	0.864891	1.41757	3.6542e-07	0.554341	0.129442	0.562201	0.190871	1.49667	6.36211e-08	-0.330089	0.459244	0.0172313	0.983041
AT1G03220	1.04098	2.37553e-09	-0.369993	0.0703698	-0.652247	0.00206091	1.14447	4.93227e-11	-0.128903	0.662605	-0.455519	0.0535709	1.36157	4.94491e-15	0.0368681	0.903084	-0.237658	0.399896	0.996206	1.21395e-08	-0.292193	0.214584	-0.621294	0.00491221
AT1G03260	1.07924	2.87482e-28	-0.104851	0.4404	-0.166468	0.275604	1.18413	9.42213e-34	0.0185749	0.928332	0.0897281	0.637243	0.998204	3.35088e-25	-0.197463	0.136632	-0.165234	0.306484	1.10278	2.58011e-29	0.10771	0.477492	0.0542443	0.785465
AT1G03360	1.0469	8.99618e-11	0.816865	2.89563e-06	0.202813	0.414389	1.19261	1.46614e-13	0.487274	0.0173191	0.333769	0.158339	1.11941	4.50105e-12	0.430291	0.0323991	0.235973	0.367852	1.17476	2.69432e-13	0.327819	0.123575	0.242502	0.339538
AT1G03390	1.86656	0.00178637	-0.165251	0.859671	-0.204413	0.861103	2.02401	0.000730553	0.542412	0.59075	-0.401503	NA	1.95983	0.00118321	-0.560475	0.539614	-0.355579	0.76473	1.83984	0.00207696	0.256359	0.805487	-0.351046	0.765495
AT1G03640	1.33778	0.01831	0	NA	0	NA	0.87501	0.130657	0.380683	NA	0.194498	NA	1.39953	0.0168925	0.200511	NA	0	NA	1.48121	NA	0.200045	NA	0	NA
AT1G03730	1.40938	3.57357e-16	0.0639925	0.807508	0.312415	0.214946	1.07934	6.52675e-10	0.125373	0.680064	0.323422	0.218671	1.16482	2.47321e-11	0.169447	0.505516	0.488145	0.0457546	0.985004	1.59226e-08	0.0928553	0.745998	0.15631	0.611869
AT1G03740	1.38917	1.53272e-22	0.483201	0.00280945	0.318566	0.104498	1.1853	9.76262e-17	0.264572	0.185718	0.109859	0.687544	1.10201	1.61092e-14	0.356603	0.0476051	0.254975	0.254133	1.17791	1.42958e-16	0.254181	0.187725	0.219874	0.322043
AT1G03750	1.14179	1.60826e-16	0.297658	0.0776491	0.153223	0.497814	0.843688	2.28946e-09	0.132023	0.575551	0.052962	0.868081	0.911355	6.95878e-11	0.249178	0.179466	0.121485	0.626683	0.571405	6.68962e-05	0.198642	0.31359	-0.0442529	0.882127
AT1G03760	1.49871	1.00878e-14	0.718156	0.000974872	0.0617755	0.869146	1.45242	5.34516e-14	0.368949	0.172188	-0.0260159	0.956329	1.26191	1.0316e-10	0.448851	0.0698438	0.0178764	0.970059	1.54199	1.48653e-15	0.646909	0.00648513	0.151693	0.672205
AT1G03770	1.4088	7.79332e-12	0.716122	0.0020151	-0.0440309	0.914403	1.2087	3.60774e-09	-0.165629	0.635418	-0.181169	0.633755	1.12496	6.26759e-08	0.172679	0.572576	-0.179656	0.624428	1.40071	8.13369e-12	0.0919596	0.793631	-0.02086	0.966327
AT1G03830	1.47322	2.0437e-22	0.875196	1.09309e-07	0.385493	0.0597811	1.47778	9.88048e-23	0.327661	0.11301	0.108676	0.716622	1.36176	2.51938e-19	0.487185	0.00857227	0.23965	0.329805	1.47762	9.95321e-23	0.322523	0.106469	0.263134	0.255825
AT1G03905	2.08021	1.1207e-20	-0.525911	0.0571735	-0.0854098	0.843806	2.01845	1.13869e-19	-0.367466	0.272716	-0.188419	0.660325	1.93453	3.39916e-18	-0.423936	0.160615	-0.326503	0.38017	1.82957	1.6024e-16	-0.540455	0.0678009	-0.467536	0.161581
AT1G03910	2.11333	2.19471e-57	0.476401	0.00160776	0.0984678	0.665465	2.18229	4.03875e-61	0.0705074	0.774855	-0.0655482	0.816533	2.01496	3.72257e-52	0.192263	0.295175	0.0298819	0.918879	2.14467	3.45937e-59	0.0125421	0.961489	-0.0271833	0.926755
AT1G03970	1.80568	1.36065e-24	0.295426	0.184991	0.534602	0.0213362	1.09632	1.30048e-09	0.302187	0.244895	0.397722	0.123682	1.387	7.62268e-15	0.315938	0.186013	0.447566	0.0872568	0.950657	1.52396e-07	0.133939	0.636443	0.33172	0.216428
AT1G04070	1.31614	1.36057e-10	0.059226	0.849665	-0.00923021	0.982503	1.47781	4.9523e-13	0.234146	0.469648	0.0024706	0.996173	1.11787	5.74127e-08	-0.197355	0.50996	-0.276121	0.414606	1.37477	1.67279e-11	0.00960953	0.980099	-0.163568	0.665346
AT1G04100	2.09738	2.45633e-34	0.139305	0.590662	0.169722	0.580125	1.74885	3.48236e-26	-0.192604	0.507566	-0.529023	0.0365953	1.84686	1.02023e-27	0.105027	0.714108	0.119114	0.725392	1.84279	4.39667e-29	-0.128946	0.650344	-0.0555924	0.882876
AT1G04130	3.36346	1.19344e-225	0.423767	0.00077556	0.266109	0.0829213	2.40866	5.80671e-115	-0.347006	0.0186584	-0.26076	0.112865	2.87802	2.53003e-167	-0.0177677	0.929501	-0.0766866	0.713531	2.26406	4.82337e-101	-0.806337	1.9129e-09	-0.503143	0.000528333
AT1G04160	1.11468	3.46506e-09	-0.417542	0.0617628	-0.308209	0.264063	1.03526	4.03176e-08	-0.64252	0.00584341	-0.495623	0.0540556	0.791809	3.99558e-05	-0.668901	0.00311905	-0.362919	0.209549	1.05965	1.87839e-08	-0.620978	0.00716816	-0.34208	0.223231
AT1G04390	1.38118	4.06376e-22	-0.143	0.461216	-0.0729791	0.782719	1.56541	5.49187e-28	0.186776	0.405227	-0.00403073	0.990937	1.41643	5.0753e-23	0.217559	0.273668	0.112561	0.671106	1.62734	4.07819e-30	0.181643	0.390208	0.165854	0.503008
AT1G04635	1.16473	4.04284e-11	0.823386	2.04732e-05	0.297735	0.260968	1.28441	7.56145e-14	0.46417	0.0426251	0.288785	0.303103	1.12253	7.90184e-11	0.204386	0.416629	0.137874	0.666991	1.54967	1.17606e-19	0.119108	0.682575	0.148537	0.65124
AT1G04660	2.44638	1.57706e-18	-0.00255134	0.997927	0.316176	0.49385	2.56839	1.11335e-20	0.485669	0.236346	0.454838	0.315274	2.50043	3.19812e-19	-0.195999	0.668832	0.0818644	0.896337	3.33968	6.6304e-33	1.47797	7.94385e-06	0.987296	0.00929966
AT1G04750	1.04654	8.06664e-25	-0.20619	0.0933196	0.109699	0.499438	0.863638	3.22098e-17	0.0192429	0.925249	0.091245	0.627045	0.806641	4.08247e-15	-0.153788	0.268784	-0.0025032	0.994143	0.804154	4.04565e-15	-0.0445041	0.799	-0.0205476	0.927633
AT1G04780	2.11895	1.44908e-37	0.390903	0.0462214	0.22928	0.364054	1.67548	6.8457e-24	0.0701529	0.82317	-0.0267119	0.947105	1.6919	3.20911e-24	0.28549	0.198342	0.168744	0.556747	1.56771	4.63626e-21	0.137742	0.591829	0.0926453	0.770763
AT1G04810	1.78869	1.67031e-113	0.237524	0.0102168	-0.132554	0.263902	1.68947	2.60154e-101	-0.0250499	0.87361	-0.221424	0.0446034	1.68496	1.41787e-100	0.0394738	0.760696	-0.11862	0.366357	1.64924	1.47496e-96	-0.0855989	0.474541	-0.191255	0.0936749
AT1G04830	1.99701	1.54677e-48	-0.00343421	0.990392	-0.0949864	0.693306	2.0923	4.18153e-53	0.0505245	0.850034	0.0550545	0.857936	1.80753	7.08503e-40	0.0469772	0.840669	-0.0244153	0.938182	2.02435	7.57871e-50	0.240638	0.20459	0.163846	0.480667
AT1G04860	1.10047	1.90693e-12	0.5037	0.00429194	0.122535	0.63635	1.02743	5.47552e-11	0.0893669	0.750034	-0.07039	0.83315	1.01438	1.21481e-10	0.214677	0.316658	0.122087	0.662746	1.00588	1.38584e-10	0.0812122	0.751732	0.0713184	0.816053
AT1G04930	1.9918	4.71223e-38	0.24814	0.221834	-0.0381405	0.906703	2.04576	3.20875e-39	0.124803	0.664344	-0.05548	0.883911	1.94902	2.79657e-36	0.130688	0.595483	0.0493987	0.888221	2.27847	3.30148e-49	0.273085	0.227632	0.0209348	0.956215
AT1G04960	1.12399	1.65683e-22	-0.128299	0.399266	-0.0690546	0.737311	0.978578	2.71395e-17	-0.121636	0.518539	-0.0488138	0.846961	0.743925	2.006e-10	-0.131773	0.429338	-0.0830511	0.696396	0.755341	8.4576e-11	-0.106448	0.546839	-0.122393	0.539889
AT1G04980	2.05661	2.83169e-50	-0.577019	0.000276512	-0.265221	0.189771	1.89548	5.54716e-43	-0.522015	0.00252377	-0.364314	0.0613376	2.11769	4.0296e-53	-0.617014	0.000223983	-0.231301	0.305401	1.85081	3.38416e-41	-0.643677	9.90431e-05	-0.335477	0.0894627
AT1G05100	1.82015	3.86657e-08	-1.09348	0.00600445	-1.29253	0.00292921	1.34676	6.29215e-05	-1.04832	0.0167791	-1.56981	0.000297398	1.47177	1.54727e-05	-0.716956	0.108556	-0.820993	0.110073	0.763591	0.0281342	-1.06876	0.0121266	-1.00039	0.0306706
AT1G05170	1.31609	9.78563e-16	-0.404219	0.0381514	-0.327324	0.163168	1.20291	2.47771e-13	-0.393242	0.0735205	-0.345332	0.15215	0.967504	6.70814e-09	-0.392313	0.0634942	-0.159865	0.57723	1.28687	4.3271e-15	-0.362611	0.0944265	-0.203058	0.45692
AT1G05270	1.12237	1.19473e-67	-0.160955	0.0439141	-0.198307	0.0240411	1.10251	7.69186e-66	-0.262759	0.00139604	-0.296441	0.000354706	1.05588	2.05882e-60	-0.124434	0.159424	-0.215503	0.0187762	1.11671	6.32921e-68	-0.180477	0.0342649	-0.178822	0.0530875
AT1G05330	3.35385	7.44968e-12	0.166779	0.839721	-0.258432	0.797527	0.962232	0.0799889	-0.0447466	0.96768	-1.02036	0.235165	2.91342	2.6583e-09	0.201778	0.81856	-0.203093	0.855238	1.45069	0.00953997	0.550706	0.504447	-0.131769	0.916375
AT1G05340	3.50382	3.74963e-37	0.187966	0.624929	-0.473459	0.24483	3.69451	3.882e-41	0.367355	0.382408	-0.120517	0.840917	3.68849	6.82264e-41	0.618385	0.0828663	-0.0852519	0.884917	3.51316	2.23218e-37	0.57358	0.116173	-0.10379	0.854443
AT1G05380	1.09688	3.40708e-11	0.447506	0.018308	0.175712	0.500908	1.13237	7.65753e-12	0.0759505	0.802109	-0.0160643	0.96858	1.13077	1.03903e-11	0.246962	0.268706	0.190514	0.492678	1.14865	3.74917e-12	0.154031	0.534455	0.171818	0.541611
AT1G05560	1.23082	0.00388436	0.825626	0.091312	0.437534	0.502307	0.811588	0.0643172	0.382273	0.56948	0.276568	0.73245	0.935138	0.0372538	0.712865	0.187296	0.44533	0.52131	1.03436	0.0155179	0.790862	0.14328	0.435754	0.530184
AT1G05730	2.57208	2.37446e-26	0.903661	0.00179209	0.266371	0.536363	2.76098	2.10873e-30	0.519328	0.152482	0.151823	0.784386	2.63358	2.16322e-29	0.579898	0.0702364	-0.0789014	0.888049	2.60942	6.80979e-28	0.606499	0.0663626	0.19615	0.686283
AT1G05740	2.34666	4.26837e-05	-0.166766	0.856975	-0.736424	0.443822	3.16884	6.35852e-08	-0.0268946	0.983175	0.395688	NA	3.09562	1.29195e-07	0.663245	0.45805	-0.472543	0.679614	3.27899	1.36739e-08	0.349868	0.731432	-0.0108661	0.996756
AT1G05860	1.09917	4.43582e-25	-0.110072	0.445992	-0.181775	0.260939	1.20682	3.97229e-30	-0.174411	0.278994	-0.024131	0.924298	1.09733	3.00564e-25	-0.120793	0.440875	-0.106828	0.572207	1.2735	2.14484e-33	0.0455532	0.809111	-0.0717676	0.726879
AT1G06030	6.37462	8.03023e-67	0.0443662	0.951278	-0.367199	0.628726	5.33225	1.93629e-48	-0.202852	0.802109	-0.0956917	0.924245	5.16177	2.86037e-54	-0.645465	0.230313	-0.584961	0.36541	4.68998	2.92272e-42	-0.880563	0.11922	-0.427607	0.545611
AT1G06070	1.69303	3.90413e-87	0.0234255	0.865156	-0.0936756	0.5225	0.98937	1.25227e-29	-0.0730295	0.634739	-0.0771504	0.646793	1.36904	1.04835e-56	0.0434053	0.764717	0.0376783	0.835932	0.961112	6.11349e-28	0.0378433	0.807261	-0.012092	0.953378
AT1G06148	2.09887	0.000116407	0.694839	0.329154	-0.172818	0.877318	2.12331	9.30733e-05	-0.309121	0.774855	-0.456007	0.687015	1.80899	0.00100643	0.168549	0.859051	-0.514713	0.615501	1.752	0.00164682	0.490107	0.569888	-0.142002	0.910941
AT1G06150	2.05544	7.38859e-30	0.942503	2.71808e-06	0.169992	0.578469	0.633596	0.00125559	0.662774	0.00411219	0.13587	0.71504	1.88438	1.875e-24	0.660316	0.00348313	0.339725	0.252234	0.280387	0.172458	0.311883	0.223	-0.0610962	0.876867
AT1G06230	1.06805	1.29758e-12	0.44506	0.00929517	0.225573	0.310456	0.931075	7.35508e-10	-0.0265324	0.9292	-0.0490336	0.883911	0.958178	2.82713e-10	0.160168	0.458778	0.219811	0.364323	0.944224	4.16469e-10	0.049139	0.853056	0.16457	0.515498
AT1G06250	1.02713	0.000517219	0.0978339	0.824572	-0.131194	0.808478	0.793192	0.0083347	0.0918079	0.871744	-0.17935	0.765572	0.995107	0.000827875	0.130914	0.779845	0.107831	0.855635	0.651491	0.0291373	-0.15381	0.746555	-0.081836	0.892999
AT1G06320	3.71422	9.25568e-16	-0.312911	0.655566	-0.673692	0.388175	3.5695	9.59508e-14	0.347853	0.697357	-0.0274879	0.983017	3.29111	3.26814e-13	-0.915824	0.157256	-1.21451	0.0987832	2.49033	5.77878e-08	-0.139284	0.870381	-0.933373	0.205807
AT1G06450	1.04756	4.265e-11	0.562457	0.00174938	0.0659043	0.827429	0.99384	1.6579e-10	0.0706597	0.812303	-0.173247	0.546685	1.10886	1.35739e-12	0.150547	0.520908	0.0504303	0.882536	1.22459	2.56877e-15	0.0592001	0.83491	-0.0706989	0.827449
AT1G06475	1.2114	0.00031399	-0.590248	0.154511	-0.341376	0.527965	0.894331	0.00981612	-0.0496125	0.940376	-0.190261	0.783243	1.15631	0.000778054	-0.275482	0.58307	-0.158911	0.811124	0.753235	0.0293217	-0.48055	0.308219	-0.533739	0.305333
AT1G06570	2.15914	4.41325e-10	0.22165	0.640528	-0.57613	0.249181	2.21231	1.69442e-10	0.397151	0.457544	-0.429	0.454728	2.14382	7.7307e-10	0.535247	0.247427	-0.432946	0.44666	2.23493	1.07078e-10	0.764125	0.0861652	-0.171088	0.797501
AT1G06630	1.15597	1.34581e-24	-0.0851373	0.594588	0.0122409	0.959863	1.23743	8.91915e-28	0.0599899	0.778946	0.153877	0.421606	1.07517	2.46648e-21	0.0840141	0.629734	0.0418509	0.860711	1.22187	3.79979e-27	0.170525	0.292628	0.167962	0.36138
AT1G07030	1.56594	1.68057e-44	0.17731	0.209951	0.028745	0.897519	1.70465	1.31084e-52	0.103351	0.585939	-0.12586	0.53219	1.47882	5.71901e-40	0.00867224	0.967743	-0.0263605	0.916079	1.71695	1.26436e-53	0.101157	0.561619	-0.075415	0.722926
AT1G07040	1.31709	3.10852e-10	0.0259444	0.937629	0.18017	0.597951	1.42449	9.46963e-12	0.411068	0.151127	0.16964	0.662915	1.34377	1.71778e-10	0.519034	0.0473395	0.110246	0.786368	1.5266	2.50903e-13	0.74303	0.00311266	0.173894	0.641806
AT1G07060	1.42125	0.0115223	0.72471	0.296849	0.595655	0.497347	0.821976	0.113588	-0.343394	0.701952	-0.430798	0.653422	0.726991	0.210326	-0.451077	0.557646	-0.86111	0.315792	1.31597	0.00985711	-0.315336	0.714607	-0.015052	0.994394
AT1G07119	1.25034	0.0367616	0.193559	NA	0.345975	NA	0.472265	0.467065	-0.00190964	NA	-0.000989131	NA	0.687882	0.335179	0.13447	NA	-0.00220171	NA	0.842238	0.172167	0.155938	NA	-0.000735512	NA
AT1G07160	2.19756	4.42465e-11	0.44718	0.329694	-0.0273591	0.972102	2.65948	1.24815e-15	0.379996	0.521913	-0.163673	0.845041	1.68939	4.59008e-08	-0.135885	0.803142	-0.642611	0.238671	2.91846	8.07367e-19	0.327876	0.56191	-0.0950623	0.909814
AT1G07310	1.25654	1.81029e-17	-0.145156	0.454659	-0.203647	0.363218	1.41361	1.12519e-21	0.207108	0.348682	0.0366763	0.915204	1.38558	8.00771e-21	0.0207893	0.937917	0.00211435	0.995685	1.4525	6.9608e-23	0.206112	0.322831	-0.0695281	0.810935
AT1G07330	7.79999	1.88238e-102	0.78941	0.129489	0.635042	0.327801	6.13869	3.86899e-63	0.097166	0.915158	-0.271743	0.778813	7.02987	1.85466e-97	0.202212	0.757689	-0.249605	0.761326	5.96657	1.75573e-66	-0.0427431	0.959357	-0.415282	0.602173
AT1G07350	3.04457	4.2405e-106	-0.054698	0.796268	-0.00406105	0.988882	3.00644	1.56247e-103	-0.394202	0.0330713	-0.41366	0.0318826	2.46991	4.15962e-70	-0.252486	0.183333	-0.270338	0.223658	2.92598	2.2521e-98	-0.836276	3.4571e-07	-0.709243	3.93561e-05
AT1G07360	2.5441	1.3743e-156	0.188062	0.110074	-0.149072	0.306289	2.47857	2.29985e-148	0.115053	0.450707	-0.135601	0.399583	2.42953	1.12544e-142	-0.00748441	0.96764	-0.0923989	0.587447	2.59814	2.26752e-163	-0.00961359	0.959502	-0.176141	0.23299
AT1G07430	1.43146	0.00321363	0.538664	0.37166	0.37988	0.625302	1.6904	0.000448006	1.04572	0.0938653	0.969001	0.152744	1.058	0.0388133	0.199031	0.793362	0.622379	0.415244	1.21008	0.0130216	0.271126	0.719379	0.532436	0.493707
AT1G07473	2.44529	0.000120633	0.205296	0.828302	0.381488	0.729603	1.88731	0.00357791	-0.0268353	0.983224	-0.021645	NA	2.16409	0.000884393	-0.0244598	0.984252	-0.663914	0.537894	2.09404	0.00113108	0.167722	0.882713	-0.0101614	0.996832
AT1G07510	1.31222	1.85926e-32	0.125151	0.387776	0.00633609	0.977895	1.19565	3.65187e-27	-0.116052	0.519394	-0.184324	0.293535	1.1602	1.60739e-25	-0.0550237	0.758539	-0.00504629	0.988785	1.14502	4.95174e-25	-0.230468	0.118598	-0.0413786	0.855156
AT1G07530	1.61911	4.09308e-27	0.0871893	0.682522	0.0378147	0.897877	1.34315	5.99821e-19	0.0381962	0.898161	0.0425676	0.901921	1.39689	2.41463e-20	0.0393354	0.880699	0.160272	0.535738	1.29418	1.03351e-17	-0.014144	0.961489	0.0322781	0.92267
AT1G07670	1.61311	4.48233e-82	-0.190513	0.061626	-0.253421	0.0229059	1.51388	2.42839e-72	-0.291046	0.00645765	-0.389607	0.000192782	1.46425	1.0393e-67	-0.307387	0.0029993	-0.216193	0.0847349	1.29649	2.29098e-53	-0.509217	1.9276e-07	-0.421397	4.51214e-05
AT1G07725	1.1299	0.0374634	0.161224	NA	-0.195068	NA	0.795725	0.148162	0.176061	NA	0	NA	0.496319	0.459805	-0.19017	NA	-0.00246727	NA	0.554882	NA	0.49039	NA	0	NA
AT1G07850	1.78727	0.00599093	1.39684	0.0575076	0	1	1.79753	0.00590649	-0.528902	0.611099	-0.0200398	NA	1.68119	0.0128731	0.845433	0.333787	0.198097	0.881984	1.19083	0.0753225	0.4849	NA	1.50926	0.0829396
AT1G07870	1.3671	1.46783e-26	-0.201227	0.224969	-0.12736	0.555453	1.46993	2.70239e-31	-0.425446	0.0105663	-0.132633	0.570072	1.45519	2.20453e-30	-0.295198	0.0825063	0.0039485	0.993742	1.57864	3.42598e-36	-0.211605	0.24137	-0.113415	0.628145
AT1G07910	1.22671	5.83889e-23	0.670243	8.27729e-07	0.377602	0.0192811	0.496257	0.000120368	0.280626	0.0944811	0.147787	0.490249	0.865736	6.87864e-12	0.381716	0.0128196	0.200195	0.3182	0.46133	0.000375376	0.263967	0.108239	0.236616	0.203843
AT1G07950	1.08977	1.01768e-14	0.0430268	0.842771	0.0812157	0.748432	1.43621	1.82323e-24	0.15511	0.502444	0.379804	0.0537691	1.11977	1.33237e-15	-0.0055363	0.984205	-0.0975148	0.710382	1.46999	9.13946e-26	0.244103	0.213981	0.105933	0.68983
AT1G08050	3.38404	1.88837e-93	-0.19734	0.386778	-0.629931	0.00478813	3.21683	5.5144e-84	-0.145008	0.624474	-0.576471	0.0138602	3.34117	3.31697e-90	-0.0352429	0.90913	-0.19964	0.505875	3.34497	3.29897e-91	-0.151477	0.573285	-0.403143	0.110956
AT1G08060	1.00314	1.5447e-07	0.342708	0.132739	0.262566	0.356097	0.747868	0.000115698	0.0413097	0.912391	0.0871062	0.828734	0.708799	0.000327111	0.0903335	0.765822	0.254305	0.410995	0.722397	0.000197899	0.0803189	0.803965	0.242607	0.430465
AT1G08120	1.43946	0.0304457	1.31143	NA	-0.281275	NA	1.24466	0.0658251	1.05416	NA	-0.0313003	NA	0.653337	0.430191	0.355592	NA	-0.23977	NA	0.604738	0.394173	-0.0244902	NA	-0.209325	NA
AT1G08270	2.48729	2.15309e-15	0.517781	0.220892	0.761031	0.0956958	2.52375	1.43604e-15	0.241302	0.695493	0.626174	0.225865	2.0847	7.68522e-12	0.0534941	0.928132	0.248005	0.676282	2.37577	1.49995e-14	0.505835	0.274142	0.197675	0.760946
AT1G08300	2.37117	1.8081e-35	0.823457	0.000171232	0.604999	0.0176302	2.40723	7.22613e-37	0.46552	0.0770881	0.491939	0.0742979	2.17753	1.42049e-30	0.611787	0.010501	0.398202	0.186645	2.38266	6.99846e-37	0.519117	0.0362315	0.179354	0.609508
AT1G08315	1.45539	1.81071e-18	-0.0574069	0.819925	-0.0956081	0.748432	1.59791	7.13046e-22	0.0805987	0.795608	-0.000354402	0.99981	1.44836	3.65892e-18	0.102495	0.693567	0.0677245	0.842427	1.63378	5.64438e-23	0.0418252	0.890878	-0.0155558	0.969187
AT1G08400	1.26593	1.52071e-18	0.38615	0.0234855	0.131752	0.586971	1.24526	5.74107e-18	0.288531	0.156852	0.10771	0.708823	1.3308	1.97632e-20	0.231197	0.243331	0.251719	0.277996	1.35774	2.18817e-21	0.175197	0.411213	0.13296	0.611704
AT1G08410	1.82219	4.84318e-52	0.797741	1.23413e-09	0.187445	0.305143	1.72064	1.79863e-46	0.372949	0.0163003	0.16057	0.430743	1.63999	2.01387e-42	0.324848	0.0338441	0.107956	0.618774	1.73424	1.72243e-47	0.213775	0.199597	0.0886131	0.695284
AT1G08710	1.27661	1.26885e-33	0.28517	0.0262813	0.132477	0.442434	1.08534	1.65322e-23	0.13251	0.454415	0.201532	0.242356	1.17197	6.20423e-28	0.384543	0.00365581	0.159754	0.378704	0.930623	2.74459e-17	0.359258	0.00887455	0.164773	0.359409
AT1G08840	1.14182	9.88556e-13	0.2401	0.230269	-0.0929829	0.746905	1.1867	1.08979e-13	-0.053361	0.865143	-0.120538	0.701537	1.00046	6.8136e-10	0.0917043	0.718512	0.0432951	0.900817	1.16841	3.7235e-13	0.18182	0.444564	0.108302	0.720113
AT1G08845	1.25845	5.25749e-27	0.461667	0.000694119	0.0483962	0.835506	1.25561	3.53632e-27	0.289062	0.0751998	0.0871314	0.722333	1.26641	9.78314e-29	0.166151	0.316852	-0.125927	0.554058	1.55751	1.44025e-41	0.303344	0.0556341	0.0657223	0.788344
AT1G08890	1.5101	9.09359e-23	0.329776	0.0724678	0.169641	0.488437	1.16801	4.39517e-14	0.157855	0.525504	0.21596	0.390342	1.35135	2.41998e-18	0.342297	0.0839492	0.224221	0.371598	1.11886	4.9222e-13	0.197515	0.369707	0.106858	0.708096
AT1G08910	2.90343	4.20913e-111	0.506908	0.000620932	0.0185748	0.945976	2.00676	1.51416e-53	-0.138781	0.515044	-0.244319	0.224543	2.55101	3.14696e-86	0.0300358	0.896738	-0.0917452	0.706175	2.05341	8.08819e-56	-0.0109493	0.96631	0.0401794	0.885758
AT1G08940	2.22883	3.72827e-85	0.93636	1.40764e-13	0.602403	1.7893e-05	1.35826	5.21056e-31	0.80514	1.2493e-09	0.479772	0.00148396	1.93427	1.28646e-64	0.77114	5.19828e-09	0.545429	0.000216129	1.08242	5.6804e-20	0.642608	2.41415e-06	0.38458	0.0158284
AT1G09070	3.68406	3.55992e-49	-0.0423043	0.913748	0.217632	0.599995	3.65706	2.22837e-48	0.143799	0.751744	0.693204	0.0423093	3.68473	5.37701e-49	0.206005	0.5833	0.759088	0.0296747	3.73085	2.54819e-50	0.309877	0.392351	0.522748	0.152739
AT1G09080	7.60301	2.21624e-170	0.673839	0.0770337	-1.46791	0.00364884	8.27755	2.73752e-188	0.762344	0.0831283	-0.41275	0.523553	8.80873	1.13963e-187	1.35602	0.000828279	0.414661	0.507686	8.77546	3.48706e-183	1.5078	0.00017261	0.754832	0.150843
AT1G09100	1.24854	3.63594e-23	0.199161	0.204992	0.0235778	0.92596	1.49364	7.58811e-33	-0.0786068	0.729392	-0.0736131	0.776977	1.24523	4.18902e-23	-0.0184757	0.935637	-0.145251	0.499268	1.4893	1.08589e-32	0.069818	0.737296	-0.0199035	0.944369
AT1G09140	2.61459	9.64916e-133	0.444149	0.000249205	0.180435	0.2592	2.53276	2.61994e-124	0.0183944	0.932966	-0.0902696	0.659981	2.13047	2.64214e-88	0.186505	0.198901	-0.000115204	1	2.38021	9.29748e-110	-0.0960937	0.567182	-0.183917	0.272641
AT1G09157	2.57577	3.43328e-05	-0.236806	0.800227	-0.0294509	0.981599	3.06067	6.35693e-07	1.0251	0.257378	0.236331	NA	3.20417	1.99909e-07	0.409477	0.672415	-0.0112044	0.995044	3.57384	3.63042e-09	0.234573	0.831277	0	1
AT1G09180	5.14231	7.84458e-63	-0.604332	0.197516	-0.317224	0.600954	5.56522	7.65832e-72	-0.38855	0.521913	0.0165269	0.985618	5.46992	1.39858e-74	-0.0216131	0.974593	-0.241209	0.710581	5.29057	2.90567e-71	-0.0723912	0.906453	-0.298202	0.635763
AT1G09320	1.89266	4.06376e-22	0.73272	0.000986552	0.285946	0.341166	1.75621	3.70519e-19	0.410084	0.132896	0.226476	0.512817	1.66402	2.39943e-17	0.408779	0.11103	0.203825	0.550963	1.76349	2.03112e-19	0.486282	0.0557522	0.226043	0.500287
AT1G09350	1.73703	2.12461e-05	-0.0586631	0.927824	-1.1142	0.049789	2.21337	3.00427e-08	-0.656133	0.273504	-1.53565	0.00486962	2.07515	2.72782e-07	-0.438061	0.458273	-0.972747	0.116431	2.71923	7.42749e-12	-0.355234	0.571861	-1.15257	0.0466924
AT1G09710	1.45965	4.89251e-20	-0.132167	0.550819	-0.0653778	0.827936	0.536509	0.00154675	-0.0516313	0.871903	-0.0533556	0.885364	1.14014	2.28212e-12	0.0706645	0.790786	0.0103391	0.98218	0.569066	0.000759819	-0.00206629	0.994377	0.113455	0.708728
AT1G09794	2.19036	2.34339e-25	0.0705487	0.834595	0.196635	0.589611	2.24167	3.10225e-27	0.0190433	0.966819	-0.0371037	0.94413	2.05728	3.4942e-23	-0.113772	0.744389	-0.0945248	0.829844	2.00585	2.87312e-22	0.0408937	0.917239	-0.0825917	0.85265
AT1G09810	1.2541	9.27075e-26	0.698182	9.82802e-08	0.34641	0.0294083	1.0523	2.42693e-18	0.355075	0.0223944	0.0770643	0.757802	0.894741	1.28118e-13	0.284895	0.0639	0.114479	0.587786	0.973679	3.83146e-16	0.150747	0.387175	0.020752	0.939647
AT1G09940	1.37109	3.42439e-22	0.369899	0.0250119	0.230307	0.269551	1.18529	8.11656e-17	0.166542	0.452639	0.131333	0.611299	1.2505	1.60455e-18	0.233227	0.220819	0.179796	0.445161	1.13023	1.90303e-15	0.0156428	0.954713	0.149979	0.537032
AT1G09950	7.23418	8.99199e-176	0.346366	0.383989	0.287651	0.565972	7.42891	1.56336e-198	0.12075	0.830947	0.521705	0.233884	7.12532	1.05236e-177	0.244015	0.587373	0.555574	0.222766	7.79692	1.81997e-216	0.729621	0.0459426	0.226993	0.679681
AT1G09970	1.31291	1.57453e-20	0.492653	0.00197821	0.164386	0.455476	1.28119	1.4416e-19	0.366541	0.0461887	0.131712	0.606437	1.23262	4.20489e-18	0.276097	0.135245	0.230787	0.305742	1.22241	6.25077e-18	0.28302	0.129817	0.116552	0.646375
AT1G10040	1.97073	1.83341e-25	0.237674	0.346598	0.0396702	0.918957	1.04184	8.80579e-08	-0.188804	0.563579	-0.119264	0.767786	1.35513	1.03523e-12	-0.0873845	0.782235	-0.312001	0.324964	0.635233	0.00168715	-0.385346	0.153256	-0.395218	0.184524
AT1G10050	1.59566	1.08926e-27	-0.0877909	0.676215	-0.219655	0.327224	0.932963	3.02773e-10	-0.497339	0.00744433	-0.574644	0.00222558	0.983594	3.75525e-11	-0.435243	0.0186845	-0.188762	0.442972	0.738924	8.12683e-07	-0.749283	1.75908e-05	-0.436178	0.0301864
AT1G10070	2.01862	4.86455e-05	1.09741	0.0547027	0.438713	0.579954	1.82503	0.000267772	1.4476	0.0184492	0.846792	0.254229	1.75295	0.000574303	1.89468	0.000996972	0.598121	0.459213	1.85745	0.000201122	2.2822	5.21508e-05	1.15506	0.0896831
AT1G10170	4.3925	6.35176e-61	0.849915	0.00553437	0.0879841	0.863631	4.496	1.13011e-63	0.515115	0.168457	0.0633505	0.919161	4.46447	1.06999e-62	0.717295	0.0332271	0.143008	0.786316	4.64013	9.25321e-68	0.661977	0.0551715	0.0953987	0.86217
AT1G10220	1.49117	3.41312e-07	-1.14905	0.00223359	-1.12463	0.00658494	1.71685	2.88358e-09	-0.812287	0.053427	-0.852189	0.053881	1.77602	3.64476e-09	-0.512949	0.248294	-0.449621	0.402682	1.70684	2.2804e-09	-0.559482	0.179797	-0.669757	0.136592
AT1G10230	2.4488	9.16124e-72	0.781439	3.67777e-07	0.262149	0.202329	2.24237	1.24728e-59	0.363289	0.0529849	0.165503	0.506297	1.83661	1.35199e-40	0.188806	0.340595	0.0411312	0.892748	2.22235	4.72527e-59	0.146875	0.491934	0.0222042	0.94528
AT1G10240	1.02663	4.08088e-17	0.270782	0.0654955	-0.119283	0.561088	0.947965	1.03142e-14	0.161576	0.393239	-0.0363734	0.899455	0.800454	7.78508e-11	0.0307406	0.886341	-0.0429255	0.867782	0.858315	2.0717e-12	0.170641	0.326018	-0.044387	0.86093
AT1G10320	1.36049	1.96672e-14	0.726395	0.00024212	0.626229	0.00480471	1.11702	2.13459e-10	-0.130246	0.670284	0.00701314	0.986982	0.97108	5.27032e-08	0.299428	0.200519	0.392845	0.134872	1.15965	4.71556e-11	0.255315	0.30175	0.371602	0.144573
AT1G10370	1.64296	5.77393e-28	-1.19463	7.64803e-13	-1.59868	1.20257e-21	2.35891	2.77273e-56	-0.741832	4.50539e-05	-1.13865	9.68873e-11	1.92536	4.77515e-38	-0.814822	3.92854e-06	-1.42365	4.0823e-17	2.40653	8.07661e-59	-0.295478	0.148684	-1.38738	1.0988e-15
AT1G10410	1.68366	4.26537e-107	0.0381953	0.73948	-0.161854	0.148546	1.16843	6.00153e-52	-0.0468625	0.741153	-0.272725	0.0077071	1.09225	2.56352e-45	-0.0203099	0.882455	-0.136619	0.27485	0.986521	3.23841e-37	0.0262294	0.850915	-0.193713	0.0802144
AT1G10450	1.03659	1.04872e-07	0.863484	4.41427e-05	0.433787	0.0989897	0.95312	1.04267e-06	0.107103	0.758631	0.157052	0.662035	0.881086	8.66282e-06	0.391489	0.116033	0.356185	0.233803	0.928879	2.04915e-06	0.400456	0.112097	0.407581	0.140963
AT1G10580	1.36483	3.18281e-24	0.51295	0.000678881	0.132591	0.544791	1.35001	1.04997e-23	0.184349	0.364448	0.0128539	0.969663	1.36253	5.35591e-24	0.2574	0.147061	0.141694	0.54134	1.45217	2.83574e-27	0.19079	0.315796	0.0738466	0.775291
AT1G10680	3.4045	5.80248e-10	-0.0102064	0.994751	0.243201	0.826987	2.95207	1.72631e-07	0.53851	0.591018	0.280282	0.829607	3.7145	3.30766e-11	1.15975	0.136546	0.477941	0.664774	2.70585	2.89844e-06	0.732148	0.402504	0.749231	0.452425
AT1G10710	1.59336	0.00440657	0.863126	0.202203	-0.583716	0.539624	2.04616	9.49155e-05	0.448415	0.621093	0.369377	0.730378	1.38994	0.00978047	0.0281222	0.978198	0.111851	0.922037	1.97814	0.000125677	-0.0373951	0.972378	0.0683586	0.955964
AT1G10730	1.01555	4.31814e-22	0.357613	0.00347664	0.309979	0.026788	0.705136	1.12336e-11	-0.0661948	0.728047	0.0408871	0.861977	0.700434	2.78294e-11	0.161151	0.259465	0.20336	0.211371	0.711535	7.00415e-12	-0.00403526	0.983072	0.0792369	0.682973
AT1G10970	1.72695	1.39478e-15	0.304926	0.265054	0.0198226	0.967112	1.70926	3.34301e-15	0.436008	0.147913	0.0763298	0.876353	1.49199	6.98016e-12	0.15234	0.644716	-0.285433	0.431202	1.60006	1.37585e-13	0.0497572	0.89935	0.0218179	0.96641
AT1G11100	2.8466	1.68845e-38	0.179015	0.572003	0.240772	0.515156	2.68427	1.52937e-35	-0.354061	0.294765	-0.359149	0.326651	2.24262	6.63358e-25	-0.206678	0.539049	-0.196421	0.627505	2.70606	2.07792e-36	-0.294936	0.366058	-0.348732	0.330795
AT1G11170	1.14658	4.53841e-07	0.477345	0.0750982	0.357469	0.282579	0.772441	0.000699656	0.0551028	0.900266	0.0448978	0.93118	0.72624	0.00186435	0.129026	0.710543	0.00245641	0.996957	0.673391	0.00315605	0.0488071	0.901947	0.113036	0.791599
AT1G11270	5.05033	2.44077e-111	0.456299	0.108515	0.395792	0.251259	4.51734	8.10899e-88	0.791034	0.00710154	0.4763	0.175574	4.56139	4.90805e-91	0.705237	0.0146041	0.349611	0.36166	4.61621	6.90679e-92	0.486773	0.121623	0.282137	0.479525
AT1G11320	1.61465	4.26956e-33	0.489244	0.00204098	-0.0706822	0.786756	1.26832	2.38558e-20	0.406611	0.0242129	0.0395413	0.904739	1.3251	4.76598e-23	0.0495553	0.832784	-0.310731	0.154564	1.36515	8.48412e-24	0.208398	0.293222	-0.0244374	0.939647
AT1G11390	1.56284	2.15058e-60	0.154576	0.205417	-0.122265	0.426804	1.66755	1.10487e-68	0.0618719	0.725502	-0.137837	0.399695	1.53324	2.4327e-58	0.00857036	0.962617	-0.132394	0.418358	1.61333	6.30376e-65	-0.0517431	0.750916	-0.198516	0.173389
AT1G11400	1.61527	1.83314e-28	0.06383	0.76787	-0.143987	0.549475	1.65182	1.248e-29	0.11957	0.633051	-0.0884092	0.770009	1.60298	7.42235e-28	0.260161	0.184932	-0.00610475	0.99012	1.567	7.32403e-27	0.219243	0.286	-0.0302443	0.926169
AT1G11480	1.26312	1.8181e-47	0.0580649	0.636972	-0.0333318	0.841504	1.2612	2.16038e-47	-0.0131753	0.940303	-0.103365	0.49718	1.18125	1.23562e-41	-0.0730313	0.580678	-0.070782	0.656837	1.20607	1.40751e-43	-0.0372603	0.806217	-0.163489	0.216694
AT1G11660	2.61363	2.93812e-192	0.456326	4.32501e-06	0.139197	0.302338	1.14614	3.52096e-37	-0.042821	0.799573	-0.0372501	0.850978	2.17835	2.09829e-133	0.112573	0.379017	0.0581015	0.73227	0.99756	2.09474e-28	-0.0614203	0.672538	-0.0525537	0.761496
AT1G11760	1.28053	3.89463e-25	0.00729139	0.975909	0.0461649	0.851944	1.32439	1.15582e-26	0.0663983	0.78467	0.0410716	0.891455	1.09658	2.24866e-19	-0.103301	0.590729	-0.148973	0.494994	1.39313	6.96743e-29	0.0516864	0.824186	0.28062	0.140629
AT1G11880	1.95516	1.31548e-51	-0.109845	0.57323	0.0394632	0.883271	1.00474	5.19007e-14	-0.0452458	0.867258	0.0190931	0.954466	1.76069	1.23002e-42	0.166723	0.389213	0.134517	0.572676	0.911992	1.23663e-11	0.00672715	0.979305	0.0881846	0.73182
AT1G11960	2.85924	1.25585e-58	0.058437	0.830876	0.355905	0.165309	2.85981	1.81223e-58	0.139826	0.653167	0.511906	0.0360306	2.80692	2.56976e-56	0.135801	0.620806	0.477495	0.0666662	2.95704	1.40078e-62	0.257424	0.313102	0.475836	0.0562646
AT1G12060	3.33564	5.07253e-101	0.443943	0.0206813	0.492103	0.0207891	2.8456	7.60925e-73	0.0732467	0.815384	0.143939	0.643232	2.87277	4.74891e-75	0.13425	0.58919	0.196172	0.483161	2.81215	2.27848e-71	-0.23877	0.321019	0.0621833	0.855194
AT1G12064	1.45865	0.0285537	0.430458	0.619586	-0.189698	0.874562	0.978639	0.154601	0.244695	0.837429	-0.741955	0.489143	0.892376	0.238196	-0.147289	0.893068	-0.921116	0.366357	0.930692	0.174142	-0.350405	0.733386	-1.01838	0.292436
AT1G12290	1.42634	1.8944e-10	0.172904	0.583505	0.131388	0.747277	1.30367	4.48045e-09	-0.0813152	0.852334	0.0175088	0.976203	1.26508	2.09207e-08	-0.00495786	0.990468	0.199928	0.619167	1.19482	9.65846e-08	0.0926433	0.813257	0.0565406	0.909489
AT1G12320	2.01469	4.91684e-27	0.288018	0.237662	0.614278	0.0125508	1.53687	7.98101e-16	0.267736	0.366465	0.110667	0.785732	1.51934	1.27152e-15	0.364067	0.153227	0.145066	0.683592	1.6588	7.52519e-18	0.271182	0.33907	0.260484	0.424956
AT1G12470	1.54003	3.45078e-33	0.310994	0.040243	0.15002	0.457751	1.45358	1.24695e-29	0.122827	0.562991	0.0978912	0.693755	1.36311	4.75343e-26	0.144613	0.436306	0.163965	0.444886	1.41805	2.75082e-28	0.0829224	0.689443	0.0761205	0.756131
AT1G12650	1.90474	1.80192e-51	0.72093	2.46815e-07	0.430293	0.00820646	0.94333	1.77029e-13	0.0358511	0.88684	-0.0548527	0.843524	1.38288	8.45198e-28	0.207624	0.227383	0.133619	0.543585	0.754776	5.92222e-09	0.0369941	0.872763	0.12455	0.578767
AT1G12710	1.69729	3.03514e-18	-0.0332807	0.913253	-0.0711593	0.847862	1.58933	4.14914e-16	0.0815821	0.825533	-0.120383	0.763892	1.51106	1.33571e-14	0.191066	0.503565	-0.199739	0.555568	1.7364	5.87879e-19	0.264558	0.343159	-0.17757	0.612995
AT1G12790	1.30226	2.61673e-11	0.88659	3.46985e-05	0.462306	0.0828399	0.688366	0.000646005	0.741789	0.00152825	0.160367	0.663894	1.17621	2.71671e-09	0.913231	4.9129e-05	0.364569	0.236278	0.854536	2.20016e-05	0.767084	0.00103398	0.226128	0.499085
AT1G12810	1.24721	5.8955e-21	-0.0895402	0.629715	-0.110069	0.620893	1.461	2.6312e-28	0.0782759	0.745466	-0.0900745	0.735172	1.36267	1.00598e-24	-0.0131987	0.957493	-0.115181	0.627505	1.48922	1.77299e-29	0.0554163	0.809933	-0.0111299	0.972967
AT1G12830	1.2723	7.65866e-24	0.697319	4.79654e-07	0.302214	0.0827163	1.17938	7.52248e-21	0.165331	0.395068	0.0941549	0.704279	1.13083	3.72508e-19	0.204138	0.233895	0.125691	0.570368	1.2448	3.94657e-23	0.138215	0.463956	0.0714623	0.770228
AT1G12940	1.75233	0.00639423	-0.618229	0.455217	-0.643617	0.525825	1.84828	0.00367303	-0.570446	0.585209	-1.04607	NA	2.2034	0.000651608	0.665613	0.465395	-0.0131323	0.994608	1.78537	0.00559595	-0.223727	NA	-0.434563	0.710119
AT1G12970	1.69854	4.6044e-43	0.0798605	0.654559	-0.158814	0.425223	1.54711	5.71225e-36	-0.0229465	0.928332	-0.153197	0.484333	1.64874	1.70609e-40	0.0307986	0.89044	-0.00140445	0.996967	1.48613	1.8521e-33	-0.0966236	0.62749	-0.237671	0.214537
AT1G12990	1.15403	3.96282e-13	-0.702748	8.07066e-05	-0.438572	0.0373707	1.37935	2.92665e-18	-0.376989	0.0757235	-0.23734	0.355109	1.25918	2.60518e-15	-0.507932	0.00956448	-0.313346	0.203099	1.57101	1.97835e-23	-0.216166	0.338849	-0.309792	0.188118
AT1G13120	1.22103	1.15511e-23	0.680665	3.1313e-07	0.334985	0.0388344	1.06275	1.82975e-18	0.0175852	0.942002	0.112291	0.6138	0.960387	3.45903e-15	0.287078	0.0638757	0.153615	0.448363	1.08506	3.92375e-19	0.301122	0.0544902	0.234252	0.194887
AT1G13190	1.40192	1.3912e-23	0.233178	0.17607	-0.0179125	0.951799	1.41043	8.37545e-24	0.0539767	0.840228	-0.0636501	0.833355	1.43314	2.01134e-24	0.108229	0.609223	0.118611	0.635946	1.37702	8.75597e-23	-0.0434071	0.861944	0.00260886	0.996734
AT1G13220	1.2816	2.08169e-08	0.810381	0.00142213	0.79925	0.00438896	1.07191	2.80164e-06	-0.163045	0.67671	0.139109	0.760443	0.865489	0.00022409	0.277777	0.379258	0.300035	0.417421	1.07314	2.806e-06	0.262135	0.422989	0.511266	0.109574
AT1G13360	1.39462	2.09713e-31	0.0244391	0.895071	0.0894858	0.661655	1.27286	2.63987e-26	0.170417	0.343733	0.0585458	0.817987	0.94733	5.92694e-15	0.171106	0.301335	0.0361579	0.888049	0.904049	8.29922e-14	0.170355	0.315656	0.0338253	0.895032
AT1G13370	4.42128	7.15109e-28	0.505119	0.397358	0.928609	0.135602	4.08151	2.93084e-26	0.19619	0.809857	0.589435	0.399735	4.20694	8.92313e-27	0.409814	0.527902	0.140491	0.882982	4.43505	2.89511e-30	0.667578	0.263821	0.290025	0.725101
AT1G13390	2.91049	4.72924e-78	0.596533	0.00082223	0.297914	0.191813	2.82616	6.37325e-74	0.329946	0.128839	0.220629	0.396495	2.68167	9.99497e-67	0.304254	0.14362	0.231268	0.37006	2.96435	2.12253e-81	0.384933	0.059067	0.300834	0.201629
AT1G13450	1.04881	6.09672e-10	0.375516	0.0587029	0.24126	0.339447	0.948179	2.45706e-08	0.172683	0.523252	0.0883135	0.800206	0.791399	4.71865e-06	0.273458	0.224522	0.169434	0.557974	1.12763	2.58761e-11	0.359011	0.102448	0.246393	0.354455
AT1G13630	1.1216	3.7141e-06	0.8865	0.000856865	0.265906	0.484129	1.07411	9.78493e-06	0.502305	0.12314	0.261544	0.535312	1.32863	4.59008e-08	0.754814	0.00977739	0.434102	0.250517	1.41501	4.88495e-09	0.883829	0.00229412	0.269966	0.51327
AT1G13690	3.36943	3.53115e-208	0.514709	5.65586e-05	0.299913	0.0531632	1.73038	1.20861e-53	0.225801	0.1642	0.107256	0.616392	2.82461	2.26998e-147	0.291505	0.0449408	0.0827466	0.697596	1.3186	1.07543e-31	0.0459371	0.819025	0.00208806	0.996752
AT1G13960	1.17608	6.10894e-18	0.0283077	0.892768	-0.0309549	0.908388	1.25265	3.11219e-20	-0.105717	0.651665	-0.144493	0.55145	1.07177	4.85328e-15	-0.00922646	0.971884	-0.0739065	0.781757	1.14561	3.89225e-17	0.0600206	0.796628	0.00346749	0.995023
AT1G13990	2.97237	1.24532e-17	0.827228	0.0424898	0.739129	0.125437	2.57869	1.50841e-13	0.950265	0.0335005	0.551067	0.314728	2.24665	1.76641e-10	1.00912	0.018776	0.454384	0.426519	2.39593	7.3655e-12	1.19198	0.00484865	0.626583	0.229167
AT1G14000	1.15093	1.33468e-54	-0.197712	0.0248388	-0.132409	0.226557	1.20737	5.53167e-60	-0.156709	0.130285	-0.074225	0.582492	1.01587	1.08983e-42	-0.1572	0.107596	-0.1452	0.213761	1.17093	8.52865e-57	-0.0850078	0.439719	-0.130109	0.254908
AT1G14090	2.57759	3.71065e-26	0.859134	0.0021242	0.478952	0.17706	2.41566	2.4197e-23	0.250701	0.53143	0.307702	0.459869	2.17559	3.78393e-19	0.476033	0.139216	0.316989	0.436464	2.65271	1.08521e-27	0.630519	0.0467815	0.621216	0.0716864
AT1G14200	3.39389	6.08613e-43	-0.85814	0.00293419	-0.496491	0.165701	3.41954	1.64584e-43	-0.880953	0.00510519	-0.602442	0.0900226	2.89773	2.56879e-31	-0.592196	0.0679757	-0.458539	0.248829	3.56557	4.52643e-47	-0.442669	0.199499	-0.0582097	0.916004
AT1G14360	2.37122	5.13795e-80	-0.248747	0.109731	-0.205872	0.277738	2.20353	2.539e-69	-0.371833	0.0241545	-0.350804	0.0458586	2.1472	1.65591e-65	-0.329064	0.0435743	-0.379939	0.0359231	2.13413	3.29819e-65	-0.362738	0.0252477	-0.342148	0.0529212
AT1G14370	1.42005	2.98147e-19	0.282873	0.147132	0.182812	0.468506	1.40769	3.01195e-19	0.155944	0.546668	0.145687	0.614963	1.36902	3.72512e-18	0.0890622	0.722296	0.22094	0.394086	1.43373	4.78788e-20	0.113102	0.650821	0.0410089	0.904644
AT1G14490	1.05853	1.27893e-05	0.507139	0.0778271	0.0355301	0.945033	0.81606	0.00115682	0.0389728	0.937498	-0.206365	0.670794	1.09068	8.01002e-06	0.356067	0.283418	0.214673	0.621396	0.810013	0.00103313	0.115429	0.780548	-0.150867	0.75108
AT1G14530	1.36041	5.24251e-29	-0.40448	0.00942623	-0.0954575	0.669129	1.30241	4.33745e-27	-0.139152	0.505597	0.048146	0.866145	1.08285	2.85523e-20	-0.482223	0.00150989	-0.329972	0.0682693	1.19981	2.70678e-24	-0.222808	0.195118	-0.222142	0.247166
AT1G14590	2.71903	3.15041e-104	0.354315	0.0230124	0.472411	0.00433283	2.34938	6.06959e-76	0.490448	0.00291597	0.615837	0.000137794	2.50658	5.32223e-91	0.272591	0.109521	0.146917	0.513888	2.25315	2.88484e-72	0.512575	0.00112998	0.237666	0.235957
AT1G14640	1.91909	3.40423e-18	0.854202	0.000739374	0.693909	0.0172941	2.08679	3.65213e-21	0.711673	0.0136504	0.709655	0.0184976	1.56895	4.66773e-13	0.636086	0.01898	0.418649	0.222424	1.93622	2.92498e-19	0.417326	0.16644	0.704651	0.0161384
AT1G14642	1.27035	0.00415557	0.923374	0.0689881	0.574208	0.389369	1.35737	0.00107352	0.0516581	0.952298	0.338815	0.670794	1.48096	0.000670438	1.14482	0.0268646	0.85003	0.191446	1.36467	0.00126752	1.1084	0.0317773	0.635787	0.337074
AT1G14740	1.15171	4.31428e-14	0.303221	0.0953327	0.299651	0.16268	0.938576	9.54172e-10	0.0624488	0.826993	0.0796275	0.800206	1.07744	2.24272e-12	0.246752	0.225755	0.29296	0.211559	1.0318	1.52356e-11	0.171056	0.440255	0.247621	0.28692
AT1G15130	1.81432	1.95591e-59	0.00029186	1	-0.060613	0.763861	1.73785	1.68031e-54	0.120185	0.506171	-0.0512123	0.83315	1.68938	1.77914e-51	0.0660791	0.708676	0.0377304	0.87412	1.66142	5.82003e-50	0.105994	0.534383	0.0111592	0.966823
AT1G15230	1.48673	3.01164e-32	0.44206	0.00223173	0.217442	0.245426	1.49693	9.30372e-33	0.155486	0.435124	0.197386	0.33503	1.46604	1.97726e-31	0.202051	0.24212	0.205068	0.317692	1.56562	1.25515e-35	0.173724	0.3424	0.226494	0.243936
AT1G15240	1.07949	2.80004e-17	0.198501	0.20946	0.192358	0.312058	0.66139	3.4472e-07	0.0112391	0.966545	0.116695	0.615593	0.724141	2.61128e-08	0.0616137	0.764028	0.137645	0.527209	0.625003	1.53555e-06	0.192786	0.276411	0.220105	0.255149
AT1G15400	1.40534	1.01497e-34	-0.356418	0.00755955	0.0302254	0.89286	1.41904	3.19865e-35	-0.0188704	0.935216	0.226011	0.189768	1.40031	3.67352e-34	0.085461	0.626479	0.221317	0.218679	1.33732	1.65933e-31	0.038195	0.852806	0.175004	0.334656
AT1G15410	1.02648	4.0788e-10	-0.0663124	0.783874	0.00106885	0.998622	0.200138	0.269917	-0.104073	0.718805	-0.217	0.419633	0.535138	0.00194315	-0.052637	0.848663	-0.149386	0.602778	0.220819	0.218982	0.0168493	0.957362	0.0131932	0.974039
AT1G15415	1.33125	0.0454753	1.03331	0.177517	0.109381	0.930961	1.56122	0.0181256	0.75148	0.44068	0.291662	NA	0.921119	0.219727	1.26772	0.117542	0.384879	0.745308	0.548084	0.43535	1.39398	0.0802051	0.181252	0.890111
AT1G15430	2.52117	3.58343e-63	-0.122384	0.570282	-0.0418217	0.890269	2.52289	4.95362e-63	-0.105894	0.703227	0.0671929	0.842933	2.46526	2.21407e-60	-0.0191794	0.946748	0.129196	0.643976	2.56793	9.86795e-66	0.072449	0.783937	-0.0862118	0.774583
AT1G15530	2.36578	1.37898e-30	0.452268	0.0669398	0.324826	0.291396	2.40753	1.76977e-31	0.407857	0.158209	0.26842	0.439231	2.26747	5.41152e-28	0.362903	0.190605	0.347112	0.295238	2.44353	1.58393e-32	0.183779	0.564283	0.265357	0.436178
AT1G15550	2.46017	1.79914e-07	0.219182	0.744246	-0.573639	0.423421	1.94745	4.39745e-05	0.346341	0.663234	-0.726889	0.323539	2.29584	1.51763e-06	-0.0449487	0.958299	-0.570794	0.461601	1.93974	4.64395e-05	-0.112463	0.893136	-0.811528	0.247388
AT1G15670	1.47191	8.49983e-09	0.533721	0.0756662	0.401217	0.280601	0.210066	0.469928	0.465172	0.189042	0.19004	0.695778	0.618528	0.0250589	0.27741	0.445158	0.0652401	0.904542	0.222672	0.436475	0.369836	0.295873	0.190537	0.681927
AT1G15720	1.52587	9.46516e-11	0.654748	0.0167289	0.207515	0.600174	1.19578	3.97756e-07	0.00555595	0.99034	-0.183464	0.68947	1.53527	8.62586e-11	0.296515	0.377473	0.114392	0.810484	1.56263	3.64705e-11	0.19119	0.609768	0.213077	0.619812
AT1G15780	1.14843	9.80258e-18	0.311707	0.0475756	0.0361698	0.887628	0.803562	3.04663e-09	0.0262545	0.921629	-0.0708273	0.798754	0.979534	4.25249e-13	0.0034688	0.988303	0.0856729	0.731109	0.642552	2.49631e-06	-0.000511909	0.998709	0.0489659	0.856528
AT1G15800	1.09919	1.91342e-18	0.266927	0.0806677	0.206292	0.273457	1.22837	4.28894e-23	0.301823	0.0736647	0.300012	0.0944611	1.20685	3.8767e-22	0.280936	0.0861817	0.174867	0.40543	1.49088	2.56938e-34	0.324942	0.0436796	0.180931	0.371798
AT1G15830	1.00602	0.00304349	-0.487368	0.235496	-1.15952	0.00571902	1.14555	0.000707097	-0.529228	0.272696	-1.12406	0.00980319	1.12036	0.00119697	-0.644028	0.142173	-0.970559	0.0407708	1.42734	1.89652e-05	-0.479657	0.302084	-0.83984	0.0702922
AT1G15860	1.59138	1.29978e-56	-0.25916	0.0324159	-0.157456	0.304228	1.31455	6.2496e-39	-0.150622	0.324089	-0.297393	0.0320872	1.23766	1.33519e-34	-0.127	0.379017	-0.292239	0.0442248	1.04971	3.11447e-25	-0.143089	0.322795	-0.304073	0.0278216
AT1G15900	1.01275	0.00637867	0.102862	0.852816	-0.00140074	0.999811	1.04707	0.00452701	-0.0882088	0.902814	-0.160406	0.840405	1.08186	0.00350104	0.0979257	0.873443	-0.248337	0.712492	1.7566	2.40841e-06	0.678518	0.182386	0.530804	0.381868
AT1G15920	2.26854	8.58112e-57	0.154614	0.417468	0.0159353	0.95899	2.43653	4.64115e-65	0.355522	0.0657025	0.166243	0.513105	2.34011	3.11866e-60	0.323075	0.0850353	0.172568	0.48422	2.51154	1.73808e-69	0.379895	0.0408612	0.181301	0.451253
AT1G15940	3.55722	6.69776e-46	0.858395	0.00265967	0.953672	0.00210738	2.15924	1.12603e-17	-0.209721	0.620623	0.0749245	0.896344	2.44936	2.67701e-22	0.372758	0.277987	0.395142	0.330195	1.85533	2.5192e-13	0.242477	0.523673	0.580193	0.10462
AT1G15970	1.47282	9.98289e-37	-0.522099	0.00012898	-0.111094	0.571957	1.43678	4.14765e-35	-0.317876	0.0438792	-0.0883362	0.704279	1.12779	6.971e-22	-0.263646	0.0885027	-0.040237	0.872536	1.49707	3.88616e-38	-0.319703	0.0376197	-0.0327663	0.898345
AT1G15990	1.95933	0.00259437	0.181193	0.849368	0.471241	0.658925	1.4689	0.027735	0.537798	0.609897	0.366057	NA	0.951125	0.199396	-0.0305387	0.980185	-0.590247	0.59062	1.19262	0.0764477	-0.373586	NA	-0.36013	0.764468
AT1G16010	1.79464	9.69933e-101	0.0382071	0.763675	-0.100429	0.461547	1.98807	1.02797e-122	0.260243	0.0184544	0.0271061	0.891338	1.72803	1.48039e-93	0.137924	0.236106	-0.147232	0.286859	1.96125	4.69341e-120	0.224286	0.0426225	-0.0459846	0.785465
AT1G16040	2.58801	7.78014e-106	0.374748	0.0102528	0.281785	0.108088	1.96265	1.5592e-60	0.147227	0.461269	0.17658	0.398662	1.9829	4.48043e-62	0.157216	0.379093	0.0968931	0.67523	1.86786	1.23552e-54	0.182438	0.308716	0.0532056	0.836315
AT1G16210	1.66669	2.9977e-91	0.0419938	0.729435	-0.0488033	0.74468	1.72987	4.36322e-98	0.0866376	0.524757	-0.074809	0.631705	1.57215	2.55381e-81	0.133736	0.237655	-0.112338	0.419108	1.69662	4.48775e-95	0.00425784	0.978596	-0.0889752	0.537696
AT1G16280	2.29011	5.26753e-112	0.782913	3.99445e-12	0.268912	0.0621723	1.85808	1.56081e-74	0.274267	0.0478579	-0.0653135	0.765848	1.93673	7.9404e-81	0.385073	0.00244343	-0.00566795	0.986112	1.8105	1.87811e-70	0.179627	0.219459	-0.0792319	0.690317
AT1G16300	1.12481	5.39289e-11	-0.286628	0.175118	-0.631508	0.00329175	1.22526	7.16893e-13	-0.372123	0.11089	-0.427838	0.0742979	1.14945	2.17789e-11	-0.336233	0.13472	-0.519519	0.0299537	1.27644	7.31653e-14	-0.261109	0.274267	-0.464399	0.0498155
AT1G16430	1.19678	2.90031e-08	0.150402	0.620279	0.111562	0.777117	1.56327	3.94895e-13	0.0695387	0.874175	-0.00477698	0.993084	1.08772	4.25293e-07	-0.0565359	0.880567	-0.237188	0.526461	1.55469	3.50109e-13	0.251805	0.434536	0.0981108	0.823536
AT1G16500	1.18712	6.38689e-07	0.364823	0.212179	0.629197	0.0429424	0.163258	0.556586	0.30946	0.388338	0.597624	0.0663211	0.427957	0.116881	0.340643	0.29401	0.515261	0.147812	0.135584	0.625368	0.244672	0.487266	0.537603	0.109179
AT1G16540	1.96545	1.8092e-36	0.186815	0.367144	0.209535	0.392256	1.83997	2.80968e-32	-0.0896134	0.759662	-0.00651895	0.986838	1.72113	2.98619e-28	0.241114	0.264986	0.109904	0.708075	1.72769	1.33709e-28	0.0583172	0.835652	0.126764	0.662526
AT1G16640	1.04512	0.00036859	0.383209	0.299405	0.2369	0.628757	1.64299	7.60544e-08	0.415531	0.394791	0.752728	0.0856536	1.17747	7.06985e-05	-0.00704905	0.989571	0.289841	0.573128	1.17468	0.000130648	-0.0714789	0.901528	0.301926	0.578861
AT1G16650	1.21623	3.66915e-15	0.558293	0.00146491	0.274271	0.228448	1.31605	1.42077e-17	0.390685	0.05777	0.217526	0.401079	1.03639	2.15467e-11	0.277544	0.175951	0.0609043	0.848726	1.25096	4.65951e-16	0.288334	0.171458	0.125004	0.663937
AT1G16705	1.28527	0.0365134	0.711279	0.341752	0.660157	0.473201	0.317657	0.631339	-0.488867	0.611942	-0.276974	NA	0.114113	1	-1.21531	0.10558	-0.455692	0.651545	0.229496	0.731149	0.115454	0.909819	-0.715311	0.459156
AT1G16740	1.12158	8.78139e-12	0.101798	0.656159	0.05301	0.865537	1.18507	5.13786e-13	-0.0109467	0.975215	0.0328656	0.93174	1.04245	2.65122e-10	-0.137272	0.572899	-0.223049	0.406538	1.21838	9.26953e-14	0.0652432	0.817182	-0.0383606	0.914399
AT1G16840	1.13962	1.07873e-28	-0.374136	0.00149725	-0.0124443	0.955133	1.40901	3.64143e-43	-0.0290535	0.88684	0.07497	0.710923	1.03139	1.39006e-23	-0.0412158	0.809416	-0.0680454	0.723576	1.41566	1.2982e-43	0.118238	0.435826	0.0757081	0.691794
AT1G16850	3.72673	9.91977e-36	-0.0172447	0.974977	0.0807413	0.890681	3.95071	4.68931e-40	0.0932926	0.87526	0.468181	0.331417	3.66264	1.40897e-34	-0.0518705	0.923247	0.243711	0.654238	3.83698	4.13267e-38	0.0541071	0.921654	0.516109	0.25967
AT1G16870	1.01914	2.59459e-25	0.345415	0.00190365	-0.112521	0.47104	0.817907	1.55634e-16	0.231784	0.0780663	-0.0826857	0.656642	0.798388	8.36051e-16	0.0807758	0.584075	-0.16986	0.279746	0.764339	1.19509e-14	0.0113301	0.952266	-0.143986	0.361627
AT1G16900	1.95496	5.48516e-139	0.00173526	0.992376	-0.106003	0.408059	2.02058	7.79894e-150	0.051393	0.725898	-0.0915252	0.52686	1.95265	1.21453e-140	4.04613e-05	1	-0.102519	0.456194	2.10129	6.67814e-162	0.172836	0.10838	-0.0730788	0.622141
AT1G16980	1.06839	0.0323355	0	1	0	1	1.37861	0.00539398	0	1	0	NA	0.434829	0.49669	-0.100001	0.902729	-0.0992544	0.922037	1.31514	0.00796786	0	NA	0	1
AT1G17070	1.85038	1.26937e-31	0.537937	0.00307984	0.270103	0.249778	1.65571	1.30537e-25	0.0927434	0.748983	-0.045655	0.90108	1.76708	7.32331e-29	0.300726	0.154797	0.188372	0.487535	1.76827	4.61242e-29	0.152404	0.529674	0.0849516	0.785033
AT1G17080	1.46394	9.33328e-22	-0.462864	0.00935513	-0.0356939	0.905877	1.66972	5.59592e-28	-0.170915	0.484369	0.00772519	0.984014	1.2674	1.61526e-16	-0.255445	0.216213	-0.272743	0.260482	1.60861	4.87423e-26	0.0341638	0.901611	-0.0290903	0.932828
AT1G17130	1.74747	2.71348e-83	0.368682	0.00036456	0.11633	0.41747	1.65838	2.75991e-75	0.0143111	0.93784	0.0410874	0.837661	1.5472	8.38986e-66	0.096232	0.473584	0.0428813	0.815975	1.5745	1.66073e-68	0.0168452	0.920273	-0.0728284	0.666826
AT1G17290	1.06744	1.60981e-25	0.0182781	0.907825	-0.0137717	0.948465	1.28099	3.32534e-36	0.138702	0.369816	0.0283736	0.903502	1.21079	2.32537e-32	0.11734	0.423338	-0.00575605	0.985038	1.27732	5.2255e-36	0.277671	0.0322415	0.0380779	0.855156
AT1G17370	1.10136	9.24679e-34	0.0514877	0.691329	-0.0218203	0.903736	0.621475	2.01097e-11	-0.0160059	0.930221	-0.017182	0.937239	0.79591	5.89929e-18	-0.0159736	0.921792	0.016274	0.937394	0.359474	0.000145586	-0.107012	0.423838	-0.0425685	0.814139
AT1G17450	1.13701	5.51822e-13	0.205955	0.29966	0.0882613	0.75168	1.05814	2.23865e-11	0.101974	0.713992	0.00968179	0.980875	1.03876	6.32169e-11	-0.0204005	0.943212	0.126357	0.654283	1.03066	7.43996e-11	0.149512	0.528875	0.0946353	0.750157
AT1G17520	1.12317	1.41444e-11	0.477911	0.0121216	0.286028	0.236563	1.02046	7.90504e-10	0.0253489	0.938366	0.0756544	0.8311	0.974186	5.63302e-09	0.278946	0.205299	0.172048	0.543608	1.10179	3.32812e-11	0.474408	0.0221685	0.28817	0.251258
AT1G17600	1.20892	3.08275e-05	-0.165539	0.687835	-0.289017	0.541896	-0.565001	0.0778159	-0.405453	0.353744	-0.804063	0.0475779	0.73462	0.0159086	-0.327747	0.425207	-0.372057	0.433932	-0.289995	0.377183	-0.49407	0.216805	-0.438051	0.339912
AT1G17620	2.16681	1.05365e-68	-0.555643	7.12726e-05	-0.598494	5.6779e-05	2.01591	2.03991e-59	-0.401873	0.0112071	-0.477348	0.00272186	2.15796	6.62026e-68	-0.549646	0.000213988	-0.307332	0.0975973	2.05255	8.5497e-62	-0.64852	8.37749e-06	-0.558378	0.000296605
AT1G17690	1.8356	9.86758e-47	0.826817	3.07426e-09	0.205645	0.283978	1.77282	8.78831e-44	0.171221	0.384481	0.0184973	0.952803	1.65549	3.13724e-38	0.337845	0.0378384	0.0259246	0.927897	1.79399	9.56548e-45	0.271914	0.110937	0.0687345	0.785182
AT1G17780	2.23729	2.27406e-59	0.264516	0.124729	0.315937	0.105714	1.80225	6.90129e-39	0.0939701	0.707527	0.203471	0.376073	1.51312	7.5292e-28	0.0352562	0.885825	-0.0574376	0.841113	1.50934	1.82914e-27	0.143281	0.498526	0.208956	0.350888
AT1G17820	1.05868	6.9883e-15	0.279441	0.0868928	0.227855	0.253861	0.578569	3.13421e-05	-0.0242321	0.929077	-0.0327741	0.917551	0.781184	1.32679e-08	0.109504	0.588686	0.13435	0.566325	0.541057	9.73338e-05	0.110545	0.596488	0.021791	0.942875
AT1G18260	1.19697	9.75016e-20	0.0351722	0.86055	-0.00659117	0.980448	1.21188	3.43942e-20	-0.071694	0.76646	-0.0599538	0.832205	1.29333	9.99869e-23	0.0161614	0.946517	0.0150253	0.961058	1.14427	3.76103e-18	-0.105551	0.605781	-0.0413526	0.880714
AT1G18300	1.07867	0.0104667	0.0895649	0.884007	0.726301	0.208595	0.603033	0.17185	0.317683	0.643031	1.41587	0.0056377	0.603038	0.206685	0.0757717	0.914392	1.43855	0.00606557	0.395703	0.380292	0.257208	0.690373	1.13617	0.0365232
AT1G18330	1.12523	8.7554e-07	0.0283266	0.937371	-0.669429	0.0229059	1.35295	2.47378e-09	0.408182	0.196874	-0.53694	0.0912002	0.63394	0.00872787	0.278381	0.378352	-0.705652	0.0234233	1.41492	4.39673e-10	0.809202	0.00291204	-0.449126	0.177429
AT1G18390	1.18509	2.18727e-11	0.464034	0.023939	0.152047	0.605005	1.22812	3.02858e-12	0.3032	0.229706	0.155695	0.633308	1.12209	3.02484e-10	0.378003	0.0971044	0.249204	0.389062	1.39103	1.72439e-15	0.438064	0.0516133	0.200363	0.500129
AT1G18480	2.46759	3.21652e-81	0.601466	4.05874e-05	0.16046	0.440064	2.12636	1.50657e-60	0.228807	0.229823	-0.0739596	0.788549	2.20143	1.45082e-64	0.389199	0.0182608	0.159515	0.478609	2.16275	2.11209e-62	0.160317	0.407467	0.00162889	0.997507
AT1G18750	1.2164	7.90427e-08	0.139016	0.6624	0.24397	0.498051	1.42894	2.74527e-10	0.146016	0.720201	0.374113	0.295477	1.03954	6.14669e-06	0.0205479	0.96081	0.21399	0.584861	1.37311	1.10604e-09	0.234113	0.487671	0.504781	0.117184
AT1G18850	1.06936	1.89932e-18	0.596545	8.65924e-06	0.039004	0.868849	1.02882	2.92476e-17	0.329421	0.0375806	0.0271821	0.924245	1.06185	2.77665e-18	0.18496	0.266685	0.0360783	0.890943	1.23801	1.59697e-24	0.214924	0.198943	-0.0120114	0.967585
AT1G19020	3.45365	3.62148e-44	0.923013	0.00109679	0.669462	0.0450474	2.35188	5.94357e-21	0.746492	0.0196396	0.433301	0.266889	2.92117	1.3961e-31	1.26027	1.40372e-05	0.807443	0.0185197	1.96213	5.42764e-15	0.858683	0.00503855	0.177484	0.702969
AT1G19025	1.26493	5.79791e-17	0.512759	0.00387775	0.335982	0.125477	0.866332	1.82059e-08	0.345833	0.0979301	0.198524	0.450947	1.02836	1.22294e-11	0.119193	0.614927	0.241036	0.337083	1.19588	5.19687e-15	0.380331	0.0622222	0.380903	0.0876396
AT1G19140	1.38154	5.34955e-63	-0.396124	4.76386e-05	-0.389785	0.000193782	1.30408	4.87837e-56	-0.292774	0.00713406	-0.387767	0.000303162	1.22558	8.06599e-50	-0.29923	0.00434134	-0.374433	0.00058168	1.35199	7.21617e-60	-0.328156	0.00203314	-0.25191	0.0337243
AT1G19180	1.21952	1.64898e-11	-0.259576	0.250052	-0.314557	0.231017	1.16932	1.16616e-10	-0.185812	0.523099	-0.0201866	0.963343	1.00112	4.77796e-08	-0.403908	0.0813007	0.120675	0.715739	1.19128	4.76469e-11	-0.0742317	0.811194	-0.0628293	0.864952
AT1G19290	1.24268	9.42188e-12	0.989771	4.88256e-07	0.434021	0.0790882	0.918654	6.20871e-07	0.514378	0.0266412	0.198336	0.53551	0.945191	3.49428e-07	0.557571	0.0120815	0.327585	0.2506	0.92114	6.27687e-07	0.589303	0.00827241	0.420423	0.103836
AT1G19310	1.514	1.95195e-17	0.235234	0.301582	0.430528	0.0758854	1.59705	3.11899e-19	0.601941	0.00682557	0.473634	0.0541951	1.55319	3.58933e-18	0.617992	0.00421839	0.492227	0.053853	1.65335	1.54923e-20	0.722137	0.000701815	0.63283	0.00609732
AT1G19370	1.12503	8.29092e-22	0.347163	0.0101996	0.0781937	0.701789	0.980728	9.36546e-17	0.359853	0.0158271	0.1428	0.476215	1.03437	1.96061e-18	0.272483	0.0709199	0.181819	0.339235	1.04276	7.13409e-19	0.234506	0.133413	0.0454236	0.849891
AT1G19394	1.66008	2.22353e-07	0.0499253	0.926496	0.296523	0.589729	1.11543	0.000392869	0.0382912	0.95227	-0.592615	0.253621	1.38808	1.9177e-05	0.728708	0.0748691	0.403614	0.458533	1.53842	1.92894e-06	0.454467	0.332543	0.517278	0.313693
AT1G19397	1.17546	3.25129e-06	-0.0669942	0.864522	-0.157488	0.728605	1.4202	3.67257e-08	0.13846	0.777032	0.120108	0.833933	1.39708	5.04752e-08	0.254849	0.501004	0.0499973	0.932175	1.22499	1.60754e-06	0.0209325	0.967318	-0.336842	0.443251
AT1G19400	1.99013	8.49244e-17	0.0444983	0.903633	0.0131302	0.978642	1.56591	8.27119e-11	0.272461	0.466201	0.0894294	0.865799	1.50459	5.47011e-10	0.22033	0.52885	0.0765169	0.879216	1.34254	2.96049e-08	0.268698	0.441269	0.210809	0.619695
AT1G19440	1.15608	5.49804e-20	-0.748834	7.95908e-08	-0.527259	0.000652721	1.11862	1.02957e-18	-0.416448	0.00915924	-0.317947	0.0731198	1.11506	1.68725e-18	-0.602711	5.26521e-05	-0.449612	0.0078142	1.2941	9.8705e-25	-0.38385	0.0158419	-0.29792	0.0986624
AT1G19450	1.48943	4.33804e-19	-0.198659	0.35562	-0.804597	4.60303e-05	1.36442	3.68225e-16	-0.141516	0.613682	-0.740519	0.000302404	1.20505	8.58316e-13	-0.443777	0.0344191	-0.89739	6.58002e-06	0.968113	1.02475e-08	-0.37253	0.0873214	-0.867678	1.39948e-05
AT1G19464	1.34533	0.0426532	0.705892	0.385469	1.05054	0.247697	0.542319	0.451796	1.00896	0.266877	1.17211	NA	-0.204543	0.929185	-0.344226	0.727924	0.118908	0.93175	-0.178276	0.811489	-0.31751	NA	0.627506	0.550611
AT1G19490	2.50392	1.20669e-40	-0.459687	0.0684496	-0.669559	0.0152961	2.71559	1.10397e-50	-0.625904	0.0158856	-0.933339	0.000278562	2.48792	1.18786e-42	-0.582307	0.0208518	-0.688505	0.0122143	2.90651	3.31755e-56	-0.11044	0.740762	-0.676841	0.0159233
AT1G19530	1.69585	0.00170019	1.05153	0.0908674	0.861245	0.257897	1.31122	0.0170154	0.539472	0.518238	0.189361	0.869505	0.562978	0.402147	-0.0750153	0.93609	-0.237285	0.818389	1.6479	0.00232444	1.38156	0.0362506	0.801612	0.322043
AT1G19750	1.61569	1.63342e-08	0.753137	0.0260606	0.165557	0.757714	1.50209	7.07761e-08	0.362146	0.411172	0.313687	0.535448	1.30376	5.16376e-06	0.401475	0.308717	-0.108859	0.859394	1.56043	2.85393e-08	0.509051	0.192393	0.253427	0.630938
AT1G19770	1.32434	3.87069e-11	0.0139817	0.967475	0.34161	0.236563	1.59576	1.35545e-15	0.272845	0.360192	0.694918	0.00618305	1.61792	6.63513e-16	0.326286	0.220715	0.885278	0.000310205	1.72425	5.03597e-18	0.300826	0.275266	0.564563	0.0355939
AT1G19980	1.56553	9.37761e-18	0.349594	0.125185	0.337689	0.213332	1.4399	2.25673e-15	0.131969	0.688871	0.242089	0.436653	1.14506	4.53539e-10	0.379838	0.110742	0.24217	0.427048	1.31983	2.10906e-13	0.313538	0.209863	0.217053	0.479033
AT1G20030	2.62116	2.38561e-46	0.585891	0.00661461	-0.15913	0.61915	2.34518	1.4174e-37	0.536177	0.0254907	-0.184053	0.593816	2.0922	3.57671e-30	0.471333	0.0454057	-0.333597	0.267992	2.36209	5.10288e-38	0.518676	0.0289446	-0.292497	0.332449
AT1G20100	1.87765	9.74761e-80	0.491325	9.61416e-06	0.19617	0.173471	2.06965	4.16361e-97	0.0405633	0.832816	0.174978	0.2623	1.97529	1.53981e-88	0.134271	0.339965	0.186996	0.236545	2.16021	5.57848e-106	0.0262544	0.885942	0.168522	0.275224
AT1G20110	1.59577	3.64551e-59	-0.0850768	0.52459	-0.123217	0.424657	1.45575	3.59579e-49	0.0690473	0.692371	-0.0636357	0.751677	1.44612	1.45416e-48	-0.0517328	0.744562	-0.0485146	0.806154	1.36985	7.83093e-44	-0.0856862	0.575597	-0.179337	0.232557
AT1G20140	2.58047	3.41444e-80	0.637384	4.39662e-05	0.108573	0.654066	2.88025	2.88064e-98	0.371293	0.0483989	0.144416	0.577921	2.60404	8.44043e-82	0.211769	0.276328	0.0967613	0.714068	2.88871	5.51078e-99	0.322179	0.0861652	0.169807	0.483062
AT1G20200	1.12665	2.35144e-55	-0.441782	3.36651e-08	-0.355495	3.79635e-05	1.24024	8.30996e-67	-0.150953	0.133947	-0.299839	0.00103796	1.19788	3.40222e-62	-0.276198	0.00173957	-0.331253	0.000279478	1.2555	1.3357e-68	-0.299719	0.000616962	-0.327472	0.000275697
AT1G20220	2.14769	6.80494e-48	0.611434	0.000222319	-0.0822028	0.756649	1.59223	1.00588e-26	0.0914141	0.731476	-0.181331	0.472983	1.76338	1.81069e-32	-0.139027	0.524587	-0.16685	0.510014	1.48297	2.32096e-23	-0.200471	0.34453	-0.286512	0.194196
AT1G20440	3.47382	1.74825e-68	0.312829	0.20621	0.136957	0.68984	3.16131	8.19444e-57	-0.183431	0.579356	-0.182818	0.616134	3.15018	2.57547e-56	0.00303648	0.993348	0.0268603	0.953699	2.9533	1.03201e-49	-0.340605	0.213501	-0.199909	0.564017
AT1G20450	3.35927	2.57482e-43	-0.152733	0.654173	-0.0819602	0.859473	3.16012	2.17074e-38	-0.441005	0.202654	-0.133737	0.791315	3.02188	4.32494e-35	-0.299744	0.385676	0.0364828	0.948329	2.991	1.65167e-34	-0.452167	0.169984	-0.150454	0.743877
AT1G20460	1.17437	3.22874e-16	0.00945234	0.97083	-0.0742274	0.780182	1.32033	6.32432e-20	0.202044	0.365264	0.130678	0.633435	1.17967	3.31772e-16	0.0815177	0.725179	0.00237799	0.995379	1.14616	1.88601e-15	0.0856224	0.719735	0.050952	0.866373
AT1G20480	2.07382	2.04813e-57	0.546449	0.000492082	0.139845	0.550456	1.8903	1.78093e-48	0.303776	0.1113	0.12536	0.634353	2.08254	2.95751e-56	0.485929	0.00491977	0.175342	0.477494	2.121	4.04938e-61	0.371723	0.0373964	0.111061	0.674102
AT1G20500	2.05268	0.00140119	-0.00456531	0.998375	0.428955	0.691156	3.51043	7.96541e-09	0.485293	0.648582	0.255044	NA	2.88769	4.27248e-06	0.249518	0.808332	0.495772	0.659411	2.8117	6.38802e-06	-0.287151	NA	-0.00816183	0.997266
AT1G20550	2.50141	5.50875e-82	0.0802719	0.694267	0.0373514	0.893932	2.62227	5.14814e-89	0.1664	0.461981	0.0210829	0.951911	2.39623	6.50397e-77	0.0299904	0.903853	-0.00207045	0.995685	2.62342	4.05017e-89	-0.0445755	0.864556	0.113698	0.667934
AT1G20640	1.86873	4.56068e-37	-0.121432	0.549249	0.0630599	0.818026	1.33698	1.82215e-19	-0.275508	0.190803	-0.261085	0.256713	1.28501	5.42776e-18	-0.216071	0.291435	-0.146755	0.570987	1.03258	4.68949e-12	-0.616089	0.000586609	-0.250759	0.272194
AT1G20740	1.70902	0.0043087	0	NA	0	NA	1.38835	0.0217356	0.197259	NA	0.198243	NA	1.67281	0.00668991	0	NA	0.376777	NA	1.61718	0.00714834	0.525793	NA	0.206565	NA
AT1G20780	1.50028	1.72916e-39	0.00208056	0.994311	-0.189494	0.270392	1.38312	1.29786e-33	0.0506984	0.815526	-0.196354	0.282313	1.47226	6.65159e-38	-0.0129826	0.951609	-0.0450387	0.850694	1.41749	1.90835e-35	-0.0170345	0.936807	-0.137335	0.479525
AT1G20920	3.43915	8.05841e-61	0.998268	1.71922e-05	0.68637	0.0104274	2.76672	9.00011e-40	0.16513	0.646386	0.131237	0.75899	2.93482	1.62125e-44	0.381257	0.172643	0.412593	0.205211	2.85022	4.10832e-42	0.328406	0.261397	0.426503	0.167192
AT1G20925	2.71631	1.34837e-05	-0.219082	0.816643	-0.470221	0.659614	1.65211	0.0106947	0.124227	0.921378	-0.374581	NA	2.04149	0.00149221	-0.173216	0.872335	-0.00978465	0.995379	2.84867	4.59643e-06	0.326339	0.755264	-0.0109932	0.996756
AT1G20960	1.77713	6.88032e-24	0.583871	0.00351801	0.0539223	0.872854	1.69939	6.82979e-22	0.200235	0.469339	-0.0482697	0.904629	1.79	4.63982e-24	0.161827	0.53238	0.199313	0.504958	1.75624	2.62552e-23	0.087066	0.768788	0.0279341	0.943601
AT1G20970	1.90856	1.35154e-21	0.414986	0.0816864	0.487896	0.070338	1.64411	2.52071e-16	-0.300968	0.3063	-0.0789195	0.85732	1.59696	2.29603e-15	0.0527813	0.878511	0.146533	0.687877	1.47311	2.45413e-13	0.0223871	0.953504	0.186752	0.594805
AT1G20980	1.25109	4.77249e-39	0.0778825	0.551879	0.0715851	0.661774	1.14942	3.83802e-33	-0.0539585	0.758936	-0.0755233	0.680677	1.07306	6.68943e-29	0.0011783	0.994891	0.0816593	0.634103	1.11649	2.30688e-31	-0.0443428	0.785745	0.0651256	0.716295
AT1G21000	2.93234	3.39986e-48	0.11671	0.683704	0.252473	0.420622	2.53939	2.71805e-36	0.0371251	0.926714	0.309951	0.340096	2.45618	5.93667e-34	0.122347	0.698556	0.247125	0.467849	2.4394	1.4293e-33	0.111	0.740039	0.3436	0.267255
AT1G21010	2.32642	8.64017e-42	0.43029	0.0393198	0.688789	0.00141342	2.11588	5.73561e-34	0.630075	0.00425844	0.650876	0.00415389	1.93823	2.66946e-29	0.495041	0.0236922	0.555684	0.0204912	1.83189	4.2073e-26	0.364421	0.120476	0.383054	0.134975
AT1G21140	3.555	6.96151e-29	0.0340704	0.955913	0.659129	0.189209	2.29434	2.46383e-12	-0.0682807	0.926014	0.288301	0.667656	3.24259	4.56461e-24	-0.0775311	0.904866	0.471165	0.419357	2.17062	1.44753e-11	0.0382616	0.955327	0.380297	0.514455
AT1G21202	1.75981	0.00678619	-0.00511891	0.998115	-0.035636	0.978019	1.24394	0.0572817	-0.91782	0.324071	-0.72402	NA	1.74016	0.00789908	-0.673969	0.458994	-0.665163	0.537581	2.07414	0.00113835	0.296971	0.780167	0.15965	0.90679
AT1G21210	1.53978	0.00679684	0.310306	0.701423	0.706877	0.409266	1.92395	0.000418084	0.253001	0.809093	0.269841	0.820735	1.00128	0.0868812	-0.484814	0.552388	-0.272776	0.800186	1.3952	0.0127176	-0.259115	0.789463	-0.0117578	0.996153
AT1G21280	1.23936	1.12323e-22	0.159274	0.357638	0.215793	0.270026	1.05413	1.36289e-16	0.248464	0.18016	0.0170385	0.959127	1.20059	3.04716e-21	0.130057	0.506352	0.137143	0.551883	1.10919	1.23005e-18	0.103025	0.61781	-0.0176552	0.954264
AT1G21380	1.18674	6.3575e-74	-0.140255	0.0831702	-0.0716622	0.505478	1.28257	6.44102e-87	-0.159794	0.0747356	-0.109564	0.302033	1.12041	1.78553e-66	-0.197743	0.0177206	-0.111892	0.294991	1.32658	1.40756e-93	-0.120023	0.186758	-0.124677	0.214304
AT1G21410	1.37186	2.13838e-08	-0.499427	0.0879142	-0.279762	0.46402	0.865829	0.000563021	-0.31097	0.405314	-0.0221405	0.971353	1.03166	3.96387e-05	-0.0788292	0.848079	-0.0313345	0.955846	0.633055	0.0127588	-0.179113	0.63864	0.0691545	0.892614
AT1G21529	4.57374	6.20621e-17	0.426149	0.622584	0.907479	0.323642	4.70657	1.17591e-18	0.477571	0.646904	0.329727	0.795298	3.87477	6.42713e-13	0.293104	0.76373	-0.0178695	0.993742	5.01262	2.24247e-20	0	1	0.775233	0.445814
AT1G21580	1.09862	3.75281e-11	0.390746	0.0434213	0.319787	0.171155	0.943724	1.6319e-08	0.199304	0.434638	0.177296	0.540381	0.824506	1.12052e-06	0.179018	0.451021	0.303732	0.237703	0.866613	2.30482e-07	0.197758	0.406092	0.346846	0.145572
AT1G21620	1.90173	0.00335759	-0.00847152	NA	-0.0185264	NA	0.945534	0.157959	0.857306	NA	0.2469	NA	2.59372	5.2521e-05	0.672477	NA	0.480352	NA	1.88247	0.00373486	0.213328	NA	-0.00385254	NA
AT1G21660	1.12922	9.18308e-32	-0.536709	5.26057e-07	-0.398771	0.000774692	1.12169	2.54423e-31	-0.422983	0.000275371	-0.320672	0.0116457	0.943185	2.13827e-22	-0.464628	4.169e-05	-0.348988	0.0063756	1.05063	1.10545e-27	-0.379557	0.00117748	-0.298612	0.0214689
AT1G21750	1.07901	1.51767e-22	-0.096958	0.510017	-0.0792971	0.673228	1.08596	8.51157e-23	-0.211108	0.169686	-0.197991	0.238942	1.15244	2.03364e-25	-0.309499	0.0242674	-0.113407	0.549966	1.09343	4.20078e-23	-0.303244	0.0298611	-0.198479	0.231978
AT1G21760	2.36843	7.65689e-57	-0.068561	0.759497	0.0532056	0.854017	2.41026	1.34e-58	0.0308827	0.919911	0.129308	0.649308	2.1956	8.58085e-49	0.11041	0.633492	0.0512096	0.873685	2.40082	3.41476e-58	0.133448	0.569	0.174821	0.49601
AT1G21900	1.90178	4.55727e-71	-0.26288	0.0446327	-0.0539263	0.786248	1.85166	9.2641e-68	-0.0978786	0.592769	-0.167954	0.341336	1.97533	8.95777e-77	-0.111234	0.488684	-0.181205	0.304872	1.75858	1.31713e-61	-0.15154	0.328102	-0.235836	0.136593
AT1G21950	1.5081	0.00890669	0.00822376	NA	-0.19822	NA	1.42922	0.0126778	0.349879	NA	0	NA	1.05067	0.0854114	0.178536	NA	0	NA	1.42561	0.0127523	0	NA	0	NA
AT1G21980	1.07869	7.46274e-21	0.247021	0.0726175	0.0803887	0.685334	1.03157	2.97869e-19	-0.136434	0.450028	-0.134028	0.500932	1.01806	1.03184e-18	-0.0573373	0.756735	-0.0451009	0.848684	0.966594	4.7599e-17	-0.0606899	0.750667	-0.0302744	0.903249
AT1G22020	1.75468	2.28602e-70	0.156291	0.214072	0.000609209	0.998866	1.67716	7.45171e-64	0.173281	0.235316	0.0237328	0.920247	1.6534	2.53336e-62	0.142392	0.308588	0.0632898	0.73993	1.67479	4.78395e-64	0.0322708	0.858674	0.000672613	0.998811
AT1G22040	1.40354	1.24805e-32	0.0787744	0.642284	0.133408	0.489002	0.502377	5.22166e-05	0.152357	0.412792	0.0645834	0.798238	1.12886	4.17398e-21	0.269537	0.0833514	0.166286	0.404988	0.496546	6.32771e-05	0.211023	0.198872	0.102458	0.639123
AT1G22110	2.67053	2.19792e-17	-0.73785	0.0717675	-0.970693	0.0337229	2.84824	1.03427e-19	-0.428124	0.405855	-0.503458	0.353995	2.96027	1.91098e-20	-0.321106	0.524066	-0.304098	0.617333	3.13396	3.33276e-23	-0.0477869	0.939456	-0.171185	0.795064
AT1G22180	1.87622	4.32937e-39	0.342198	0.0487714	0.238349	0.271556	1.84486	1.94807e-38	0.0382642	0.89422	0.0807904	0.788549	1.69394	3.89197e-32	0.216332	0.279803	0.216391	0.363397	1.89443	1.18574e-40	0.100275	0.665978	0.0794436	0.776788
AT1G22200	1.29057	8.08702e-85	0.0283293	0.779893	0.107939	0.285597	1.27529	1.71002e-83	-0.022165	0.868356	0.0368669	0.794492	1.13445	3.21854e-66	-0.00578483	0.963583	-0.0433615	0.73396	1.35255	6.88218e-94	0.0391534	0.726084	0.0643434	0.59308
AT1G22210	1.69834	0.003148	0.175345	NA	0.169008	NA	1.31724	0.0236936	0	NA	0.16467	NA	1.81005	0.00208121	0.313153	NA	0	NA	0.950926	0.105795	0.314344	NA	0	NA
AT1G22240	1.97927	0.00220722	1.15976	NA	0.216953	NA	-0.23958	0.747887	-0.0225584	NA	0.653176	NA	1.65807	0.0142861	-0.0225627	NA	0.182777	NA	0.606728	0.380937	1.09355	NA	0.930072	NA
AT1G22260	1.42836	1.72274e-05	0.917088	0.0156482	0.600605	0.211213	1.11651	0.000446997	0.0257854	0.96907	-0.0779256	0.917615	0.935151	0.00419163	0.421964	0.32534	0.207219	0.721686	1.52459	4.46412e-06	0.586197	0.200838	0.791119	0.0914093
AT1G22275	1.7662	6.15157e-09	0.251355	0.563332	0.472398	0.312079	1.17941	6.10105e-05	-0.260617	0.609845	-0.291741	0.597823	1.0787	0.0001901	-0.164171	0.718108	-0.0653321	0.917506	1.1608	8.06356e-05	-0.0765389	0.88809	0.0242728	0.973881
AT1G22280	1.27057	1.00517e-28	0.259079	0.0579384	0.202586	0.226173	1.37667	1.43444e-33	0.101736	0.597708	0.256197	0.120576	1.29251	1.05319e-29	0.170562	0.277987	0.174248	0.348879	1.38115	5.92048e-34	0.171472	0.285921	0.241797	0.147562
AT1G22310	1.38902	2.80461e-23	0.401019	0.014359	0.250902	0.223903	0.748535	1.85857e-07	-0.0607941	0.8218	-0.027737	0.934467	0.965188	1.49325e-11	0.110948	0.605742	0.158714	0.51402	0.595822	4.79821e-05	0.0731097	0.760433	0.0458766	0.878683
AT1G22400	2.36101	5.5429e-23	0.267678	0.389294	0.00232284	0.997276	2.37077	4.01796e-23	0.267825	0.478918	-0.0986215	0.84988	2.26887	3.07338e-21	0.202071	0.570945	-0.292214	0.467245	2.47658	3.48222e-25	0.0934775	0.82193	-0.258479	0.528124
AT1G22470	3.02599	2.35632e-47	-1.24764	1.31428e-06	-1.04144	0.000156866	2.54356	5.12073e-33	-0.825555	0.00395341	-0.803126	0.00708629	2.83084	3.10523e-40	-0.945877	0.000785797	-0.613481	0.0665448	2.41523	4.8858e-30	-0.855813	0.00221942	-0.614815	0.049429
AT1G22510	1.26938	6.88355e-09	-0.0747112	0.824589	0.300396	0.369074	1.62144	6.95534e-14	0.347803	0.280649	0.461666	0.148961	1.57091	3.66304e-13	0.271776	0.379017	0.0969362	0.826506	1.66438	9.33928e-15	0.460407	0.108285	0.0978333	0.82336
AT1G22770	2.29847	8.69266e-35	0.453554	0.0393225	-0.133259	0.67769	1.95844	1.54452e-25	0.425577	0.0899445	-0.325828	0.26	1.99161	2.93889e-26	0.186032	0.496302	-0.409107	0.149679	2.02899	2.59847e-27	0.317044	0.217126	-0.416248	0.12192
AT1G22800	1.39417	7.54285e-49	0.236878	0.0422505	0.130478	0.390596	1.27524	8.57338e-42	0.0435379	0.812787	-0.107023	0.542019	1.08028	1.22014e-30	-0.0800861	0.582187	-0.217979	0.140906	1.26545	5.71463e-41	0.0992231	0.499861	0.00209028	0.996153
AT1G22950	1.3645	1.21397e-55	0.524998	5.41314e-08	0.276797	0.0162489	1.15136	3.05423e-39	0.296384	0.00840014	0.280799	0.0178366	1.13634	8.21026e-39	0.288781	0.00781765	0.275911	0.0243569	1.16912	1.19123e-40	0.282924	0.0107794	0.358525	0.00136623
AT1G22960	1.85634	8.72078e-28	0.805641	2.10867e-05	0.108734	0.721507	1.67664	1.97307e-22	0.532618	0.0158856	0.202852	0.503095	1.75748	6.00686e-25	0.422404	0.0538965	0.194097	0.510502	1.45533	1.25862e-17	0.314308	0.175107	-0.112063	0.730037
AT1G22985	4.55967	2.49293e-72	0.525435	0.103877	0.539345	0.153208	4.91162	9.54303e-83	0.836816	0.0132264	0.449254	0.290598	4.29135	6.07805e-66	0.579523	0.0851423	0.118618	0.823172	4.73144	1.58397e-79	0.445266	0.219608	0.0418231	0.944742
AT1G23180	1.71366	1.71376e-55	0.60406	5.62249e-07	0.221636	0.158307	1.16069	6.88805e-26	0.334028	0.0176247	-0.0130888	0.961454	1.34664	2.02302e-34	0.472644	0.000290089	0.029726	0.901196	1.25301	6.26687e-30	0.179162	0.243606	0.179251	0.296665
AT1G23330	1.35203	6.02144e-17	0.283823	0.149951	-0.0129638	0.970049	-0.235356	0.191515	-0.0147257	0.965531	-0.249472	0.338546	0.194659	0.341625	0.113994	0.64376	-0.125885	0.669063	-0.88176	1.70475e-07	-0.133981	0.592987	-0.285134	0.246467
AT1G23380	1.05431	7.46335e-13	-0.0979435	0.640982	-0.0535089	0.850062	0.594088	7.41237e-05	-0.218433	0.3244	-0.281994	0.210901	0.476791	0.00161276	-0.47636	0.00780242	-0.32399	0.139475	0.427205	0.00474856	-0.385495	0.0417235	-0.462952	0.0196958
AT1G23520	1.34984	0.0407965	1.40447	0.0530109	1.15056	0.193806	-0.100258	0.899452	-0.58654	0.571328	0.393375	NA	-0.297001	0.817582	-0.0279008	0.981283	-0.59535	0.580132	0.112669	0.883782	-0.575722	NA	0.280829	0.817997
AT1G23550	4.88918	1.81164e-64	0.611428	0.0876706	0.481689	0.274905	4.10033	8.30586e-46	0.519573	0.221344	0.409205	0.403884	4.5186	2.45819e-55	1.09066	0.00209376	0.489231	0.30521	3.92693	2.85181e-42	0.986047	0.00636923	0.34521	0.489365
AT1G23780	2.11581	5.15969e-78	0.250792	0.0671629	0.0776249	0.69713	2.10073	1.66979e-76	0.280707	0.0660118	0.128359	0.524986	2.13395	4.95024e-79	0.235475	0.11722	0.106869	0.597314	2.1361	1.99192e-79	0.249777	0.0983111	0.0993588	0.633316
AT1G23950	1.3473	3.89322e-105	0.0655201	0.440889	-0.149827	0.0946298	1.38249	1.45026e-111	0.0256627	0.834991	-0.129812	0.179267	1.36285	4.37654e-108	0.0512679	0.59641	-0.153525	0.113912	1.39992	9.03837e-114	-0.0104182	0.930295	-0.196937	0.0256192
AT1G24095	2.39135	1.13412e-28	0.522999	0.048855	-0.000658911	1	1.83393	6.71976e-18	0.167494	0.657947	-0.35993	0.316048	2.06316	2.06349e-22	0.322027	0.282143	-0.455658	0.194054	1.85022	4.24644e-18	0.405264	0.170192	-0.325356	0.369487
AT1G24130	1.24259	7.84917e-07	-0.187314	0.587823	-0.516962	0.147374	0.667219	0.0110083	-0.295719	0.454415	-0.499738	0.186404	0.894652	0.000653609	-0.196118	0.606994	-0.0430848	0.939983	0.257492	0.355243	-0.754705	0.0176062	-0.498376	0.179708
AT1G24150	1.10231	1.50403e-14	0.252931	0.149955	0.139997	0.550406	0.793028	3.49249e-08	-0.120785	0.616207	-0.124938	0.637505	0.940914	6.59653e-11	0.0437654	0.857624	0.0861366	0.75177	0.777629	5.80594e-08	0.0207641	0.937188	-0.147521	0.548901
AT1G24267	1.16166	1.13926e-48	0.221095	0.0182523	0.024329	0.875845	1.17046	1.27116e-49	0.0978316	0.435747	0.00183253	0.992546	1.12985	2.419e-46	0.0795306	0.499263	0.0311442	0.850976	1.24577	5.06754e-56	0.119409	0.292135	0.0775979	0.584626
AT1G24280	1.48719	6.08993e-14	0.668383	0.00276855	0.359722	0.205875	1.27385	1.58499e-10	0.185218	0.568949	0.141852	0.712603	1.34688	1.49613e-11	0.042619	0.902422	0.0828387	0.835252	1.42722	6.19818e-13	0.142451	0.647021	0.0831736	0.832972
AT1G24330	1.57869	1.42317e-14	0.022973	0.946553	0.0396158	0.92486	1.43927	2.99256e-12	-0.130958	0.730677	0.080208	0.86432	1.52025	1.31841e-13	0.111939	0.735601	0.322112	0.335989	1.40978	4.45547e-12	-0.158462	0.628337	0.115467	0.770476
AT1G24340	1.04051	1.62618e-07	0.654713	0.00310982	0.0461662	0.904591	0.866921	1.52527e-05	0.533638	0.034279	-0.00778836	0.986982	0.901779	8.16385e-06	0.664686	0.00495499	0.165787	0.634266	0.837497	2.98496e-05	0.58872	0.015487	0.0881881	0.819459
AT1G24460	1.43167	1.15553e-12	0.417619	0.0794864	0.505331	0.0585995	1.31515	7.0272e-11	-0.214862	0.499768	0.0423527	0.926738	1.26565	4.64405e-10	0.0783488	0.812393	0.315841	0.325405	1.28619	1.90993e-10	0.121351	0.707122	0.381806	0.196119
AT1G24490	1.28867	8.27495e-37	0.633252	1.03217e-08	0.182931	0.218476	1.43451	2.61302e-45	0.296898	0.0240543	0.0834742	0.667656	1.18726	2.60653e-31	0.360795	0.00351798	0.145207	0.386885	1.41764	1.60753e-44	0.163273	0.250189	0.0777771	0.680997
AT1G24510	1.13133	8.86838e-40	0.259636	0.00849028	-0.0193554	0.909106	0.250187	0.00574629	-0.0255046	0.879808	-0.0857457	0.577927	0.848889	9.99869e-23	-0.00972856	0.950972	-0.0264048	0.884917	0.152858	0.100335	-0.162708	0.160038	-0.160281	0.213566
AT1G24530	1.26647	2.02863e-08	0.905715	0.00025297	0.236212	0.507419	1.47468	5.24185e-11	0.595193	0.0392843	0.218568	0.584452	1.45937	1.04093e-10	0.377808	0.205022	0.152219	0.711595	1.59527	9.69154e-13	0.456393	0.119909	0.032782	0.948433
AT1G25211	1.21902	2.08726e-25	0.165109	0.282598	0.0144528	0.955855	1.29531	1.04273e-27	0.354265	0.0244327	0.281634	0.108879	1.17631	3.97434e-23	-0.0190489	0.931634	-0.0575078	0.817257	1.21482	3.49074e-25	0.185743	0.271225	-0.131851	0.536847
AT1G25370	2.73129	3.87974e-72	-0.246369	0.23028	-0.367701	0.10732	2.59201	4.63006e-65	-0.241668	0.321709	-0.335699	0.167301	2.47138	3.04124e-60	-0.340274	0.10611	-0.444551	0.0569562	2.52889	3.94035e-63	-0.275879	0.213749	-0.418059	0.0652999
AT1G25400	1.36854	0.00121208	-0.171199	0.775019	0.704326	0.234065	1.70955	4.56268e-05	0.127898	0.872022	0.949027	0.0982923	1.8122	1.79934e-05	0.388805	0.514372	1.05486	0.0738104	1.831	1.15741e-05	0.281991	0.663307	0.799305	0.182442
AT1G25682	1.76387	1.17137e-91	-0.0799481	0.514412	0.0376647	0.822315	1.71856	1.20448e-87	-0.139683	0.298586	-0.0624462	0.728698	1.53444	5.55557e-70	-0.0762556	0.572721	-0.122365	0.414244	1.62659	2.65581e-79	-0.114827	0.377072	-0.143438	0.308464
AT1G26090	1.1438	2.26466e-24	0.509311	5.05105e-05	0.470488	0.000616318	0.499675	2.17495e-05	0.392372	0.0054634	0.277299	0.0840705	0.848103	9.70246e-14	0.360191	0.00937248	0.251098	0.143487	0.457448	9.82471e-05	0.215247	0.158598	0.124287	0.522803
AT1G26140	1.89254	0.00380508	-0.225585	0.806932	-0.0250561	0.98464	1.54681	0.0202224	-0.459823	0.667449	-0.457309	NA	2.36597	0.000294322	-0.259903	0.795631	-0.254066	0.837172	1.86502	0.00438292	-0.48226	NA	-0.0101009	0.996832
AT1G26190	1.49211	7.2254e-51	0.314068	0.00731066	0.0871151	0.609545	0.414149	8.11409e-05	0.0517497	0.783459	-0.0981722	0.598653	0.424025	6.63706e-05	0.0668921	0.669819	-0.0973056	0.586647	0.0855997	0.46778	-0.0226549	0.902616	-0.0572899	0.771957
AT1G26240	2.65735	2.82325e-05	0.24358	0.791192	0.431779	0.685785	2.43057	0.000144608	0.442099	0.683999	1.11195	NA	2.62404	4.61208e-05	0.438747	0.644135	0.966338	0.338527	2.73223	1.63972e-05	0.44405	NA	0.823244	0.418198
AT1G26270	1.07814	3.37799e-10	-0.0152239	0.957177	0.16695	0.544034	1.28564	5.03982e-14	-0.248263	0.324889	-0.0271467	0.947199	0.75539	1.6993e-05	-0.36324	0.0976629	0.0209901	0.957357	1.493	1.69668e-18	-0.232135	0.335079	0.159338	0.593391
AT1G26300	1.0133	1.33874e-28	-0.340935	0.00219931	-0.0613549	0.71256	0.827189	1.77279e-19	-0.369234	0.00185657	-0.0800814	0.651967	0.789792	4.93123e-18	-0.397129	0.000475942	-0.228767	0.102781	0.809131	2.15323e-18	-0.128649	0.346659	0.0395095	0.835603
AT1G26800	2.31206	3.39811e-21	-0.919241	0.00104518	-0.496955	0.154682	2.78964	2.93385e-30	-0.499159	0.144701	-0.233866	0.601997	2.02962	1.85185e-16	-0.524302	0.101705	-0.362733	0.366338	2.69406	2.19703e-28	-0.405849	0.232705	-0.0687124	0.895572
AT1G27080	2.82727	2.09089e-06	0.00207648	0.999997	-0.452032	0.673561	2.56967	1.12178e-05	-0.727532	0.454648	-0.942395	0.346225	2.8438	2.22961e-06	-0.437964	0.648232	-0.210394	0.873879	3.34664	1.8199e-08	0.193351	0.863185	-0.00745284	0.997507
AT1G27170	1.63066	1.24034e-18	0.668161	0.00152698	0.442104	0.0831048	0.679332	0.000441949	0.0901784	0.795608	-0.0643516	0.879652	1.05364	2.45586e-08	0.220141	0.40861	0.32873	0.262777	0.21097	0.312047	-0.0767989	0.813015	-0.241685	0.435489
AT1G27200	1.11501	8.64544e-15	-0.435075	0.00890735	-0.196272	0.370508	1.45012	2.95527e-24	-0.224898	0.287786	-0.00792018	0.982199	1.06782	1.21452e-13	-0.539403	0.00182718	-0.130552	0.604709	1.39324	1.41083e-22	-0.347376	0.0616663	-0.0562282	0.846771
AT1G27300	1.17314	4.23206e-21	0.452855	0.0013221	0.344185	0.0368743	0.962151	1.49763e-14	0.359144	0.0246893	0.153308	0.469345	0.87383	3.57735e-12	0.233244	0.155725	0.0657186	0.788237	0.780601	5.49169e-10	0.388119	0.0117121	0.165319	0.414648
AT1G27330	2.05383	2.23107e-33	-0.810503	2.22091e-05	-0.216576	0.414223	2.18487	1.25024e-37	-0.42905	0.058223	-0.140902	0.662686	2.07139	7.343e-34	-0.611336	0.00330474	-0.300482	0.268365	2.16131	6.79946e-37	-0.457907	0.0363712	-0.266465	0.319939
AT1G27350	2.47566	4.28359e-71	-0.138421	0.457556	0.183833	0.395021	2.34414	7.45136e-64	-0.0102372	0.972724	0.105192	0.699556	2.23509	2.82766e-58	-0.331636	0.0658552	-0.189653	0.414606	2.24324	9.92256e-59	-0.186667	0.353482	-0.0514871	0.857242
AT1G27410	1.19666	1.33083e-10	0.518602	0.0159047	0.362329	0.17219	1.06968	1.11486e-08	0.369794	0.152141	0.30456	0.300404	1.13314	1.64164e-09	0.490795	0.0353079	0.330628	0.260431	1.08334	5.8015e-09	0.332512	0.185337	0.234692	0.442023
AT1G27461	1.29492	0.0432029	-0.21759	0.810785	-0.731278	0.442214	2.09739	0.000699977	-0.175668	0.881839	-1.00564	0.292998	1.2608	0.0584181	-0.0277458	0.980969	-0.775136	0.439505	1.66756	0.00926027	1.38591	0.0806295	-0.0142251	0.995538
AT1G27500	1.40514	3.18899e-40	-0.0407316	0.808324	-0.042375	0.840236	1.18028	7.63806e-30	-0.224994	0.135524	-0.289539	0.0562135	1.18304	6.83234e-30	-0.222531	0.11826	-0.182363	0.294677	1.33997	3.33509e-38	-0.249908	0.0816619	-0.141537	0.430549
AT1G27590	1.41348	3.24107e-29	0.227501	0.147574	0.150374	0.455896	1.40659	6.86117e-29	0.233653	0.200114	0.0659247	0.807436	1.40944	5.63339e-29	0.308665	0.058868	0.258005	0.191818	1.47588	1.05033e-31	0.347249	0.0331566	0.328542	0.0657361
AT1G27610	1.68589	0.00850467	-0.197661	0.835455	0.290262	0.797817	1.41368	0.0305264	0.450188	0.678291	0.448353	NA	1.3443	0.043989	0.219752	0.831084	-0.0180324	0.993742	1.17599	0.075933	0.438856	NA	0.315134	0.795864
AT1G27650	1.15822	4.95846e-18	0.340024	0.029247	0.0411785	0.872476	1.21868	8.92198e-20	0.235646	0.215885	0.105679	0.677365	1.13981	2.25007e-17	0.0996391	0.622024	0.0515659	0.850976	1.16705	2.7596e-18	0.160059	0.408333	-0.00822875	0.981793
AT1G27720	1.57197	2.07706e-10	0.270886	0.426864	0.437171	0.242335	1.07608	1.37369e-05	-0.220574	0.614375	0.234695	0.606558	1.02152	4.91324e-05	-0.0691798	0.875494	-0.127454	0.802843	0.943367	0.000121938	-0.0726368	0.871732	0.0800461	0.877233
AT1G27760	2.11825	9.46085e-40	-0.292533	0.136529	-0.232605	0.339066	2.1937	1.68134e-42	-0.280064	0.225796	-0.26558	0.295431	2.04783	4.08367e-37	-0.266063	0.22017	-0.181802	0.507439	2.16827	1.36077e-41	-0.330132	0.122463	-0.289974	0.233721
AT1G27840	1.00942	2.27463e-24	0.0916728	0.495801	-0.00512223	0.980341	1.07043	3.56811e-27	0.25818	0.0507844	0.162756	0.309276	0.830879	5.23158e-17	0.00497899	0.979932	-0.00721646	0.979287	0.994424	9.48605e-24	0.183862	0.175338	0.103571	0.552043
AT1G27910	1.88899	2.7375e-48	0.191367	0.249528	-0.14588	0.493456	1.94053	4.433e-51	0.122975	0.575551	-0.0592482	0.836883	1.81204	1.63407e-44	0.0494338	0.82337	0.0856013	0.72966	2.04883	2.15997e-57	0.0431929	0.85419	-0.0908433	0.712261
AT1G27990	1.42342	0.0293817	0.148195	0.877157	0.489879	0.637608	2.07753	0.000971523	0.629744	0.528159	0.344267	NA	0.403708	0.672182	0.586332	0.49906	-0.807157	0.422234	0.819919	0.221522	0.578438	0.530647	-0.247277	0.842995
AT1G28060	1.51968	5.88931e-27	0.785992	3.51288e-07	0.23061	0.269551	1.3923	7.61578e-23	0.163305	0.462356	-0.0724521	0.806634	1.38614	1.55e-22	0.261173	0.163432	0.125075	0.618317	1.31829	1.3784e-20	0.164183	0.427246	0.0387632	0.898671
AT1G28200	2.58318	1.93103e-135	-0.0849789	0.560762	-0.198408	0.198593	2.66115	4.82927e-143	-0.0254015	0.904405	-0.0336017	0.890634	2.54476	4.36172e-131	-0.00680006	0.974092	-0.140122	0.430079	2.55888	5.57302e-133	-0.114796	0.469543	-0.177662	0.28042
AT1G28210	1.30464	6.25302e-17	0.627336	0.000356995	0.043348	0.888274	1.21502	1.13761e-14	0.335728	0.124071	0.110717	0.728353	1.16927	1.1089e-13	0.464986	0.0173039	0.0432798	0.899793	1.26527	7.79992e-16	0.500478	0.0106631	0.0895251	0.772018
AT1G28520	1.11823	3.526e-15	0.155635	0.399071	0.119757	0.611117	1.18618	6.00359e-17	0.286958	0.141613	0.239089	0.278602	1.0961	1.45129e-14	0.246498	0.191266	0.266068	0.227785	1.34324	2.05061e-21	0.552845	0.00112018	0.423557	0.0257839
AT1G28760	1.50344	5.52026e-19	0.55467	0.00492205	0.302161	0.234536	1.45297	1.80385e-17	0.548308	0.0126673	0.309482	0.255004	1.31042	6.04028e-15	0.34671	0.118755	0.16907	0.572274	1.3818	1.73524e-16	0.280311	0.238639	0.0867409	0.799579
AT1G28950	1.78262	0.00596001	0.302666	0.740068	0.29268	0.797527	0.318925	0.668571	-0.344429	0.764422	0.08825	NA	1.44624	0.0358516	0.164847	0.880519	-0.222949	0.864728	0.5523	0.431507	-0.446596	NA	-0.13887	0.919731
AT1G29030	1.90662	1.62492e-45	0.77285	2.3599e-07	0.228196	0.264206	1.03719	3.98637e-14	0.175518	0.407079	0.0181837	0.957065	1.37838	5.7545e-24	0.333146	0.0585143	0.0671492	0.808639	1.00931	4.14636e-13	0.235893	0.218374	0.246796	0.243166
AT1G29060	2.26759	2.21499e-98	-0.320999	0.0210302	-0.126413	0.499653	2.5457	1.06622e-123	-0.228871	0.169424	-0.0424224	0.871969	2.55227	1.1582e-124	-0.114691	0.506813	-0.0988954	0.638977	2.62831	1.10947e-131	0.0387377	0.852927	0.0287232	0.910941
AT1G29150	1.60292	8.03701e-97	-0.358615	3.43831e-05	-0.398935	1.19044e-05	1.50845	1.98428e-85	-0.269947	0.00551255	-0.377198	6.24196e-05	1.50142	1.22407e-84	-0.336391	0.00027175	-0.339747	0.000512371	1.4588	3.49283e-80	-0.435033	1.26344e-06	-0.45245	8.1441e-07
AT1G29220	1.12816	1.19287e-26	0.153169	0.257897	0.00336411	0.988067	0.987577	6.72358e-21	-0.17849	0.255608	-0.174205	0.309506	0.968972	3.02681e-20	-0.0852569	0.595483	-0.138256	0.437424	0.959874	5.78257e-20	-0.176334	0.23475	-0.224437	0.153732
AT1G29310	1.8507	3.7878e-55	-0.488772	0.000272026	-0.412562	0.00627563	1.88322	4.71753e-57	-0.383533	0.0110066	-0.372298	0.0185718	1.97641	1.05681e-62	-0.578517	3.50484e-05	-0.351249	0.0368019	1.97707	7.9387e-63	-0.497449	0.000500863	-0.362069	0.0243379
AT1G29330	1.51646	4.28233e-31	-0.169	0.321376	-0.287895	0.122684	0.897758	1.32851e-11	-0.456793	0.00601554	-0.376542	0.0373497	1.05298	1.43706e-15	-0.45438	0.0049422	-0.395284	0.0334315	0.61056	6.12556e-06	-0.495697	0.00229412	-0.409124	0.0220629
AT1G29340	1.119	6.92863e-10	0.0542642	0.841653	-0.00561464	0.987865	1.04437	9.6993e-09	-0.0513765	0.883683	-0.00264602	0.995377	1.12772	6.66137e-10	0.0431597	0.89048	0.203117	0.504132	1.1568	1.81192e-10	-0.0757372	0.806141	0.105722	0.755776
AT1G29350	1.11239	9.32941e-23	0.193253	0.164591	0.0265543	0.905369	0.90731	1.46733e-15	-0.105172	0.575551	-0.193975	0.271536	1.07006	5.20168e-21	0.0670091	0.70671	0.088193	0.668334	0.893353	4.23245e-15	-0.0215834	0.916905	-0.0557742	0.801802
AT1G29357	1.21165	0.000269767	0.418004	0.323368	0.428976	0.398002	0.819981	0.0132487	-0.628956	0.193456	-0.350456	0.556259	0.760759	0.0279103	0.0101351	0.986177	-0.147785	0.821907	1.53593	2.50999e-06	0.523508	0.254589	0.538077	0.292762
AT1G29370	1.17577	6.6892e-36	0.145083	0.219985	0.00362822	0.985359	1.08264	1.19981e-30	-0.0378524	0.834776	-0.118384	0.461854	1.03969	3.04949e-28	-0.029673	0.854597	-0.00500347	0.986112	0.995549	3.80238e-26	0.0319846	0.849252	-0.0586653	0.743795
AT1G29470	1.52939	6.22757e-38	0.434326	0.00121604	0.202746	0.243258	0.48632	7.69066e-05	-0.0779807	0.711256	-0.0852524	0.714511	1.11485	1.5021e-20	0.0159728	0.941116	0.0458716	0.851163	0.37167	0.00279943	-0.122336	0.490716	-0.0269276	0.917616
AT1G29640	2.08784	1.14519e-23	-0.152609	0.610019	-0.344016	0.285548	1.73607	6.69972e-17	-0.0658081	0.874196	-0.824988	0.00291768	1.46807	2.91338e-12	-0.196283	0.531979	-0.582251	0.0608427	1.47306	1.37735e-12	-0.577481	0.0338677	-0.777452	0.00527361
AT1G29690	1.94097	4.65629e-43	-0.141628	0.456144	0.00685666	0.981365	1.80815	3.20971e-37	0.0264769	0.926585	0.256947	0.242795	1.78881	1.52063e-36	0.0350023	0.889256	0.237889	0.298025	1.57189	1.20883e-28	-0.0404806	0.874903	-0.0794019	0.772362
AT1G29760	1.22593	2.80417e-17	-0.251462	0.160041	-0.329318	0.10178	1.38971	8.44985e-22	-0.0909478	0.727726	-0.207332	0.385565	1.28535	8.80928e-19	-0.15554	0.462645	-0.160115	0.520552	1.33187	3.29933e-20	-0.0627254	0.802066	-0.159827	0.519463
AT1G29770	3.88535	3.24264e-72	0.37911	0.228652	0.386361	0.3012	2.96135	5.90115e-41	-0.228266	0.613531	-0.178763	0.737514	2.98446	2.16146e-41	0.213292	0.577893	0.0258171	0.967508	2.24458	4.59436e-24	-0.220547	0.583396	-0.205941	0.666715
AT1G29785	1.39823	3.73047e-17	0.1226	0.600194	0.178937	0.508556	0.641335	0.000237996	0.177782	0.515607	-0.0178288	0.966135	0.868139	3.68632e-07	-0.0121374	0.969957	-0.0772789	0.81956	0.355899	0.0507719	0.203254	0.409744	0.0978979	0.763532
AT1G29820	1.11777	3.37864e-21	0.764306	2.00728e-09	0.311213	0.0495166	0.294974	0.0198034	0.306309	0.0483809	-0.0146522	0.960165	0.890511	9.47186e-14	0.309254	0.0383708	0.0490171	0.839139	0.364766	0.00358369	0.1427	0.411729	-0.0052215	0.988999
AT1G30060	1.00758	0.0170576	0.188981	NA	0	NA	0.664207	0.125815	0.0939333	NA	0	NA	0.267062	0.670765	0	NA	0	NA	0.612692	NA	0	NA	0	NA
AT1G30070	5.33129	7.51638e-285	0.877187	1.27834e-07	0.318964	0.139577	5.56637	0	-0.0179397	0.954467	-0.379651	0.0860745	5.07731	7.00886e-258	0.450324	0.0182608	0.0312397	0.927353	5.52919	0	-0.698814	0.000193845	-0.805969	2.46003e-05
AT1G30090	1.34939	1.57327e-26	0.366759	0.012907	0.153443	0.442763	0.90956	1.73049e-12	0.361261	0.0285156	0.0960778	0.700099	0.868062	1.63263e-11	0.176193	0.31878	0.0415605	0.878182	0.778501	1.57227e-09	0.185752	0.300262	0.0055135	0.989127
AT1G30190	1.7606	0.00332145	1.03953	0.142559	1.3922	0.0737425	0.991684	0.121576	1.20023	0.130711	1.84254	0.013072	0.521802	0.538729	0.354325	0.70671	1.91395	0.0126466	0.868227	0.169735	0.749301	0.363674	0.699737	0.465103
AT1G30240	1.20312	1.04155e-17	0.880646	5.54688e-09	0.0726023	0.775779	1.18943	2.43456e-17	0.361508	0.0498478	0.00569876	0.986982	1.16887	1.23928e-16	0.440094	0.0108894	0.207597	0.366751	1.30966	1.20813e-20	0.495851	0.00397159	0.158043	0.512829
AT1G30320	1.09629	2.59578e-07	0.184582	0.508875	0.364222	0.230984	0.932431	1.37177e-05	-0.023654	0.955086	0.185037	0.631423	0.907756	2.88761e-05	0.255308	0.388209	0.408929	0.205628	1.03728	1.15057e-06	0.311103	0.28654	0.477965	0.108073
AT1G30460	1.56793	1.03698e-25	0.486676	0.00465561	0.160631	0.507298	1.36665	1.1188e-19	0.203395	0.375855	0.0351162	0.921057	1.44686	6.54444e-22	0.324711	0.0961651	0.177172	0.48924	1.35096	2.36823e-19	0.256965	0.214056	0.119393	0.666351
AT1G30475	2.96003	5.89334e-47	0.827832	0.000861825	0.60457	0.040832	2.888	1.15043e-45	0.32387	0.333371	0.0839387	0.869258	2.45097	3.60941e-34	0.512825	0.0611374	0.314184	0.376539	2.87182	7.73754e-45	0.383986	0.21195	0.178534	0.669836
AT1G30480	1.84322	2.33957e-45	0.31916	0.0422148	0.133063	0.539845	1.86356	2.19971e-46	0.113071	0.615047	-0.0704986	0.801062	1.68728	6.52021e-38	0.163172	0.389023	0.112856	0.637019	1.99729	3.57324e-53	0.118132	0.564906	0.042875	0.878571
AT1G30620	1.63443	5.85173e-58	-0.263942	0.0421453	-0.121585	0.479899	1.56641	2.85455e-53	-0.21863	0.149548	-0.086516	0.674307	1.55429	4.63639e-53	-0.183508	0.204981	-0.164498	0.346849	1.46271	1.34229e-47	-0.246492	0.0784063	-0.307196	0.0369039
AT1G30810	1.67274	4.81631e-21	0.633339	0.00164906	0.630256	0.00457264	1.03128	1.12597e-08	0.116074	0.713965	0.209246	0.495159	1.00474	3.57139e-08	0.330453	0.161273	0.525169	0.0350864	0.83673	4.35241e-06	0.0708485	0.81881	0.290617	0.289853
AT1G30860	2.36978	1.1568e-19	0.307556	0.39075	-0.0639726	0.907898	2.27967	9.00688e-19	-0.119258	0.817791	0.0411775	0.950339	2.07439	1.23018e-15	0.26981	0.492231	0.18448	0.711902	2.23255	1.27591e-18	-0.277884	0.493571	-0.202378	0.685811
AT1G30920	2.16152	0.000818712	1.03791	NA	0.392881	NA	0.217539	0.777487	-0.198017	NA	-0.0232813	NA	0.259265	0.867378	-0.0198802	NA	-0.602805	NA	-0.390274	0.591853	-0.498558	NA	-0.486386	NA
AT1G30935	1.39928	2.50097e-08	0.504752	0.102991	0.321767	0.423421	0.732827	0.00337652	0.118907	0.793419	-0.379223	0.360461	1.36995	3.85763e-09	0.186788	0.604146	0.0261742	0.963846	0.710856	0.00343851	0.102661	0.801903	0.0136634	0.984007
AT1G30970	1.21415	6.88722e-43	0.52086	8.67431e-08	0.245943	0.0384274	0.869684	1.75687e-22	0.172673	0.167284	0.0949064	0.551908	0.791953	5.95495e-19	0.162234	0.168819	-0.0139099	0.945408	0.879764	5.46679e-23	0.223531	0.0520128	0.0763452	0.638029
AT1G31010	1.34158	9.03235e-21	0.7717	1.20758e-06	0.266258	0.218746	1.1968	2.48326e-16	0.539615	0.00311479	0.403669	0.0492374	1.20785	1.35689e-17	0.410682	0.0218384	0.0764032	0.7926	1.20591	3.38e-17	0.432	0.0182339	0.163841	0.517953
AT1G31175	1.09984	1.68362e-20	0.0560015	0.75675	0.12142	0.541787	1.16066	1.7547e-23	-0.0508379	0.826083	0.119758	0.580775	0.95865	1.11764e-16	-0.0285174	0.890775	0.0397037	0.873879	1.18297	1.29246e-24	0.0932939	0.619334	0.0384721	0.879334
AT1G31240	2.26952	7.81245e-18	0.399578	0.264191	0.00490468	0.99387	1.87546	4.4817e-14	-0.129806	0.795608	-0.265641	0.59126	1.63761	4.42167e-11	-0.264604	0.499027	-0.403382	0.360818	2.38813	1.75917e-21	0.337465	0.387259	0.167791	0.7462
AT1G31280	2.06663	1.09083e-47	-0.449324	0.00793155	-0.704305	5.74377e-05	2.45555	1.48523e-67	-0.82511	1.1253e-06	-0.75046	2.03975e-05	1.68274	8.39051e-32	-0.654788	0.000160516	-0.519151	0.00779461	2.74604	1.29411e-84	-0.834769	7.8929e-07	-0.526294	0.00532793
AT1G31335	1.53047	1.04003e-09	0.0309933	0.93818	0.144536	0.744325	0.45059	0.0973976	0.00569114	0.990687	0.0304827	0.960268	0.779578	0.00328088	-0.0851299	0.839439	-0.0745607	0.889025	0.33724	0.220275	-0.243299	0.521674	-0.0846764	0.869528
AT1G31370	4.17275	2.49167e-13	0	1	0	1	5.53323	1.76857e-23	0	1	0	1	4.50187	1.40939e-15	-0.271211	0.792831	-0.262119	0.836925	5.34042	7.63319e-22	0	1	0.465618	0.6875
AT1G31480	1.16604	9.06862e-32	-0.0256423	0.871042	0.161388	0.285139	0.665321	6.25325e-11	-0.141269	0.364018	0.0278576	0.905206	0.733838	5.31808e-13	0.0274492	0.876144	0.0992775	0.574714	0.365057	0.000457808	-0.154183	0.276309	0.0583113	0.760979
AT1G31870	1.3679	1.24332e-39	0.319127	0.00856734	0.236147	0.105417	1.30431	1.82165e-36	0.0438166	0.826486	0.0385232	0.870148	1.03565	2.82197e-23	0.0490738	0.773208	0.0516629	0.804142	1.32688	6.40176e-38	0.00655863	0.974552	0.0711559	0.716979
AT1G31900	1.92409	6.77838e-05	0.677976	0.277046	0.692857	0.352905	1.67681	0.000244848	0.386042	0.624474	0.355384	0.693755	1.06003	0.0244596	-0.139319	0.857161	-0.72756	0.345186	1.93487	3.31136e-05	0.710738	0.284548	0.545078	0.502104
AT1G31930	1.05565	9.3768e-23	0.349003	0.00452759	0.0967428	0.58599	0.865548	1.00002e-15	-0.0164611	0.938578	-0.0773182	0.714629	0.836304	1.25084e-14	0.0733054	0.657114	0.00244013	0.994301	0.921827	1.20062e-17	0.0630034	0.719655	0.0789608	0.690917
AT1G32230	2.63691	8.47004e-91	0.23218	0.148008	0.0910749	0.68666	2.69485	1.0082e-94	-0.0235275	0.928768	-0.0540188	0.850348	2.56918	4.85211e-86	0.157061	0.401906	0.0928867	0.70099	2.82958	2.50019e-104	0.109823	0.589184	0.0755111	0.763494
AT1G32330	1.93073	4.81477e-112	0.235559	0.0255541	0.0277893	0.873366	0.974747	1.79009e-28	-0.0934386	0.525512	-0.0642666	0.71928	1.26019	6.0894e-48	-0.0893012	0.498717	0.0491294	0.779467	0.932937	2.85597e-26	-0.128402	0.316147	-0.0331847	0.856528
AT1G32340	1.99293	4.39786e-52	0.170996	0.317489	0.135043	0.534934	1.95941	3.37721e-50	0.149817	0.482139	0.124185	0.613384	1.98977	1.30862e-51	0.236188	0.187548	0.292468	0.150671	1.8976	1.58948e-47	0.122877	0.54634	0.0599814	0.821343
AT1G32380	1.55657	1.13787e-45	-0.0635112	0.693392	-0.261252	0.0951948	1.81475	4.91983e-61	-0.121053	0.513328	-0.18131	0.323412	1.62486	1.50649e-49	-0.264418	0.0713842	-0.163858	0.378339	1.76444	5.5907e-58	-0.334479	0.0213788	-0.254113	0.12523
AT1G32530	1.72498	3.25868e-24	0.521324	0.00753916	0.434974	0.0566121	1.60512	3.98569e-21	0.0645848	0.843116	0.091691	0.79525	1.5467	1.34485e-19	0.313738	0.163804	0.251566	0.363924	1.64583	3.59154e-22	0.199429	0.421563	0.279143	0.286384
AT1G32560	1.67906	0.000235193	0.0519936	0.942675	-1.0154	0.111688	2.58282	8.38325e-09	0.0763732	0.932529	-0.932455	0.173081	2.4677	6.23663e-08	0.356067	0.601259	-0.13295	0.892421	2.41352	1.05683e-07	0.181463	0.818257	-0.652034	0.383746
AT1G32630	1.31717	5.77472e-13	0.534029	0.0124463	0.30429	0.26896	0.865191	2.60859e-06	0.111328	0.736802	0.189436	0.563776	0.988198	7.24721e-08	0.161087	0.554018	0.132976	0.69346	0.869526	2.40841e-06	0.124526	0.672538	0.129294	0.705853
AT1G32760	1.62804	8.13893e-19	0.393246	0.0786993	-0.080358	0.818279	1.633	8.46767e-19	0.189343	0.537978	-0.0950772	0.813626	1.50772	2.11072e-16	0.120074	0.676297	-0.0883612	0.813958	1.89252	1.04289e-24	0.371054	0.142471	0.0186559	0.967624
AT1G32810	1.00585	9.51921e-09	0.537391	0.00645912	0.286883	0.2579	0.863522	9.52188e-07	0.0387011	0.910469	0.0202778	0.96158	0.888594	5.52437e-07	0.159281	0.530596	0.256394	0.360504	0.893923	3.71219e-07	0.15766	0.548845	0.236996	0.392395
AT1G32860	4.99462	3.36108e-279	0.288047	0.100035	-0.10232	0.684573	5.32038	0	0.244041	0.2508	-0.0763216	0.805369	4.96448	7.69992e-276	0.0860706	0.70659	-0.0994512	0.713263	5.30907	0	0.178074	0.399677	-0.229644	0.319402
AT1G32880	4.03535	1.30986e-14	1.28573	0.0569508	-0.220748	0.848458	4.41093	1.37361e-16	0.92739	0.291923	0.170418	0.904506	3.71575	2.46325e-12	0.282062	0.770916	0.563104	0.583647	3.9146	2.02947e-13	1.16595	0.131363	0.332292	0.775291
AT1G32960	1.48882	0.0255287	1.33713	0.0739556	0.185156	0.877858	0.640244	0.36839	1.35736	0.112009	0.526355	0.653274	0.979239	0.186901	1.86818	0.016339	0.571205	0.604655	0.554295	0.436354	1.12091	0.189833	0.40419	0.731013
AT1G33160	1.08497	0.0460806	0	NA	0.16008	NA	1.14196	0.0386583	-0.180649	NA	-0.0186263	NA	0.59804	0.348648	0.154156	NA	0.157895	NA	1.37637	0.011025	0	NA	0.301883	NA
AT1G33230	1.45816	5.48316e-87	-0.267151	0.00244839	-0.243847	0.0141814	1.23143	2.49774e-62	-0.319292	0.000593685	-0.192686	0.0722839	1.13538	2.42873e-53	-0.331101	0.000255066	-0.237249	0.024507	1.16251	9.80926e-56	-0.262088	0.00549424	-0.185985	0.0847059
AT1G33350	4.24682	1.64495e-156	0.769882	4.20843e-05	-0.0919256	0.772779	1.34679	3.37059e-15	0.690283	0.000906774	-0.0751731	0.846961	3.04517	4.77408e-81	0.378757	0.0837142	-0.0119392	0.979965	0.806585	3.86528e-06	0.219123	0.378391	-0.0345028	0.929863
AT1G33415	1.48966	3.45867e-16	0.102113	0.708818	0.161994	0.606724	1.37929	3.77921e-14	0.0730054	0.840218	0.270595	0.375021	1.35525	6.71679e-14	0.181722	0.502642	-0.0609196	0.878729	1.26809	9.45595e-12	0.295955	0.262217	0.178778	0.596845
AT1G33420	2.40156	3.33096e-51	0.634027	0.000523579	0.166622	0.530912	2.33633	1.03518e-48	0.117103	0.682253	0.00811177	0.984239	2.41925	5.43542e-52	0.311462	0.148655	0.201257	0.464851	2.72189	2.45354e-65	0.280474	0.214271	0.174371	0.539075
AT1G33490	1.12617	2.08687e-20	-0.0297728	0.874904	-0.00333748	0.989325	1.16242	1.28893e-21	0.0597233	0.792402	0.109765	0.627199	1.13144	1.61815e-20	0.161231	0.344153	-0.16502	0.416613	1.29113	2.27276e-26	0.312218	0.0466963	0.112222	0.607166
AT1G33500	3.80485	5.12196e-33	0.407646	0.379018	0.0898129	0.900383	3.31302	2.07955e-28	-0.801621	0.101262	-1.17594	0.0180416	3.12616	1.85516e-25	-0.597429	0.204889	-0.516348	0.363924	3.87422	1.24451e-33	-0.620367	0.258791	-0.121828	0.877258
AT1G33612	1.94891	1.36324e-13	0.420239	0.217856	-0.138412	0.786858	1.79674	9.51021e-13	0.105841	0.831656	-0.410192	0.346683	1.76463	8.0897e-12	0.0968232	0.829222	-0.0239279	0.971375	2.09184	4.92994e-16	0.0121178	0.981061	-0.318622	0.504296
AT1G33615	2.15693	3.71473e-14	0.988313	0.0026925	0.674881	0.0930816	2.10509	1.86918e-14	0.115805	0.832553	0.604774	0.138571	1.62094	3.48681e-09	0.465091	0.207204	0.294949	0.535382	2.35175	1.43851e-17	0.642157	0.0836724	0.925143	0.0127537
AT1G33640	1.90875	4.72718e-06	0.878672	0.0791461	0.391026	0.577126	1.66816	4.76246e-05	-0.0869471	0.91896	-0.0487163	0.96276	1.36486	0.00100151	0.19673	0.764317	0.191109	0.814031	2.45356	7.79139e-09	1.01756	0.0712429	1.01903	0.0991912
AT1G33660	2.02903	5.13993e-07	0.441843	0.418757	0.283596	0.696741	1.78994	1.18658e-05	0.26485	0.724603	0.299204	0.717056	1.93426	4.24798e-06	0.875599	0.107737	0.598101	0.390941	1.74009	2.66149e-05	0.536688	0.372757	0.481326	0.49832
AT1G33980	1.18147	1.71996e-50	0.182437	0.056212	0.0656627	0.626309	1.04772	5.06003e-40	-0.00482851	0.977999	-0.0208604	0.91139	0.958801	9.58445e-34	0.0134075	0.925288	-0.0452176	0.771835	0.993102	2.91535e-36	-0.0348739	0.800594	-0.0282845	0.864384
AT1G34190	1.01458	1.31647e-28	0.0404133	0.764646	-0.0489326	0.767486	1.04839	1.89038e-30	-0.055828	0.735754	-0.0608809	0.741441	0.979447	1.31558e-26	-0.0933002	0.488328	0.0107715	0.960071	1.00463	3.801e-28	-0.108416	0.419202	-0.0837611	0.608471
AT1G34200	1.21169	2.02243e-21	0.827645	1.74997e-09	0.446588	0.00545076	0.835204	1.05915e-10	0.527211	0.000583865	0.375117	0.0290562	1.12836	1.13989e-18	0.535785	0.000380773	0.341112	0.0643457	1.08783	1.79059e-17	0.595618	6.62015e-05	0.292151	0.111737
AT1G34220	2.06803	7.2101e-59	-0.0308149	0.877016	-0.0319176	0.900383	1.99813	5.84887e-55	0.048367	0.845312	-0.0226753	0.942064	1.98296	4.59453e-54	0.116687	0.541997	0.0431381	0.874766	1.934	1.29387e-51	0.110727	0.578243	0.0400062	0.883125
AT1G34260	2.40681	3.67647e-61	0.517546	0.00204701	0.369533	0.0646224	2.15697	3.30057e-49	0.265539	0.20814	0.10041	0.73428	2.06735	3.14807e-45	0.282816	0.148187	0.324191	0.148434	2.14068	1.42445e-48	0.193895	0.361463	0.302833	0.163294
AT1G34300	1.76717	2.60232e-43	0.260854	0.0968745	0.190669	0.331677	1.79362	2.5142e-44	0.427028	0.00906387	0.287297	0.127364	1.61887	1.9041e-36	0.310909	0.0610061	0.223965	0.277996	1.734	8.29136e-42	0.349606	0.0345013	0.289722	0.120923
AT1G34350	1.07524	3.28598e-11	-0.0771532	0.744683	-0.0592049	0.847562	0.505546	0.00309572	0.105184	0.717925	0.0977884	0.770394	0.537687	0.00163848	-0.199406	0.385676	-0.134431	0.643837	0.0962682	0.613411	-0.0927792	0.729714	-0.167845	0.554823
AT1G34370	1.1383	5.13706e-16	0.169058	0.34518	0.155007	0.483271	1.17417	5.93674e-17	0.114933	0.625493	0.0649274	0.828006	1.12388	1.5484e-15	0.100807	0.634758	0.117431	0.637318	1.2459	5.9986e-19	0.0961483	0.665565	0.118661	0.6374
AT1G34550	1.20071	2.51552e-25	0.305926	0.0231632	0.146345	0.412399	1.07819	1.41666e-20	0.080822	0.690669	0.0768308	0.740174	0.853615	3.27654e-13	0.0371523	0.849783	0.16274	0.390875	0.848869	3.23701e-13	0.0225121	0.914659	0.0205909	0.936683
AT1G34580	1.15006	4.00485e-09	0.394483	0.0966805	0.363208	0.200733	1.15482	5.77134e-09	0.57801	0.0228682	0.426747	0.142017	0.88391	1.3405e-05	0.411395	0.108998	0.137245	0.712089	1.23992	1.52215e-10	0.699525	0.00290603	0.196052	0.57114
AT1G34760	1.2983	5.49904e-14	-0.0650762	0.800957	0.0310611	0.928505	1.31561	2.62864e-14	0.161804	0.571283	0.0244753	0.953018	0.75204	2.29044e-05	-0.108384	0.683887	-0.395211	0.127185	0.849025	1.22744e-06	0.288367	0.220984	-0.184478	0.533689
AT1G35660	2.77129	4.99136e-30	0.775483	0.00558244	0.47616	0.172969	2.57706	3.79738e-26	0.139613	0.753713	0.0271458	0.964237	2.09061	1.75398e-17	0.266777	0.451832	0.236998	0.578417	2.46822	4.33281e-24	0.0362018	0.936595	0.155673	0.735039
AT1G36990	1.18651	1.15812e-17	0.205055	0.236218	-0.00797769	0.977705	1.14514	2.09862e-16	0.156277	0.478262	0.131079	0.605145	1.09823	3.61571e-15	0.0911117	0.669807	0.122233	0.619622	1.06619	1.82384e-14	-0.0125929	0.962891	0.0735284	0.785284
AT1G41875	2.05748	0.00139854	0.261913	0.771742	0.680904	0.489395	2.40621	0.000158815	0.479071	0.650739	0.689089	NA	1.70969	0.011435	-0.716982	0.420951	0.336972	0.785531	1.78749	0.00631067	-0.252895	NA	-0.240915	0.849497
AT1G42980	4.9902	1.45476e-17	0.88721	0.231675	-0.131738	0.911767	5.06604	2.7044e-18	1.1351	0.164644	0.108958	0.938734	5.49566	9.06427e-21	2.36959	0.000727187	0.203651	0.873717	5.30156	7.94972e-20	1.27512	0.0986933	0.158019	0.902623
AT1G42990	3.53196	7.6291e-185	-0.137707	0.402421	-0.119152	0.563491	3.78886	2.69051e-212	0.0208111	0.934219	0.131125	0.5588	3.69112	3.09557e-202	0.0251407	0.909323	0.131287	0.543064	3.8424	2.96934e-220	0.0958684	0.624263	-0.03432	0.89857
AT1G43000	1.09219	0.0331955	-0.632836	0.354465	0.331328	0.699124	0.330718	0.539987	-0.882278	0.212617	-0.313288	0.742436	1.44211	0.00586513	-0.214116	0.806895	0.65199	0.432328	1.22363	0.0105659	-0.157319	0.855557	-0.32926	0.719206
AT1G43860	2.4675	1.39365e-140	0.584109	1.15863e-07	0.11158	0.49381	1.82917	1.24877e-76	0.258347	0.0539509	0.0506133	0.81529	2.1949	5.97639e-111	0.297418	0.0186845	0.0651225	0.734712	1.89486	2.83143e-82	0.328491	0.00894592	0.0574335	0.770372
AT1G43890	2.05426	3.57492e-203	-0.172647	0.0388393	-0.0896032	0.411238	2.06833	5.01322e-207	-0.154187	0.107979	-0.130774	0.221905	1.94019	5.92492e-183	-0.202136	0.0210624	-0.189746	0.0602677	2.04572	4.49212e-203	-0.136268	0.148618	-0.164814	0.100241
AT1G43910	1.35394	0.000147649	0.373695	0.407614	-0.0799127	0.906857	1.65407	2.85878e-06	0.0502852	0.941599	0.000216202	1	1.58753	8.98452e-06	-0.0124083	0.98484	-0.252189	0.691893	1.73295	8.64417e-07	0.65344	0.158618	0.0153024	0.988999
AT1G44191	1.18114	0.0234574	0	1	0	1	1.14445	0.0290307	0.100347	0.917877	0	NA	1.21279	0.0248638	0	1	0	1	1.38861	0.00740975	0	NA	0	1
AT1G44960	1.07025	1.96093e-13	-0.0377172	0.866441	-0.0571376	0.83495	1.16785	1.37504e-15	0.192478	0.391584	0.0246314	0.944903	1.15918	1.61128e-15	0.0251137	0.923092	-0.117383	0.658211	1.13462	6.98075e-15	0.197402	0.344583	-0.0710502	0.80703
AT1G45000	1.03714	8.97346e-71	-0.0778317	0.302183	-0.0275107	0.798319	0.683667	4.41606e-31	-0.149047	0.0570499	-0.142236	0.0896715	0.557891	5.70876e-21	-0.1471	0.0510034	-0.21039	0.00754771	0.697792	2.23225e-32	-0.127044	0.103921	-0.107145	0.232125
AT1G45233	1.05302	1.12836e-24	0.324119	0.00720759	0.19614	0.196925	0.900842	3.60016e-19	-0.0736151	0.688054	-0.0940061	0.626441	0.926895	9.5632e-20	0.102423	0.501689	0.101948	0.574724	1.10075	1.41121e-27	0.160659	0.270403	0.148337	0.377398
AT1G45976	1.71428	1.5343e-34	-0.143573	0.447393	0.033226	0.905794	1.64107	6.70364e-32	0.0126101	0.966523	-0.021144	0.95123	1.50061	9.93051e-27	0.0736587	0.744939	-0.0409553	0.892873	1.58237	8.51523e-30	0.102923	0.645417	0.0598488	0.832977
AT1G46768	2.9314	7.2462e-48	0.566513	0.0228418	0.119858	0.75796	3.2154	2.86554e-56	0.716353	0.00769052	0.436084	0.176968	2.77827	1.06228e-44	0.32	0.261814	0.0824161	0.849895	2.94239	2.38168e-50	0.362291	0.204385	-0.0953864	0.822296
AT1G47240	1.12098	2.74691e-53	-0.262119	0.00342148	-0.302239	0.00174853	1.37666	4.44034e-79	-0.0792208	0.53657	-0.0670248	0.647824	1.20297	5.43984e-62	-0.22906	0.0177033	-0.0971559	0.449847	1.40337	3.0016e-84	-0.0492081	0.692707	-0.0864579	0.513085
AT1G47340	1.50057	1.43006e-24	0.435315	0.0124492	0.285149	0.190001	1.50323	1.09971e-24	0.325369	0.115261	0.258419	0.274863	1.30051	1.05788e-18	0.307829	0.115821	0.291728	0.211156	1.58266	2.24607e-27	0.0803804	0.751873	0.24348	0.301587
AT1G47570	1.04166	5.36429e-34	0.359407	0.000234783	0.104535	0.449594	0.558944	2.8367e-10	0.226421	0.0491082	0.0545411	0.763669	0.681527	3.69148e-15	0.156851	0.172956	0.0434093	0.802007	0.438295	9.08512e-07	0.112753	0.369037	0.0513599	0.759312
AT1G47710	2.1686	1.07429e-193	-0.136752	0.144806	-0.0398668	0.772274	2.24345	2.69842e-208	0.0454584	0.739985	-0.0480752	0.756106	2.09172	2.45304e-181	-0.0580934	0.613403	-0.00973268	0.956112	2.30755	1.14482e-220	-0.0105761	0.941043	0.00376461	0.986541
AT1G47720	1.09419	8.55729e-12	0.551351	0.00241771	0.387927	0.0758854	1.03117	2.53244e-10	0.436103	0.040297	0.361274	0.125877	0.994858	9.0974e-10	0.638597	0.000770575	0.263094	0.312551	1.08997	1.2432e-11	0.401281	0.053851	0.185749	0.501989
AT1G47750	1.29001	7.3808e-36	0.049804	0.751571	-0.0140835	0.950206	1.19948	2.62243e-31	-0.0394642	0.848054	-0.117152	0.538703	1.06738	5.80105e-25	-0.0460517	0.791946	-0.000405029	0.999776	1.3024	5.43754e-37	0.0746634	0.659597	-0.111843	0.54807
AT1G47870	1.43967	1.07284e-57	0.355133	0.000778841	0.231716	0.0694787	1.2291	8.60895e-44	-0.0843145	0.589904	-0.0019223	0.993442	1.24863	6.04905e-44	0.117828	0.37292	0.13283	0.387243	1.30904	4.74945e-48	0.143081	0.276268	0.185609	0.181895
AT1G47970	1.38113	3.5381e-24	0.380595	0.0157893	0.220915	0.271019	1.15755	2.61784e-17	-0.0737284	0.769002	-0.0174423	0.958606	0.855739	6.82724e-10	-0.0448449	0.845923	0.154324	0.504376	1.05918	9.80839e-15	-0.230023	0.218742	-0.118392	0.628612
AT1G48020	1.31828	0.0477419	0.22189	NA	0.200981	NA	0.409223	0.578865	-0.885145	NA	-1.10874	NA	0.513355	0.568488	-0.245922	NA	0.191007	NA	1.79926	0.00588068	-0.0177269	NA	1.05039	NA
AT1G48040	1.51183	3.6726e-27	0.0447124	0.839105	-0.0832964	0.74738	1.46186	1.40719e-25	-0.0836926	0.750104	-0.147864	0.569704	1.2361	9.61671e-19	-0.267671	0.159999	-0.21084	0.36777	1.57013	1.86675e-29	-0.0442053	0.864018	-0.0123682	0.972076
AT1G48380	1.11448	2.82011e-28	-3.27708e-05	1	0.0197244	0.925405	1.07368	2.27653e-27	-0.0715495	0.696065	-0.0924713	0.631605	1.15346	9.73904e-31	0.0308306	0.863156	0.0152467	0.949783	1.2061	4.72278e-34	0.0253341	0.89314	0.00128989	0.997507
AT1G48560	2.22868	2.04395e-63	0.727723	2.68197e-06	0.413939	0.0274915	1.49023	6.61469e-28	0.256739	0.213267	0.121076	0.659934	1.80956	4.87165e-41	0.462173	0.00832958	0.289521	0.196177	1.39102	5.6105e-24	0.220763	0.277159	0.0743451	0.796822
AT1G48635	2.08278	1.09149e-55	0.172049	0.320369	0.104247	0.649398	1.87632	1.88071e-45	0.105095	0.650739	0.0947475	0.723311	1.83839	1.05284e-43	0.167506	0.379211	0.0890768	0.723414	1.99957	1.46107e-51	0.214329	0.253243	0.183418	0.401298
AT1G48700	4.14559	4.52678e-68	0.8289	0.00568992	0.751333	0.0283568	3.59799	2.62641e-56	0.0204226	0.969728	-0.425765	0.323718	3.55742	1.022e-54	0.562753	0.0803753	-0.16942	0.733	3.71611	1.15198e-56	0.300701	0.43814	-0.167728	0.74842
AT1G48720	5.31531	1.05447e-23	1.2346	0.0832631	1.08391	0.209455	5.72074	1.90992e-27	1.19736	0.145788	0.535005	0.637703	5.59268	3.62086e-26	1.75291	0.0143128	1.21228	0.184284	5.5799	3.79709e-26	0.361467	0.718834	0.851894	0.378859
AT1G48730	3.79283	2.06899e-10	1.00108	0.194893	0.959647	0.301272	3.74526	3.61436e-10	0.434067	0.693798	0.436361	0.725141	3.26026	6.88668e-08	-0.0266931	0.982817	-0.231295	0.859287	2.61609	1.9942e-05	-0.240927	0.826985	-0.0105697	0.996756
AT1G48740	1.77783	7.34517e-11	-0.161988	0.704558	-0.308935	0.52638	1.94095	1.65979e-11	0.306013	0.543369	-0.279659	0.644681	1.9434	5.0489e-12	0.214937	0.638227	-0.272578	0.625777	1.94289	2.15665e-12	-0.553692	0.203667	-0.296729	0.587594
AT1G48770	1.78242	1.22645e-34	0.174905	0.389075	0.034357	0.911687	1.32326	3.79846e-19	-0.0450508	0.884723	-0.0650446	0.850113	1.3282	3.79186e-19	-0.153093	0.511265	-0.0110387	0.9797	1.36414	1.75e-19	0.0414185	0.886941	0.274301	0.253665
AT1G48780	1.95168	1.54003e-24	-0.102051	0.732309	-0.2394	0.463754	1.74362	4.03413e-19	-0.00176225	0.996714	-0.220899	0.559398	1.53106	6.88028e-15	-0.270146	0.36077	-0.114068	0.779467	1.4555	1.27432e-13	-0.296622	0.320597	-0.117724	0.768118
AT1G48950	1.03085	2.82082e-32	0.0567459	0.647704	0.132522	0.316889	1.098	2.23618e-36	0.153379	0.228983	0.118215	0.421721	0.876417	1.45024e-23	0.0616173	0.647803	-0.038136	0.830982	1.03071	1.98321e-32	0.0751869	0.58135	0.0680686	0.676542
AT1G48970	1.30502	2.07961e-22	0.351782	0.0250903	0.255685	0.185648	1.15357	9.80789e-18	0.153033	0.471231	0.131128	0.590108	1.22123	1.17838e-19	0.412584	0.0126995	0.272985	0.186935	1.24542	1.88657e-20	0.321089	0.0652523	0.33686	0.0729229
AT1G49560	2.43577	5.11174e-116	0.47105	0.000165873	0.509812	0.000124891	1.0682	7.49141e-23	0.00993535	0.96652	-0.182727	0.305102	1.48615	1.76471e-43	0.108468	0.507243	-0.0427089	0.85354	0.890691	7.0343e-16	-0.314663	0.0300682	-0.237567	0.152936
AT1G49620	1.22535	3.66703e-11	0.458452	0.0377569	0.27231	0.33964	1.63142	3.08544e-19	0.218207	0.469639	0.434394	0.105782	1.18654	5.58898e-11	0.220681	0.397866	0.421837	0.120148	1.40021	1.66207e-15	-0.376081	0.134652	0.0679182	0.855307
AT1G49650	1.28185	1.1179e-19	0.394779	0.0154844	-0.118504	0.613765	1.71297	5.64153e-34	0.601434	0.000371728	0.193975	0.405959	1.69331	3.29467e-33	0.472638	0.00603988	0.120263	0.634103	1.78156	7.85898e-37	0.431149	0.0143105	0.0123149	0.971499
AT1G49710	1.57249	2.57961e-51	0.0169029	0.920062	0.0647231	0.731465	1.276	6.03278e-34	0.0237698	0.911774	-0.0997689	0.611861	1.16471	2.45545e-28	-0.0193854	0.918729	0.0134293	0.957098	1.29177	1.03643e-34	0.0382907	0.840909	-0.0582338	0.779132
AT1G49720	2.13191	7.75952e-52	0.858156	2.64051e-08	0.610345	0.000369935	1.86855	4.86304e-40	0.601416	0.000401696	0.288421	0.170463	1.73535	1.33196e-34	0.683024	3.53332e-05	0.317236	0.139471	1.72709	2.60706e-34	0.552048	0.00126338	0.371341	0.0596209
AT1G49740	1.46008	1.62024e-69	0.0218466	0.866441	0.0730077	0.604041	1.07591	7.93626e-38	-0.00422362	0.980627	0.0128901	0.950201	1.23115	1.4731e-49	0.0692891	0.584824	0.105223	0.456858	1.08986	4.30627e-39	-0.0923936	0.462784	-0.0313333	0.855706
AT1G49790	3.58112	2.08709e-44	-0.186403	0.6624	-0.128764	0.815932	3.16153	1.05575e-32	-0.0549683	0.929313	-0.186716	0.770967	3.45633	1.21741e-40	-0.315996	0.48425	-0.154588	0.797986	3.31468	1.57943e-35	-0.118843	0.829701	-0.417513	0.434348
AT1G49820	1.57813	1.33422e-95	0.0992012	0.328593	0.219233	0.0349328	0.166693	0.0532483	0.107698	0.37181	0.113638	0.381166	1.07136	3.80118e-44	0.0567933	0.635752	0.122211	0.336158	0.092331	0.297894	-0.0584452	0.640316	0.0847568	0.531262
AT1G49832	1.04008	0.00157461	0.461605	0.253027	0.45586	0.348424	0.756116	0.0193385	-0.0606042	0.92418	-0.474666	0.373364	0.876508	0.00902345	0.360107	0.426582	0.164361	0.794535	0.974899	0.0024856	0.327908	0.485566	0.208787	0.725585
AT1G49840	1.45832	9.50154e-17	0.0535919	0.841433	0.086166	0.786403	1.17115	3.75131e-11	0.0395226	0.910469	0.197676	0.518513	1.27301	7.62474e-13	0.0588269	0.843816	0.248198	0.390126	0.941503	1.34388e-07	-0.0360776	0.910186	0.195529	0.51273
AT1G50040	2.33565	6.00677e-07	-0.831047	0.138716	-0.70158	0.30678	2.08749	9.34542e-06	-0.739608	0.271693	-0.818453	0.248222	2.15351	5.78001e-06	-0.713393	0.255427	-0.853537	0.238832	1.69579	0.000349125	-0.885548	0.150905	-1.18926	0.0628855
AT1G50260	2.12895	6.61308e-26	0.221457	0.404121	-0.116676	0.748219	1.96807	3.71376e-22	0.149333	0.674155	0.0177908	0.972845	1.76382	5.37853e-18	0.269294	0.343306	0.020079	0.967534	1.94666	1.01256e-21	0.434273	0.105162	0.117401	0.763451
AT1G50270	1.34238	1.27851e-13	0.663561	0.00123382	0.22128	0.442762	1.06438	8.79626e-09	0.563147	0.0156018	0.197987	0.549865	1.23505	1.45671e-11	0.397213	0.093613	0.326262	0.260482	1.05897	8.63988e-09	0.275152	0.28613	0.0463327	0.909659
AT1G50390	4.70192	2.03854e-47	0.74203	0.0857406	0.255814	0.688658	4.72581	8.20107e-48	0.047052	0.950661	0.251488	0.733826	4.26314	2.30356e-42	0.0909517	0.883153	-0.291244	0.659591	4.35544	1.24659e-42	0.307525	0.57714	0.0141133	0.991292
AT1G50420	1.8936	8.17845e-48	0.113028	0.527767	-0.130409	0.549146	1.7372	3.65577e-40	0.29066	0.107227	-6.52652e-05	1	1.72519	1.03688e-39	0.101469	0.613276	0.0929569	0.704214	1.67207	2.4394e-37	0.184505	0.327984	0.136171	0.554482
AT1G50460	2.08935	1.23564e-114	0.164173	0.163219	-0.0234262	0.901822	1.40842	5.50891e-52	-0.119267	0.42509	-0.0514428	0.797398	1.79029	4.58712e-84	0.118908	0.379015	0.0651809	0.713316	1.45833	9.85031e-56	0.0462921	0.774588	0.0155774	0.942595
AT1G50630	1.37428	2.65847e-32	-0.331004	0.0154686	-0.470714	0.00111843	0.10816	0.422507	-0.330343	0.030124	-0.475108	0.00131322	0.737279	5.59478e-10	-0.343593	0.0187481	-0.381297	0.0171963	-0.284457	0.022711	-0.576016	2.75075e-05	-0.669664	1.30847e-06
AT1G50640	1.57613	1.24218e-29	0.184971	0.295699	0.262068	0.190806	1.40839	8.13826e-24	0.219753	0.282241	0.18059	0.438026	1.27398	1.34393e-19	0.256774	0.165279	0.269402	0.214239	1.20953	6.78486e-18	0.145003	0.485229	0.0965209	0.709794
AT1G50700	1.44452	2.00017e-14	0.298836	0.207662	0.289189	0.310025	0.995559	1.75199e-07	-0.103439	0.768853	0.14057	0.702133	0.988156	2.95007e-07	0.171119	0.541914	0.316852	0.293069	1.03371	5.31888e-08	-0.00234772	0.994471	0.2075	0.518567
AT1G50740	1.1768	9.74169e-11	-0.0734995	0.787167	0.202395	0.482212	1.32083	3.96065e-13	0.352814	0.165332	0.49908	0.0444085	0.967638	1.53972e-07	0.18775	0.476008	0.274671	0.347828	0.745075	5.64708e-05	0.0441383	0.893058	0.140094	0.673131
AT1G50750	1.55114	0.00214268	0.208724	0.771637	0.823587	0.246177	1.73103	0.000558571	-0.0770489	0.936897	1.28505	0.0526246	1.21524	0.0213514	-0.0515561	0.954475	1.91617	0.00168647	0.754816	0.152939	-0.17136	0.843628	1.11978	0.102006
AT1G51090	1.66309	9.89993e-08	0.141954	0.756204	0.863652	0.0327765	1.9742	1.54009e-10	0.0599382	0.923719	1.08218	0.00571272	0.988536	0.00257461	-0.107711	0.838076	0.728916	0.111187	1.87684	1.35612e-09	0.197572	0.693223	0.914369	0.0268337
AT1G51200	1.33061	2.38023e-24	0.016219	0.938022	0.126581	0.550623	1.13348	6.18777e-18	0.219602	0.242432	0.261941	0.173931	1.27462	2.76434e-22	0.206866	0.241053	0.167354	0.439349	1.12927	8.03953e-18	0.285803	0.0944503	0.198863	0.33122
AT1G51350	1.21511	5.14165e-40	-0.0752461	0.556967	-0.0521673	0.755049	1.25072	3.4832e-42	0.0246918	0.893815	-0.00339805	0.987921	1.14609	1.62599e-35	0.121653	0.352079	-0.00682343	0.979238	1.30702	2.83115e-46	0.0338053	0.838355	0.00551938	0.983034
AT1G51370	1.06783	3.4669e-10	0.204684	0.358224	-0.068956	0.832121	1.02008	1.78648e-09	-0.0462848	0.892667	0.0494563	0.900395	1.01658	2.65451e-09	0.252412	0.279803	0.0904315	0.788976	1.33123	6.64977e-15	0.485869	0.0267576	0.196905	0.511014
AT1G51450	1.97487	4.1638e-58	0.300072	0.0464213	0.101715	0.635299	1.95058	3.39513e-57	0.0139059	0.957181	-0.0169417	0.956805	1.90402	1.72947e-54	0.0966286	0.615247	0.1592	0.453316	1.97484	1.96299e-59	0.00250009	0.990975	-0.079859	0.738757
AT1G51510	1.175	7.78466e-44	-0.0378567	0.763267	-0.0803111	0.567219	1.32408	2.61796e-55	0.0351705	0.828704	-0.0692254	0.670016	1.18716	1.06228e-44	-0.0479318	0.722923	-0.075579	0.618535	1.2875	1.67328e-52	-0.0546145	0.692219	-0.133594	0.318453
AT1G51538	1.68991	0.000590683	0.714546	0.24271	0.617283	0.414803	0.698978	0.148799	-0.180482	0.8355	-0.0565685	0.959443	1.15645	0.0196501	0.602812	0.347694	0.316695	0.713052	0.810268	0.0933913	-0.123798	0.882177	-0.325744	0.708431
AT1G51540	1.0283	7.38384e-24	0.107026	0.431969	-0.0785872	0.657206	1.18615	4.15898e-31	0.148505	0.342965	0.0315629	0.895647	1.0219	1.74805e-23	0.0351179	0.840563	-0.0675643	0.728659	1.19287	5.04865e-32	0.136162	0.357002	-0.120582	0.492466
AT1G51550	1.63796	3.37763e-25	-0.0164875	0.951056	0.0330382	0.917879	1.26869	2.73912e-15	0.126125	0.651256	0.240182	0.35978	1.44273	9.3742e-20	0.122932	0.612848	0.114094	0.699973	1.37065	1.3717e-17	0.223934	0.332573	0.244332	0.3421
AT1G51660	1.38455	7.44358e-31	-0.1632	0.304581	0.122372	0.541105	1.59896	3.18122e-40	0.033806	0.891611	0.286668	0.104492	1.3618	4.47454e-30	-0.126792	0.481726	0.138241	0.506794	1.63182	5.11146e-43	-0.0274877	0.901808	0.0919425	0.68611
AT1G51710	2.13224	7.76798e-252	0.0195812	0.84387	-0.137861	0.133882	1.82134	5.7108e-183	-0.0402158	0.732206	-0.148575	0.113968	1.98488	1.92229e-218	-0.00274915	0.982926	-0.128952	0.203733	1.68036	7.72012e-157	-0.135513	0.116567	-0.237757	0.00481838
AT1G51740	1.14594	1.67303e-38	-0.172628	0.13392	0.0398548	0.815094	1.12907	8.76672e-38	-0.241065	0.0521678	0.00735487	0.975283	1.01406	6.27059e-31	-0.0427671	0.773034	0.0423352	0.815851	1.18844	1.06764e-42	-0.14732	0.251415	-0.0164882	0.936405
AT1G51780	1.32763	0.0369646	0	NA	0.431692	NA	1.95501	0.00190512	0.22644	NA	0.448541	NA	1.85327	0.00455478	-0.252637	NA	-0.00807977	NA	1.41224	0.0318227	-0.816834	NA	-0.810175	NA
AT1G51960	1.56268	0.00173678	0.236659	0.752126	-0.148004	0.883341	0.693336	0.173433	-0.421467	0.612631	0.0152415	0.989472	1.62403	0.00214856	1.1407	0.0779861	0.994564	0.206699	0.593775	0.22842	0.15574	0.845989	-0.445131	0.595663
AT1G52270	2.66302	3.55816e-22	0.725742	0.0260774	0.55232	0.165309	2.52297	6.06282e-20	0.45369	0.26736	0.295144	0.55701	2.54212	5.59899e-20	0.56332	0.126885	0.256658	0.609237	2.66434	6.52846e-22	0.322499	0.439423	0.19174	0.718476
AT1G52320	1.73231	8.49574e-24	0.419868	0.0382635	0.251079	0.33309	1.6272	3.71503e-21	0.0947369	0.764194	-0.0241868	0.953355	1.65331	1.11861e-21	0.215686	0.374816	0.271188	0.33013	1.76671	9.66432e-25	0.239678	0.326033	0.199013	0.491714
AT1G52340	1.16057	2.04577e-40	-0.388851	0.000230466	-0.591865	4.44885e-08	1.1793	6.70062e-42	-0.321916	0.00572577	-0.369306	0.00175369	1.07198	8.75824e-35	-0.235501	0.0433557	-0.390058	0.000917654	1.1662	3.53804e-41	-0.183535	0.134709	-0.342173	0.00438348
AT1G52420	1.37677	3.65569e-23	0.350409	0.0312468	0.342563	0.0677045	1.19601	9.14155e-18	0.00366853	0.989569	0.0987953	0.716673	1.29828	1.2466e-20	0.0895849	0.675672	0.312773	0.133521	1.15079	1.51349e-16	0.0483046	0.844374	0.208594	0.339952
AT1G52520	1.05725	2.20754e-09	0.203652	0.372257	0.125902	0.676542	0.966371	5.83763e-08	0.02796	0.936897	0.0417387	0.919515	0.885409	8.48525e-07	0.148074	0.573369	0.158505	0.610152	1.04468	3.69906e-09	0.0951535	0.744723	0.193466	0.519387
AT1G52570	1.13359	3.60777e-07	0.651415	0.0102326	0.562443	0.0573858	0.697693	0.00153358	0.131442	0.732206	0.00888777	0.986728	0.901594	3.65938e-05	0.299035	0.308051	0.143877	0.717067	0.934715	2.20234e-05	0.315987	0.30198	0.378978	0.250318
AT1G52690	4.29118	9.81574e-29	-0.396234	0.435352	-1.40974	0.00365334	4.50945	1.61396e-31	-0.0621209	0.93601	-1.5398	0.00166177	3.87417	1.53198e-23	-0.44861	0.417632	-1.36857	0.00780485	3.9872	5.68977e-25	-0.916566	0.0675296	-1.84461	9.34602e-05
AT1G52820	3.29053	2.82348e-29	0.284342	0.510531	0.331239	0.521984	1.94702	5.03019e-11	-0.0511149	0.93601	0.438715	0.383384	2.9027	1.50279e-24	0.406888	0.335461	0.144761	0.813958	1.79299	6.61209e-10	0.114648	0.830535	-0.335472	0.534788
AT1G52855	2.52949	5.38827e-13	-0.997267	0.0308924	-0.721129	0.191813	3.30489	3.76193e-21	0.244432	0.709837	0.260129	0.722333	3.24185	2.62375e-20	0.0796989	0.903619	-0.181851	0.809593	3.58933	2.3298e-25	0.799441	0.0874393	0.594564	0.284253
AT1G52870	1.55775	3.16986e-22	-0.38978	0.0393857	0.252233	0.28805	1.3631	3.03599e-17	-0.261972	0.261455	0.0150771	0.970073	1.18047	3.91608e-13	-0.189403	0.408845	0.0578635	0.862009	1.41353	1.9328e-18	-0.372114	0.0754714	0.180577	0.505952
AT1G52880	2.3629	5.56332e-48	-0.142041	0.554926	0.256069	0.320461	2.15142	4.68138e-41	-0.147886	0.609062	0.0423249	0.915351	2.1715	4.27334e-41	0.169907	0.496202	0.194186	0.503606	2.19992	8.14699e-44	0.106393	0.692707	0.109863	0.725101
AT1G52890	2.44549	3.15877e-05	0.639732	0.396052	0.950686	0.262079	2.83443	9.93101e-07	0.991124	0.226008	1.40453	0.0774626	1.77601	0.0032326	1.33987	0.0635447	0.569784	0.563612	2.79368	1.29858e-06	2.06043	0.00268591	1.4143	0.0738094
AT1G53180	1.0492	1.95095e-09	-0.0111034	0.971092	-0.0806374	0.798393	0.615399	0.000574918	-0.198436	0.466626	-0.227397	0.429102	0.646398	0.000351115	-0.209581	0.394575	-0.122185	0.7011	0.445406	0.0143574	-0.251417	0.303458	-0.0805011	0.813954
AT1G53200	1.13936	1.21844e-12	0.89409	2.31148e-07	0.267454	0.257992	1.11468	2.91193e-12	0.376737	0.0761845	0.210045	0.430373	1.07484	2.69799e-11	0.576063	0.00268665	0.379215	0.11161	1.14527	5.68628e-13	0.439391	0.0288002	0.367632	0.10454
AT1G53320	1.76117	2.22318e-37	0.546659	0.000418896	0.413883	0.0210412	1.13917	2.81916e-16	0.427987	0.0144206	0.225349	0.301635	1.30731	5.53353e-21	0.375161	0.0304658	0.277979	0.191957	1.04577	6.86275e-14	0.313324	0.0824279	0.303872	0.126944
AT1G53400	1.51218	9.55962e-26	-0.130983	0.500181	-0.120634	0.618709	1.48778	5.81905e-25	-0.109745	0.661216	-0.0459977	0.88933	1.34265	1.89957e-20	0.0939542	0.673646	-0.160165	0.518914	1.49979	2.44007e-25	0.127637	0.566375	0.0776813	0.78183
AT1G53410	1.08494	0.000478441	-0.269356	0.53345	0.0338265	0.959177	1.02896	0.000664599	-0.508557	0.266966	-0.29672	0.597378	0.646169	0.0448984	-0.398723	0.347608	-0.286693	0.585036	1.40815	5.01655e-06	-0.143636	0.795634	0.228971	0.695091
AT1G53430	1.40361	1.42623e-48	0.751542	3.00842e-13	0.520285	3.14934e-06	0.954896	8.28236e-23	0.448744	8.68538e-05	0.394504	0.00109408	1.11486	9.7729e-31	0.544414	8.28597e-07	0.390978	0.00145575	0.913954	5.02664e-21	0.442257	9.96402e-05	0.400887	0.000874104
AT1G53460	1.12962	1.89586e-08	0.69259	0.00197372	0.439026	0.108602	0.948028	2.56559e-06	0.21698	0.489622	0.00588038	0.989986	0.965543	2.0855e-06	0.547057	0.0262097	0.228799	0.495022	1.04277	2.05418e-07	0.27173	0.332411	0.173063	0.625907
AT1G53490	1.38447	1.04373e-14	-0.0316305	0.913224	-0.17614	0.565539	1.91222	1.18285e-20	-0.254319	0.489414	-0.131696	0.779024	1.81038	1.63194e-18	0.1686	0.613514	0.16279	0.688058	1.68923	8.68138e-17	0.0497857	0.899562	-0.260024	0.492658
AT1G53625	1.32176	0.000329639	0.795264	0.0622817	-0.0851349	0.907898	1.11912	0.00194143	0.31287	0.595167	-0.202955	0.785426	1.21668	0.00108214	0.699862	0.132281	0.237116	0.72475	0.837305	0.0204254	0.198043	0.726447	-0.501276	0.383416
AT1G53730	1.16888	1.13887e-32	-0.212446	0.0713523	-0.167668	0.24518	0.29048	0.00514031	-0.189182	0.170998	-0.210062	0.143898	0.767715	1.54408e-14	-0.193123	0.138008	-0.161431	0.308851	0.00224588	0.985345	-0.289925	0.0195278	-0.321611	0.0138222
AT1G53760	2.32596	4.43515e-50	0.390872	0.0370014	-0.122563	0.652715	2.46375	5.39613e-56	0.130913	0.630164	0.0159542	0.968371	2.2472	6.30158e-47	0.105085	0.667869	-0.136655	0.632101	2.52113	1.13232e-58	0.269451	0.219566	-0.0922889	0.763982
AT1G54100	2.01616	1.54119e-14	0.0208135	0.962313	-0.295659	0.47104	2.05033	5.78439e-15	0.34225	0.387033	-0.188248	0.710569	2.01422	2.18152e-14	0.431148	0.217384	-0.155394	0.754355	1.96516	7.51773e-14	0.561125	0.100184	-0.0592994	0.916716
AT1G54130	1.08541	2.46383e-18	0.0842997	0.623579	0.0638455	0.774589	0.612773	1.37496e-06	0.181034	0.326563	0.0942829	0.692912	0.725335	1.03407e-08	0.0498199	0.807973	0.0444043	0.863081	0.635672	5.09695e-07	0.18027	0.300317	0.0478792	0.849516
AT1G54140	1.12631	1.28519e-18	0.162073	0.327684	0.0623809	0.7908	1.17001	2.71278e-20	0.0143742	0.956159	-0.0234694	0.939305	1.22459	4.11688e-22	0.0148392	0.950038	-0.0486054	0.854491	1.36853	3.34935e-27	0.164983	0.374732	0.0178253	0.952466
AT1G54150	1.79856	1.07237e-81	0.122517	0.338831	0.0278733	0.884561	1.72521	1.63875e-74	0.102352	0.528429	0.119746	0.484906	1.92084	2.98034e-92	0.282637	0.0226995	0.0719046	0.698114	1.84737	1.05468e-84	0.349923	0.00404745	0.122757	0.464443
AT1G54160	1.51082	6.49766e-07	0.391264	0.314092	0.570588	0.189059	0.463987	0.166722	0.533825	0.214817	0.392428	0.438026	0.228159	0.609086	0.0117635	0.984189	0.263496	0.613898	0.264256	0.445733	0.29403	0.51849	0.00738742	0.995408
AT1G54260	1.01458	3.32912e-14	0.0881613	0.640349	0.222908	0.259635	0.904144	9.91168e-12	-0.204796	0.304437	0.0598881	0.835629	0.814166	1.30189e-09	0.133307	0.492642	0.108739	0.64978	1.1042	6.1129e-17	0.195074	0.298252	0.198691	0.347486
AT1G54290	2.05975	1.27402e-70	-0.220371	0.138233	0.139312	0.460793	2.32249	1.15258e-88	0.0419118	0.858697	0.208641	0.267753	2.00419	5.25548e-67	0.0249223	0.906304	0.0472125	0.848459	2.19525	2.89394e-80	0.0397729	0.853236	0.199669	0.27967
AT1G54380	1.3518	8.40191e-19	0.954484	6.70374e-09	0.341976	0.107044	1.07955	1.84056e-12	0.303585	0.152419	0.235406	0.337223	1.08929	1.39981e-12	0.408124	0.0329768	0.272559	0.257406	1.13202	1.32422e-13	0.349557	0.0787915	0.291326	0.200419
AT1G54575	1.46545	9.1572e-09	0.642497	0.0291346	0.526215	0.13567	1.19054	3.48628e-06	0.57779	0.084813	0.312187	0.461025	1.25157	1.22908e-06	0.524622	0.106926	0.49764	0.197983	1.32598	2.08385e-07	0.443216	0.194899	0.475032	0.204125
AT1G54710	1.14881	7.03157e-28	-0.220259	0.0835317	-0.218606	0.143128	1.0934	2.37304e-25	-0.1268	0.442075	-0.363262	0.00826363	1.07521	1.90272e-24	-0.146712	0.317395	-0.166868	0.329959	1.04947	1.53121e-23	-0.270473	0.0462646	-0.289216	0.0463246
AT1G54830	1.02539	1.1761e-33	-0.0489205	0.691329	-0.274149	0.014745	0.812726	2.73848e-21	-0.104747	0.440381	-0.25056	0.034515	0.930768	7.30147e-28	-0.187497	0.0951301	-0.235078	0.0598042	0.770014	2.25223e-19	-0.119715	0.330219	-0.369128	0.000676375
AT1G55040	1.04083	8.09651e-11	0.917816	8.54937e-08	0.350148	0.114104	1.02562	1.24153e-10	0.374411	0.0770039	0.14245	0.630694	0.935146	4.8e-09	0.410019	0.0384032	0.261456	0.300297	1.17442	1.25958e-13	0.384959	0.0608112	0.299659	0.209492
AT1G55080	1.28033	1.50879e-22	0.458846	0.00244596	0.282741	0.132029	1.17586	1.30744e-19	0.0424784	0.871574	-0.0547251	0.852421	1.16939	2.43094e-19	0.333757	0.0450297	0.0687033	0.79391	1.21166	4.8598e-21	0.164467	0.387709	-0.0511106	0.851075
AT1G55175	2.15741	4.18684e-05	0.741912	0.277001	0.75459	0.355784	1.47289	0.00351393	-0.18658	0.851682	0.232676	0.831049	1.89457	0.000287563	0.703808	0.330557	0.318729	0.753064	2.0088	0.000190271	0.736633	0.34506	0.68554	0.449249
AT1G55280	1.0464	1.58013e-06	-0.0908108	0.78061	0.266954	0.426586	1.07557	7.93588e-07	0.200821	0.578248	0.372815	0.26639	0.774152	0.000493403	0.177243	0.578511	0.182385	0.630819	0.964086	8.54511e-06	0.227913	0.474162	0.308573	0.365076
AT1G55300	1.15867	3.8479e-17	-0.438989	0.00735592	-0.303051	0.124621	1.73244	1.17006e-36	-0.0235631	0.934219	0.00336393	0.992353	1.1977	1.0412e-17	-0.0726534	0.750013	-0.0803343	0.771984	1.67863	6.21365e-35	-0.0624208	0.79635	-0.0953757	0.717992
AT1G55310	1.11534	2.98612e-26	0.0919985	0.516806	-0.112095	0.510476	1.2716	8.44842e-34	-0.0749048	0.687911	-0.157869	0.359553	0.99765	3.4085e-21	-0.0350311	0.844658	-0.219379	0.177301	1.35609	1.91444e-38	0.0165624	0.932313	-0.149032	0.381881
AT1G55340	1.38989	1.47095e-55	0.244377	0.0197215	0.124884	0.36302	0.284137	0.00259819	-0.184428	0.140235	-0.0583154	0.748187	0.730149	5.98343e-16	-0.000575442	0.997796	-0.0277742	0.884387	0.0879136	0.388167	-0.115676	0.372546	-0.0192063	0.923187
AT1G55500	1.00637	4.8684e-10	0.622182	0.000494612	0.151158	0.562303	1.20236	8.38953e-14	0.29145	0.196712	0.192842	0.478285	1.028	2.55631e-10	0.310389	0.138883	0.195432	0.465983	1.10463	7.49873e-12	0.263439	0.231042	0.084096	0.785889
AT1G55530	2.5387	2.32232e-66	0.0373628	0.870241	-0.00382539	0.989963	2.54351	1.91578e-66	-0.0424869	0.885761	-0.0407412	0.9055	2.18949	2.58646e-49	0.0669911	0.783918	0.119765	0.657627	2.49957	2.66596e-64	-0.193028	0.369382	-0.0869459	0.760682
AT1G55535	1.58292	1.71052e-61	-0.0158603	0.919482	0.0506543	0.778256	1.2449	1.75344e-38	-0.0244584	0.901367	-0.0850903	0.646212	1.34214	9.84768e-45	-0.0802783	0.589994	-0.0321118	0.878729	1.34411	2.92815e-44	-0.124132	0.393381	0.000476387	0.999679
AT1G55590	1.26886	2.60172e-25	-0.307552	0.0372138	-0.192534	0.299453	1.42806	9.11524e-32	-0.200538	0.272724	-0.0822712	0.741803	1.37255	2.52233e-29	-0.0765744	0.692899	-0.0342049	0.8976	1.51861	7.77324e-36	-0.0749238	0.711775	-0.0353924	0.893671
AT1G55620	2.39043	2.25902e-192	0.402241	2.19407e-05	0.271868	0.0138469	1.13115	1.46136e-42	0.0840708	0.547824	-0.106247	0.468517	1.6582	4.90261e-93	0.16983	0.126703	-0.0421848	0.804268	0.791488	6.92248e-21	-0.00550979	0.973881	-0.0513684	0.754863
AT1G55630	1.24296	2.91186e-24	0.49814	0.000391104	0.237642	0.19329	0.862868	4.32714e-12	0.268676	0.118546	0.222168	0.254011	0.924577	6.02845e-14	0.267436	0.0961422	0.143546	0.500296	0.90222	6.57452e-13	0.346995	0.0304873	0.21798	0.263984
AT1G55680	1.14624	8.77038e-33	-0.0283119	0.846669	0.0609474	0.717771	1.09343	7.09238e-30	-0.0493362	0.78156	0.0235206	0.917085	1.09074	1.1851e-29	-0.0968785	0.492495	0.0597891	0.74207	1.11657	3.79745e-31	-0.0871755	0.554162	0.0188304	0.930238
AT1G55740	1.07718	3.21364e-14	-0.0555616	0.792181	-0.415928	0.0253479	0.577933	6.91605e-05	-0.262719	0.187729	-0.674077	8.9046e-05	0.63151	1.45451e-05	-0.380523	0.032256	-0.420437	0.0339012	0.240883	0.114849	-0.555547	0.00117345	-0.569179	0.00143787
AT1G55805	1.31275	1.76861e-28	0.728872	1.70431e-08	0.497409	0.000602713	0.621391	6.37823e-07	0.80645	2.16294e-09	0.358135	0.0285991	0.764879	5.32166e-10	0.502961	0.000424621	0.162852	0.41851	0.168003	0.212629	0.394526	0.00803361	0.0888355	0.692748
AT1G55820	1.75155	8.63682e-31	0.689627	4.92935e-05	0.21821	0.351555	1.90951	3.15051e-36	0.29967	0.165705	0.23961	0.334733	1.79239	2.95609e-32	0.436552	0.0223193	0.27011	0.266735	1.93735	2.39008e-37	0.420478	0.0321091	0.253114	0.290103
AT1G55900	1.23782	3.5825e-35	0.38698	0.000645377	-0.0233225	0.907271	1.39667	1.93572e-44	0.219031	0.113249	0.0613013	0.768554	1.25141	7.39088e-36	0.122592	0.394354	-0.0243174	0.913412	1.42568	1.51284e-46	0.166213	0.234439	-0.0382728	0.853936
AT1G55915	1.49937	2.5082e-15	0.494968	0.0284295	0.20707	0.507752	1.35521	7.28765e-13	0.103543	0.772924	-0.126539	0.750066	1.26434	3.46492e-11	0.110196	0.719092	-0.0192368	0.967534	1.33092	1.85676e-12	0.0871744	0.792147	-0.0765682	0.847734
AT1G55920	1.90897	1.03147e-14	0.476535	0.106254	0.0679338	0.884753	1.95786	2.18367e-15	0.375114	0.29719	0.0292373	0.961118	1.85888	6.78941e-14	0.30383	0.379017	0.101874	0.836882	2.235	1.06832e-19	0.416214	0.215019	0.17016	0.708096
AT1G56170	1.54935	1.1186e-18	-0.123152	0.619688	-0.260978	0.334217	2.04298	1.62298e-31	-0.793344	0.00033483	-0.251596	0.398948	1.5138	1.10615e-17	-0.407976	0.0800161	-0.286526	0.324964	1.93303	1.72853e-28	-0.819074	0.000160255	-0.458506	0.0700449
AT1G56290	1.01763	2.56963e-12	0.396311	0.0179544	0.132498	0.57662	0.842592	8.13456e-09	-0.101175	0.690669	-0.0440348	0.894519	0.927199	2.3944e-10	0.0519625	0.83013	0.093295	0.729543	0.933414	1.42217e-10	-0.00898016	0.974593	0.121617	0.641439
AT1G56350	1.03123	4.96061e-22	0.259856	0.048097	0.0891673	0.63554	0.757475	3.76605e-13	-0.19179	0.224664	-0.0591467	0.793091	0.864684	1.70236e-16	0.117852	0.450007	-0.14296	0.437424	0.670228	5.43619e-10	-0.0913503	0.596582	-0.0791405	0.701716
AT1G56420	1.09172	1.70961e-15	-0.0202617	0.929025	0.0957983	0.695383	0.767981	5.78324e-08	-0.060337	0.825437	0.107449	0.69697	0.623769	1.09428e-05	-0.227307	0.236106	-0.0615763	0.827083	0.623803	1.25376e-05	-0.0329545	0.898193	0.0851694	0.751589
AT1G56440	2.28437	2.88282e-46	0.313429	0.117892	0.197194	0.446555	2.16309	1.41807e-42	-0.262107	0.277816	-0.19445	0.492735	1.8965	2.84701e-32	0.229199	0.312881	0.0172339	0.965305	2.06381	8.06094e-39	-0.454039	0.0317913	-0.157611	0.585986
AT1G56670	1.03667	1.37072e-07	0.014977	0.965833	-0.136939	0.699989	-0.659623	0.00323477	-0.349432	0.23026	-0.348953	0.268034	0.31244	0.171334	-0.507498	0.0490036	-0.0637616	0.878179	-0.348869	0.117765	-0.562408	0.0306642	-0.364649	0.230908
AT1G57700	1.01038	1.02443e-14	0.11061	0.535665	0.0966294	0.668517	1.18168	8.7175e-20	-0.0577542	0.81795	0.0651409	0.816533	1.08203	9.08656e-17	-0.00975229	0.969155	0.179439	0.40659	1.17914	4.24896e-20	-0.00235999	0.99179	-0.0523509	0.844621
AT1G58100	1.08337	2.80676e-19	0.0117254	0.953615	0.0110229	0.967086	1.06142	1.56578e-18	-0.0520913	0.818891	0.0980598	0.667656	0.98565	4.82933e-16	-0.0196474	0.92771	0.149663	0.458425	1.11918	1.56077e-20	0.029081	0.894486	0.0423298	0.864922
AT1G58150	1.30316	1.02102e-17	-0.116108	0.59066	-0.0659756	0.818286	0.822604	1.28875e-07	0.0973244	0.725082	0.0557634	0.872687	0.884057	1.40356e-08	0.0630013	0.805541	-0.0770981	0.802897	0.882405	1.59587e-08	0.132119	0.582562	0.253749	0.289005
AT1G58170	1.38106	6.44275e-12	0.413617	0.0862519	0.413692	0.143055	0.198137	0.387022	0.18834	0.568949	-0.0330096	0.946068	0.710994	0.000770551	0.325167	0.229078	0.376219	0.229202	-0.0188551	0.939153	-0.210163	0.483139	-0.234476	0.48835
AT1G58220	1.48351	2.13423e-40	0.205083	0.137208	0.0297947	0.892654	1.15065	2.22197e-24	0.0932057	0.630164	-0.0226732	0.932652	1.13138	1.28034e-23	0.0606937	0.73746	0.0481495	0.834803	1.05074	1.49499e-20	0.0157879	0.941043	-0.0491139	0.829286
AT1G59660	1.2366	6.36732e-10	0.494594	0.0335106	-0.0681406	0.857852	1.22215	8.77006e-10	-0.0200497	0.96108	-0.253606	0.449348	1.36065	9.3397e-12	0.158435	0.595302	0.0210891	0.964649	1.38296	3.15695e-12	0.110575	0.734546	-0.0179036	0.970234
AT1G59710	1.49629	1.25968e-51	-0.471153	4.09012e-05	-0.266281	0.0523226	1.57998	1.38902e-56	-0.204786	0.15544	-0.10112	0.586909	1.2747	1.32639e-37	-0.425836	0.000480665	-0.353305	0.00984098	1.46563	1.47359e-49	-0.0984444	0.523673	-0.2635	0.0648701
AT1G59750	1.03963	2.38621e-31	0.345816	0.000585597	0.237683	0.046481	0.957358	1.08452e-26	0.215845	0.0698051	0.23283	0.0607128	0.848314	4.00889e-21	0.260182	0.0194141	0.249709	0.0499506	0.979952	5.46812e-28	0.301058	0.0062412	0.303704	0.0094427
AT1G59910	1.01038	2.59774e-07	0.0271768	0.929093	0.201228	0.514996	1.06739	5.07515e-08	-0.0493171	0.89667	0.321316	0.285767	1.00727	3.6615e-07	0.00324115	0.992604	0.600543	0.0230903	1.13709	5.69495e-09	-0.0529182	0.878768	0.344815	0.234354
AT1G60080	1.08308	8.38501e-13	0.706044	2.0896e-05	0.194524	0.408922	1.15718	6.60839e-15	0.289641	0.165332	-0.0553308	0.870148	1.06054	1.58958e-12	0.316356	0.103019	-0.00350548	0.994235	1.24817	6.80177e-17	0.366032	0.0602638	0.0768346	0.796781
AT1G60170	1.08204	1.55986e-35	0.201549	0.0523445	-0.00934105	0.959863	1.01935	1.34368e-31	0.090474	0.524461	-0.0482558	0.791462	1.0539	1.43173e-33	0.052975	0.699317	0.0545776	0.74207	0.920839	4.48135e-26	0.000428054	0.998341	-0.0952518	0.526176
AT1G60190	2.02943	3.16512e-05	0.12134	0.867144	0.565617	0.445517	2.25945	3.19299e-06	0.397867	0.618221	0.934213	0.184266	1.48261	0.00336706	0.128818	0.875026	1.0945	0.12147	1.99895	4.0963e-05	0.257577	0.742266	0.862795	0.225756
AT1G60420	1.12186	1.41395e-32	-0.370395	0.000589084	-0.184133	0.177448	0.916081	4.33278e-22	-0.154426	0.264984	-0.201537	0.146342	1.06168	2.8884e-29	-0.182613	0.14577	-0.134315	0.389077	0.929963	9.62177e-23	-0.134503	0.317482	-0.10119	0.535513
AT1G60610	1.14717	3.78827e-22	-0.0770239	0.653115	0.00564367	0.981682	0.918953	8.60452e-15	-0.349952	0.0260153	-0.241704	0.181304	1.10675	3.26866e-21	-0.241372	0.126727	-0.226102	0.23089	1.07721	4.08649e-20	-0.207595	0.210858	-0.208081	0.26033
AT1G60620	1.1712	6.27108e-19	0.628372	1.68372e-05	0.281831	0.131944	1.46886	4.24894e-29	0.472571	0.00444075	0.338421	0.0719965	1.03289	3.68083e-15	0.272074	0.112572	0.09872	0.683665	1.36271	2.2676e-25	0.52631	0.000961672	0.229411	0.264414
AT1G60730	1.44409	1.61294e-07	0.390503	0.248414	0.0192798	0.97279	1.40856	3.39866e-07	0.387318	0.33756	-0.0350677	0.957826	1.47387	1.1297e-07	0.784678	0.0196085	0.136199	0.799391	1.09049	9.28843e-05	0.488702	0.182154	-0.0252601	0.968771
AT1G60790	1.39563	2.90224e-43	0.232793	0.0580893	0.210193	0.149244	1.18137	2.52065e-31	-0.100806	0.554833	-0.0165808	0.947489	0.992473	4.04609e-22	-0.0325681	0.853947	0.0114311	0.96275	1.16069	3.17701e-30	-0.18263	0.199874	0.0213771	0.92601
AT1G60850	1.23433	8.31999e-19	0.873694	5.85783e-09	0.171022	0.431844	1.24249	3.75977e-19	0.387086	0.0309293	0.0292007	0.9279	1.25269	2.65526e-19	0.469998	0.00545837	0.147903	0.538257	1.35862	1.2612e-22	0.478217	0.00504645	0.119542	0.63641
AT1G60940	1.71619	1.39902e-46	0.394889	0.00402963	0.134945	0.47929	1.33499	1.53359e-28	0.18344	0.301644	-0.0889893	0.704279	1.43446	1.11208e-32	0.194877	0.231038	-0.0701048	0.762835	1.08153	3.96778e-19	0.0785233	0.684926	-0.0677495	0.769037
AT1G61040	1.52374	8.72314e-23	0.294348	0.117402	0.125402	0.629566	1.35158	3.71066e-18	-0.0497074	0.870377	-0.0630597	0.85281	1.31687	3.27364e-17	0.0405777	0.88067	0.0905035	0.761887	1.37913	6.4583e-19	-0.0569052	0.835546	0.0224953	0.949089
AT1G61065	1.09381	1.58552e-09	0.171381	0.486452	0.285351	0.29401	1.44442	5.70629e-16	0.196144	0.513344	0.362691	0.186831	1.24223	1.82987e-12	0.456239	0.0417569	0.144796	0.657236	1.42078	1.90743e-15	0.695969	0.00139085	0.500912	0.0457491
AT1G61140	2.0928	4.73823e-61	0.0779235	0.669195	0.044174	0.857835	1.86706	7.84953e-49	-0.0820076	0.722573	-0.0978782	0.69587	1.8545	3.71185e-48	0.0267909	0.906304	0.138272	0.532788	1.86855	4.25343e-49	-0.0333681	0.886797	0.00354599	0.99453
AT1G61180	1.02361	1.76954e-16	0.388216	0.00619265	0.383776	0.0160738	0.495183	0.000112582	0.111594	0.589904	0.200379	0.306854	0.826389	4.93508e-11	0.318934	0.0412597	0.377389	0.0277566	0.616269	1.13686e-06	0.314541	0.0475734	0.373165	0.0244204
AT1G61310	1.1726	7.85652e-18	0.349464	0.0314515	0.422366	0.017362	0.4895	0.000646128	0.0233006	0.933778	0.279755	0.168998	0.814477	5.40185e-09	0.118476	0.567226	0.452809	0.0142912	0.587628	3.01139e-05	0.0339024	0.892759	0.266695	0.189154
AT1G61410	1.3431	0.00118985	0.549153	0.289385	0.25878	0.722274	0.793327	0.0669167	0.213767	0.77706	-0.436051	0.570582	0.628972	0.159347	0.0835707	0.902729	-0.6378	0.333708	0.712483	0.0845323	-0.193671	0.773158	-0.436115	0.530699
AT1G61415	1.63212	0.00458539	0.626854	0.394311	-0.163434	0.884183	1.17776	0.051962	0.467998	0.631586	0.481126	0.654803	0.945278	0.145323	0.807196	0.289294	0.56998	0.556364	0.770809	0.227116	0.590932	0.493257	0.33254	0.765959
AT1G61460	1.2641	2.68109e-10	0.703019	0.00197582	0.129121	0.722717	-0.0826519	0.753683	0.425632	0.127752	0.109353	0.801242	0.921489	9.36478e-06	0.616458	0.0127171	0.0644817	0.884297	-0.0842106	0.745248	0.678642	0.00653086	0.378063	0.225185
AT1G61620	1.59496	3.71423e-55	0.105855	0.439003	0.0200862	0.922837	1.64924	8.2895e-59	0.131975	0.410315	0.0473105	0.833355	1.50819	1.82417e-49	0.0498047	0.766612	0.0563679	0.781757	1.69789	1.41858e-62	0.187321	0.183388	0.158782	0.330319
AT1G61640	2.04803	1.71363e-40	0.806415	2.38509e-06	0.146587	0.57059	1.89164	2.71948e-35	0.262376	0.241355	-0.130418	0.65737	1.70747	1.67232e-28	0.23987	0.259782	0.0104709	0.980984	2.03046	4.86941e-40	0.353861	0.0831874	0.0459914	0.890247
AT1G61680	1.54108	0.0201741	-0.0119379	0.993807	-0.029843	0.981435	1.09279	0.110199	0.140917	0.910532	-0.206265	NA	0.605493	0.474402	-0.71763	0.427399	-1.33675	0.159408	1.41795	0.0330687	-0.585432	NA	0.139192	0.920281
AT1G61690	1.26624	9.78395e-08	0.28121	0.347877	0.283317	0.4345	1.10343	3.84503e-06	-0.161057	0.693751	-0.0426254	0.938734	1.11782	3.56236e-06	0.17212	0.626244	0.274345	0.486822	1.02302	1.93925e-05	0.063804	0.879276	0.204704	0.623508
AT1G61730	1.31864	1.03324e-29	0.551004	1.92079e-05	0.128454	0.490473	1.43667	5.1347e-35	0.203994	0.224023	0.140061	0.484906	1.33536	2.00276e-30	0.14606	0.375572	0.0962512	0.646551	1.55525	4.53234e-41	0.132472	0.440255	0.100291	0.63499
AT1G61800	2.58514	5.9866e-05	0.295934	0.744506	-0.756889	0.436092	2.52613	9.27066e-05	-0.267447	0.819783	-0.539724	0.641224	2.03329	0.00224771	-0.753072	0.396202	-0.499217	0.657682	2.79565	1.35622e-05	0.129723	0.908572	-0.43934	0.703941
AT1G62010	2.03302	3.51612e-38	0.567031	0.00231379	0.281047	0.247289	1.41415	1.51522e-18	0.454814	0.0324879	0.207926	0.459576	1.9721	1.39426e-34	0.663712	0.000810628	0.306264	0.251368	1.78904	2.11651e-28	0.455299	0.0335149	0.283635	0.278432
AT1G62020	1.04394	7.83994e-22	-0.133926	0.33564	-0.187767	0.236377	1.18474	9.91079e-28	-0.0622105	0.752182	-0.146925	0.411857	1.14267	8.62126e-26	-0.203133	0.157597	-0.0923037	0.633895	1.14068	7.65811e-26	-0.246932	0.0812752	-0.208552	0.195608
AT1G62035	1.07007	0.0116138	-1.15758	0.0391894	-0.497455	0.480069	1.12974	0.00424128	-1.21945	0.0362543	-0.796064	0.222636	1.11531	0.00549614	-1.4418	0.00965216	-0.569863	0.40543	1.16681	0.00319363	-0.639382	0.282931	-0.923984	0.148528
AT1G62050	1.04407	4.13249e-08	-0.0851791	0.757447	0.0385653	0.917475	1.42238	5.43908e-14	0.140931	0.66585	0.206962	0.532733	1.15335	1.50885e-09	-0.0460452	0.888948	0.167239	0.615349	1.45704	9.42115e-15	0.123328	0.682712	0.170297	0.610264
AT1G62085	1.0715	5.94783e-21	0.486643	0.000165443	0.265992	0.0988116	0.983898	3.38475e-18	0.278672	0.0696606	0.211725	0.232081	0.95104	4.5028e-17	0.285401	0.0497445	0.0923816	0.66004	1.25427	1.05417e-29	0.240343	0.11521	0.157724	0.401589
AT1G62130	1.32221	2.29068e-13	0.330568	0.136995	0.341989	0.190914	1.14212	1.0845e-10	-0.164827	0.581865	-0.211833	0.496268	1.17053	8.37527e-11	0.227314	0.370781	0.288526	0.318999	1.23787	3.01975e-12	0.0558048	0.861944	0.138644	0.674878
AT1G62180	1.17448	5.19845e-06	-0.29304	0.36712	-0.132191	0.769938	0.988545	0.000146325	-0.314042	0.417293	-0.0961486	0.86378	1.03769	7.78785e-05	-0.235973	0.522837	0.173081	0.708986	0.80511	0.0021447	-0.724626	0.0221019	-0.08329	0.872675
AT1G62305	1.24492	1.72658e-29	0.17275	0.231609	0.0465032	0.829776	1.15042	1.33008e-26	-0.120519	0.513456	-0.140247	0.470535	1.09581	7.60698e-24	0.0925714	0.5833	-0.0353363	0.883773	1.12953	5.21777e-26	0.0166454	0.936153	-0.090184	0.662603
AT1G62570	1.66319	1.20386e-12	-0.613607	0.0230549	-0.939513	0.000877531	1.11073	2.90361e-06	-0.837712	0.0033076	-1.01912	0.00031949	1.22216	2.96936e-07	-0.876446	0.00163583	-0.809157	0.00857509	0.918117	0.000123864	-1.01161	0.000222368	-0.986418	0.00057523
AT1G62730	3.01313	6.0737e-116	0.392769	0.015533	-0.042772	0.876233	3.34452	9.38778e-143	0.361632	0.0494616	0.0347963	0.917085	2.80625	1.84674e-102	0.201469	0.290921	-0.171873	0.470651	3.29254	2.94812e-142	0.123185	0.563936	0.0516729	0.855701
AT1G62740	2.92047	2.50862e-141	0.243794	0.0828702	0.0532289	0.803728	2.66508	5.85085e-118	-0.355011	0.0178393	-0.353176	0.0242512	2.61139	5.06356e-113	-0.0416782	0.832784	-0.117984	0.562828	2.60003	2.1848e-112	-0.431924	0.00255082	-0.368104	0.0187798
AT1G62760	1.40196	2.3648e-06	0.529753	0.141764	0.440012	0.321162	0.749324	0.0153871	0.435853	0.315171	-0.293113	0.592956	0.604846	0.0724899	0.483623	0.226205	0.391707	0.426096	0.15993	0.634223	0.0734219	0.887749	-0.629435	0.144357
AT1G63090	1.75857	5.61288e-16	0.168791	0.570507	0.283913	0.393861	1.94349	3.07885e-19	0.21659	0.540542	0.532992	0.0785042	1.77919	3.21778e-16	0.292683	0.333573	0.441269	0.185063	2.07735	8.34221e-22	0.485477	0.086828	0.52962	0.0821692
AT1G63120	1.06625	1.02644e-23	-0.058761	0.702554	0.0604213	0.751827	0.762408	1.65417e-12	0.103583	0.558675	0.0217415	0.931638	0.692822	1.66087e-10	-0.106192	0.499846	-0.138582	0.438309	0.440229	6.79045e-05	-0.0100632	0.961529	0.00366382	0.992731
AT1G63440	2.61653	4.12172e-51	0.278902	0.208542	-0.0788011	0.811275	2.52528	1.79538e-47	0.174861	0.550878	-0.0454755	0.913779	2.47098	1.15905e-45	0.0222393	0.945778	0.130433	0.690044	2.27676	4.34628e-39	-0.122063	0.669668	-0.0866116	0.805484
AT1G63500	1.16765	3.94878e-40	-0.212704	0.0442848	-0.252523	0.0317325	0.983013	1.25584e-28	-0.141168	0.280649	-0.161263	0.238274	0.992918	3.42601e-29	-0.259346	0.0197378	-0.195439	0.14812	0.99595	2.0514e-29	-0.0861351	0.523463	-0.143404	0.300055
AT1G63550	2.28473	0.000333131	0.193338	0.839645	-0.262284	0.819882	-0.0667509	0.934523	-1.107	0.21438	-0.482833	NA	1.30881	0.0588609	-1.05884	0.206569	-0.566133	0.610507	1.15842	0.0811999	-1.21913	NA	-0.951046	0.334707
AT1G63570	2.06218	0.0014751	0.224348	0.808324	0.376937	0.728995	2.18395	0.000695122	0.789927	0.403386	0.442031	NA	1.28758	0.0678498	-0.225406	0.82791	-0.458267	0.68305	2.69502	2.28707e-05	0.940567	NA	0.234518	0.85105
AT1G63720	1.02805	4.90538e-05	0.188917	0.578753	0.0877851	0.851648	0.814922	0.00144301	0.0436899	0.929641	-0.0548771	0.924155	1.13452	8.10422e-06	0.192045	0.606491	0.367389	0.359758	0.67321	0.00869084	0.110873	0.790337	-0.232402	0.59308
AT1G63730	1.43912	4.1021e-12	0.6646	0.00503746	0.258209	0.426804	0.192911	0.419136	0.215149	0.519656	0.103829	0.812375	1.45961	2.18163e-12	0.398645	0.145914	0.34823	0.295238	0.567068	0.00981016	0.431541	0.116071	0.185148	0.620878
AT1G63780	1.38252	6.3767e-23	0.575511	0.000239328	0.0515522	0.847168	1.16806	1.21643e-16	0.247054	0.219162	0.0330062	0.920001	1.17125	1.1567e-16	0.307004	0.0905567	0.00202975	0.995685	1.17855	6.25262e-17	0.301916	0.102322	-0.0375377	0.902028
AT1G63830	1.30783	1.2194e-37	0.315585	0.00752949	0.213692	0.139789	1.18547	7.16565e-31	0.341131	0.0082177	0.378981	0.00388744	1.16762	5.28468e-30	0.34014	0.0067189	0.262303	0.0815417	1.13418	2.42428e-28	0.439372	0.000319117	0.303999	0.0290397
AT1G63930	1.19944	0.000141462	-0.369113	0.354861	-0.920203	0.0234516	1.15653	0.000255752	-0.318428	0.523459	-0.73389	0.0952175	0.631069	0.0638346	-0.974035	0.0099585	-1.08622	0.00785496	0.982636	0.00188573	-0.878772	0.023939	-1.2585	0.00121019
AT1G63960	1.33366	0.0186331	0.154557	0.855259	0.282868	0.776386	0.971351	0.113617	1.08385	0.160752	0.175922	0.894555	-0.14153	0.981747	0.361047	0.669807	0.799388	0.363397	1.02509	0.0955618	-0.165829	0.876615	0.699934	0.460163
AT1G64050	1.2479	1.72236e-14	0.391042	0.0397628	0.0862183	0.766841	1.27205	5.39538e-15	0.0560691	0.857198	0.0867971	0.796026	1.17599	6.60378e-13	0.165258	0.482659	0.0610756	0.854089	1.27779	3.88208e-15	0.109938	0.670884	0.138453	0.635273
AT1G64065	2.19698	1.82071e-13	0.304209	0.451116	0.770521	0.0567697	2.62857	4.86015e-18	1.0091	0.00928438	1.36257	0.000274541	2.35425	1.00555e-14	0.541686	0.192021	1.47735	6.17058e-05	2.54301	6.95051e-17	0.949211	0.0141476	1.19783	0.00212745
AT1G64107	1.35501	0.0365574	0.732569	NA	0	NA	0.940788	0.167521	-0.0150577	NA	-0.0186079	NA	0.117595	1	-0.919974	NA	-0.645214	NA	0.813559	0.239335	-0.656496	NA	-0.00954984	NA
AT1G64180	1.34734	6.69949e-10	0.661224	0.00788071	0.863124	0.00104141	1.14644	1.63414e-07	0.594348	0.0330519	0.617964	0.033619	1.02743	3.35391e-06	0.542902	0.0453713	0.540782	0.0850337	1.40193	1.06727e-10	0.533198	0.0558289	0.717327	0.0114206
AT1G64190	1.05819	2.03688e-11	-0.0495103	0.833711	-0.251688	0.27406	0.81074	3.70956e-07	-0.119205	0.656191	-0.293948	0.211766	1.05577	2.92394e-11	-0.339694	0.0922065	-0.289268	0.237422	0.830933	1.79753e-07	-0.34657	0.0895045	-0.387307	0.0755461
AT1G64195	2.26042	2.9125e-05	-0.343958	0.671636	0.128967	0.907271	3.13431	1.62773e-08	-0.193058	0.871525	0.117434	0.933994	2.02983	0.000447012	0.201976	0.837655	0.913808	0.315678	2.56114	3.81731e-06	0.093811	0.930755	-0.0142422	0.995408
AT1G64300	1.77621	3.03848e-19	0.367792	0.139444	0.290863	0.34732	1.60979	4.19396e-16	0.257878	0.410171	0.211872	0.560733	1.73008	3.83641e-18	0.494282	0.0560449	0.360181	0.264173	1.73344	1.13724e-18	0.385632	0.154094	0.0909384	0.82272
AT1G64460	1.98539	6.09736e-32	-0.486502	0.0178878	-0.273035	0.293757	1.73524	9.68486e-25	-0.347664	0.150861	-0.159982	0.613598	1.69315	7.79176e-24	-0.571838	0.00697114	-0.425912	0.0945328	1.73092	1.24099e-24	-0.357989	0.121623	-0.320235	0.221835
AT1G64470	2.06725	1.10918e-39	-0.121063	0.596596	-0.242056	0.334141	1.72098	2.23306e-28	-0.259504	0.276471	-0.300251	0.226821	1.76133	5.13727e-30	-0.312407	0.142232	-0.238364	0.363924	1.65174	1.41128e-26	-0.401604	0.0547189	-0.377444	0.101973
AT1G64560	1.10679	0.0243283	0.38716	0.546265	-0.223891	0.801525	1.66493	0.000798955	0.43789	0.600174	0.550757	0.526377	1.39654	0.00370489	-0.0423845	0.961405	-0.283463	0.759667	1.01836	0.040606	-0.478094	0.528413	-0.531852	0.538437
AT1G64561	1.95906	3.98943e-08	0.831637	0.0534003	0.375993	0.532496	2.15611	1.03647e-09	0.385639	0.52137	0.295626	0.678342	1.83749	1.55167e-07	0.202318	0.724169	-0.191045	0.795644	1.89237	4.58239e-08	0.307292	0.579726	0.0375844	0.965727
AT1G64563	3.22957	1.12899e-30	0.510361	0.155447	0.10188	0.857351	3.0764	2.62848e-28	0.255684	0.601408	0.0414491	0.953355	2.69419	2.00865e-22	0.120602	0.798665	0.186082	0.728239	3.17128	1.51707e-29	0.329956	0.448389	0.452936	0.325719
AT1G64660	1.00763	0.0027062	0.152491	0.744432	-0.0150536	0.981599	0.853802	0.0120372	0.235505	0.672255	0.181866	0.783392	0.912822	0.00851469	0.112832	0.834805	0.0928238	0.892701	0.995638	0.00303743	0.505411	0.257422	0.412705	0.433736
AT1G64810	1.21678	8.75933e-09	0.537784	0.0269761	0.141954	0.693171	1.43843	9.41205e-12	0.606724	0.0232822	0.361302	0.264642	1.28625	1.51466e-09	0.581682	0.0255001	0.341662	0.307059	1.53223	3.40154e-13	0.672332	0.00904213	0.50215	0.0878328
AT1G64840	2.04091	1.88072e-82	0.255539	0.0512848	0.00295498	0.989518	1.65355	2.47385e-53	0.275082	0.0610814	0.0814013	0.709875	1.77751	2.12667e-62	0.186767	0.208094	0.0419345	0.854491	1.71885	7.09519e-58	0.242213	0.0965051	-0.018509	0.941739
AT1G64950	1.0353	2.73985e-05	0.445837	0.125136	0.0648656	0.888065	0.456602	0.0790001	0.351338	0.325147	0.0950681	0.85732	0.691967	0.00747491	0.335066	0.31265	0.197646	0.646318	0.27396	0.304642	0.209014	0.570566	0.0115638	0.986912
AT1G65020	1.27235	1.09348e-58	-0.108634	0.307321	-0.0572926	0.688658	1.34673	2.49288e-67	-0.0421185	0.781073	-0.0487076	0.772745	1.26654	8.1305e-59	0.031572	0.816969	-0.132339	0.32224	1.37225	5.28467e-69	0.00291626	0.984119	-0.133215	0.303779
AT1G65030	1.12594	4.07052e-17	0.758631	1.67804e-07	-0.0122117	0.967112	1.42357	1.75263e-26	0.350932	0.0468182	0.0801279	0.773488	1.21092	1.37126e-19	0.334182	0.0486589	-0.00708914	0.986112	1.50718	9.52958e-30	0.277781	0.118979	-0.0407211	0.886798
AT1G65040	2.13668	5.11754e-61	-0.421627	0.00589689	-0.0407219	0.872854	2.01753	1.16644e-54	-0.265375	0.149015	-0.0929786	0.721532	2.10827	2.59598e-59	-0.0859345	0.674127	-0.0184191	0.952429	2.08771	2.26937e-58	-0.0648333	0.771371	0.0790844	0.75311
AT1G65080	1.22344	6.69712e-15	0.610563	0.000558604	0.229702	0.341004	1.24189	1.35213e-15	0.255121	0.268856	0.199498	0.454728	1.11686	9.32117e-13	0.47697	0.0131205	0.211958	0.415727	1.25292	5.26073e-16	0.368328	0.0694365	0.226568	0.367582
AT1G65240	2.33215	5.5746e-10	0.800167	0.0934596	0.489141	0.4372	1.97309	2.94487e-06	1.7807	0.000277348	0.941741	0.131713	1.79108	4.2173e-06	0.623247	0.246992	0.202581	0.803679	1.64935	3.17299e-05	1.22902	0.0105917	0.934015	0.0961374
AT1G65440	1.63999	7.06513e-18	0.566337	0.00914129	0.318763	0.249613	0.82245	2.45238e-05	0.0276269	0.941305	0.00488716	0.991396	1.2945	1.81446e-11	0.182683	0.510052	0.270794	0.380952	0.731791	0.000185316	0.0711223	0.830711	0.182391	0.58183
AT1G65660	1.43422	2.70352e-11	0.547795	0.0274356	0.327415	0.30045	1.0898	5.40783e-07	0.110942	0.777032	0.00813628	0.9871	1.03645	2.45217e-06	0.340079	0.236483	0.214976	0.559061	0.976023	7.74211e-06	0.18181	0.578906	0.212228	0.565058
AT1G65980	1.11502	7.01225e-26	-0.281336	0.0227856	-0.372603	0.00502907	1.20869	3.64895e-30	-0.280501	0.0424517	-0.384623	0.00442198	0.99561	9.69261e-21	-0.351998	0.00647573	-0.406933	0.00287717	1.14959	2.21886e-27	-0.388787	0.00257178	-0.308391	0.0313837
AT1G66070	1.42374	1.06537e-52	0.446204	1.87565e-05	0.0700411	0.664719	1.33243	1.85962e-46	0.0829803	0.599761	-0.0837828	0.633308	1.22376	3.24192e-39	0.0929786	0.501251	-0.0663946	0.703806	1.30454	9.33046e-45	0.173533	0.172388	-0.0473159	0.798119
AT1G66080	3.26643	3.32056e-92	-0.559009	0.00565593	-0.141864	0.620528	3.79372	8.28125e-126	-0.704364	0.000939717	-0.502906	0.0319516	2.75703	9.19305e-67	-0.689153	0.000906714	-0.300559	0.264451	3.99745	3.85571e-139	-0.692601	0.00112536	-0.24209	0.381557
AT1G66090	1.5546	0.0046851	-0.782428	0.238576	0.205409	0.834524	2.22853	3.77924e-05	-0.525679	0.54412	1.13244	0.136149	1.94399	0.000435542	-0.264817	0.75566	1.59664	0.0284087	2.22384	3.65349e-05	-0.171727	0.854865	1.27256	0.0834661
AT1G66160	1.41388	1.15138e-07	0.480094	0.132631	0.632597	0.0754934	1.17662	1.12852e-05	0.394403	0.307212	0.574227	0.126312	1.20471	8.51609e-06	0.317018	0.394007	0.920182	0.00772933	1.2143	5.33439e-06	0.269667	0.488376	0.333088	0.436509
AT1G66400	1.67042	1.13215e-15	-0.757917	0.00421558	-0.0330613	0.941785	0.94275	1.00081e-05	-0.516795	0.0807565	0.043198	0.931464	1.27871	1.24906e-09	-0.415981	0.152766	-0.0597419	0.896706	0.690219	0.00135618	-0.700289	0.0102618	-0.205107	0.583892
AT1G66500	4.43036	1.66371e-61	0.470749	0.170571	0.468259	0.252676	4.13568	6.10789e-54	0.331381	0.446881	0.686461	0.0752235	3.94784	4.49289e-50	0.370179	0.333717	0.585938	0.158701	4.11496	1.24301e-53	0.55274	0.133134	0.650536	0.0963166
AT1G66510	3.94895	2.77119e-204	0.799644	6.37526e-08	0.431079	0.0145375	3.18413	1.97866e-130	0.284039	0.139169	0.151305	0.540903	3.2649	1.63915e-140	0.260684	0.14906	0.125133	0.606835	2.80973	1.18622e-103	-0.0569254	0.812781	-0.0984565	0.702778
AT1G66660	1.58495	5.56268e-25	0.760543	9.47527e-06	0.211509	0.385333	1.17406	2.05468e-14	0.289874	0.185353	-0.0889906	0.785426	1.30276	1.77065e-17	0.0980867	0.68673	0.0602523	0.851955	1.30045	2.5922e-17	0.413274	0.0374012	0.0936972	0.755595
AT1G66750	1.24771	5.06186e-26	0.203285	0.17573	0.0640467	0.771638	1.09746	1.6943e-20	0.11558	0.563698	0.0376335	0.892714	1.02066	2.58776e-18	-0.0872269	0.632222	-0.181509	0.35402	1.05214	6.40632e-19	0.188904	0.259706	0.0463064	0.851996
AT1G66795	1.15912	0.0184877	-0.445334	0.51074	0.223327	0.798363	0.700579	0.232532	0.622035	0.447356	0.34327	0.749356	-0.0586598	1	0.289893	0.710893	0.671821	0.401437	-0.288881	0.616156	0.0116829	0.989331	-0.321574	0.724503
AT1G66810	1.64898	2.13383e-33	-0.213197	0.271009	-0.225078	0.327057	1.2109	1.85665e-17	-0.198407	0.405464	-0.133337	0.64197	1.36023	3.63108e-22	-0.190143	0.380967	0.0842674	0.772157	1.3533	5.7172e-22	-0.223386	0.305522	-0.182509	0.479449
AT1G67025	1.41839	0.0298824	0.864743	NA	0.189226	NA	0.0440842	0.956519	-0.0123451	NA	-0.468774	NA	0.25959	0.861682	0.125717	NA	0.390933	NA	-0.152778	0.834102	0.612676	NA	-0.00523164	NA
AT1G67190	1.03318	1.09648e-16	-0.276505	0.0745382	0.0107267	0.968881	1.3122	2.72275e-26	0.0304771	0.904266	0.187491	0.36464	1.06481	7.68493e-18	-0.123175	0.508509	-0.0853033	0.716763	1.23679	4.02521e-24	-0.212065	0.226652	-0.153817	0.466609
AT1G67210	1.26278	2.03553e-17	0.493266	0.00434396	0.25021	0.267637	1.13463	1.72098e-14	0.068092	0.812194	-0.0036271	0.99238	0.908681	6.97619e-10	-0.0726458	0.764028	-0.115538	0.672914	1.13697	4.18171e-15	-0.151601	0.505804	-0.110654	0.692359
AT1G67230	1.35162	2.08473e-09	0.327302	0.237249	0.458016	0.141978	1.24758	3.50709e-08	-0.447742	0.144571	-0.167961	0.69472	0.944458	4.49362e-05	0.0691409	0.854856	0.169444	0.67466	1.11634	8.84619e-07	-0.0824198	0.832788	0.251999	0.500954
AT1G67300	2.01993	8.25522e-46	-0.109293	0.586759	0.0113065	0.971004	1.4268	3.96994e-23	-0.05377	0.847632	0.230296	0.318045	1.70575	1.03697e-32	0.071962	0.758107	0.283803	0.205913	1.36169	2.95237e-21	0.112467	0.619773	0.27742	0.196345
AT1G67360	4.64355	2.05335e-113	0.0243929	0.941977	-0.24529	0.451607	3.69972	2.33919e-72	-0.177742	0.610636	-0.603879	0.0317073	3.71776	4.45263e-73	-0.272215	0.34931	-0.578349	0.0517195	3.4142	9.21642e-62	-0.524094	0.0507571	-0.726854	0.00743434
AT1G67365	3.47787	4.16507e-84	0.557013	0.015208	0.600371	0.018089	3.17631	7.31723e-68	0.778756	0.00118221	0.458545	0.112653	3.17942	6.2481e-70	0.577008	0.0184394	0.470259	0.111882	2.62105	8.05331e-48	0.395174	0.131855	0.408838	0.155723
AT1G67440	1.30089	1.78909e-33	0.465051	0.000130717	0.364845	0.00837466	0.64793	5.6629e-09	0.214536	0.160112	-0.0407605	0.868832	0.814759	1.61028e-13	0.20315	0.161703	0.127414	0.494465	0.525114	2.79428e-06	-0.178802	0.243606	-0.186608	0.271991
AT1G67540	1.447	0.0104804	0.318562	NA	0	NA	1.45293	0.0111042	-0.16501	NA	-0.00667515	NA	1.37462	0.0192253	0	NA	0	NA	1.24575	0.0286745	0.155176	NA	0	NA
AT1G67570	1.39757	1.77798e-19	-0.168163	0.423097	-0.218603	0.370638	1.36574	1.07375e-18	-0.0250376	0.936897	-0.375976	0.100104	1.21794	4.22508e-15	-0.222415	0.310821	-0.218804	0.40268	1.305	3.57703e-17	-0.199001	0.387918	-0.492231	0.0236272
AT1G67680	1.04872	3.64145e-70	0.317448	1.34492e-06	0.0754271	0.417984	0.795307	1.54038e-40	0.0817253	0.37031	-0.121528	0.174671	0.79017	3.99025e-40	0.020901	0.836293	-0.101499	0.291188	0.673884	1.74099e-29	-0.0403496	0.674834	-0.151455	0.0717912
AT1G67850	3.12658	8.14306e-196	0.230645	0.0924111	0.264112	0.0888986	2.47981	4.5739e-121	0.0655889	0.753713	0.263122	0.10338	2.51632	3.05661e-129	0.108499	0.50886	0.135728	0.470984	2.18627	6.79921e-95	0.0266623	0.897292	0.202198	0.237041
AT1G67920	1.54923	2.36037e-11	0.429325	0.136889	0.246813	0.521236	1.75204	1.1928e-14	0.165318	0.690669	0.0263017	0.964313	1.57883	2.06182e-11	0.573585	0.0589885	0.440568	0.242216	1.40392	5.94141e-10	-0.0471825	0.911482	-0.158996	0.718531
AT1G67960	2.03026	2.55625e-82	-5.27589e-05	1	-0.00434183	0.985035	1.93996	1.51717e-75	-0.0150576	0.945741	0.0200489	0.939311	2.02489	5.33446e-82	0.154266	0.310887	0.127771	0.494486	1.9894	9.0085e-80	0.0753796	0.667705	0.0234114	0.923464
AT1G68030	1.16353	1.01849e-05	0.683825	0.0246562	0.516244	0.167605	0.881698	0.000632666	0.05128	0.921573	0.104624	0.853545	0.650896	0.0154524	0.371329	0.270783	0.236623	0.586677	1.26632	7.56596e-07	0.193149	0.644789	0.475832	0.223231
AT1G68140	3.04653	7.23578e-146	0.240737	0.0981991	-0.0865732	0.676673	1.2593	1.78532e-25	0.0382481	0.871744	-0.206912	0.273635	2.41795	7.46628e-92	0.064392	0.73854	-0.117714	0.577314	1.06696	1.41609e-18	-0.0356341	0.869979	-0.108138	0.61768
AT1G68290	1.82647	7.35757e-17	0.896337	0.000290369	0.125121	0.758472	1.64195	9.75603e-14	0.970756	0.000215992	0.0389876	0.943703	1.22854	6.81404e-08	0.90482	0.000590249	0.23372	0.552176	1.06983	3.56346e-06	1.1279	1.25178e-05	0.286444	0.451164
AT1G68300	1.8018	7.92202e-37	0.661216	2.92198e-05	0.419494	0.0243756	1.76602	2.20414e-35	0.309489	0.113226	0.0971401	0.734205	1.7022	9.64959e-33	0.614503	0.000278077	0.298776	0.17485	1.47102	6.37413e-25	-0.0111637	0.96843	-0.0298097	0.925489
AT1G68340	2.79498	6.79786e-67	0.332602	0.122028	0.251207	0.350708	2.47835	4.41266e-57	-0.172271	0.540542	-0.222393	0.44363	2.44188	3.59619e-53	0.219967	0.363741	0.177241	0.552747	2.61567	1.18035e-62	0.0642942	0.831781	-0.119044	0.714069
AT1G68410	1.65704	7.15007e-44	-0.336004	0.0171695	-0.512108	0.000520162	1.69944	4.64621e-46	-0.261884	0.112702	-0.407246	0.00993823	1.61877	8.15238e-42	-0.298201	0.0531894	-0.353384	0.0384549	1.73171	6.0916e-48	-0.244349	0.128227	-0.338756	0.0406597
AT1G68460	3.37289	4.41792e-22	0.280701	0.610976	-0.156545	0.84062	2.93781	8.17953e-16	-0.349096	0.640303	-0.0503266	0.96136	3.4606	2.30245e-20	0.599251	0.299689	0.354643	0.644827	2.65374	1.50752e-14	-0.35354	0.57024	-0.922638	0.140629
AT1G68880	1.76419	3.00882e-10	0.611333	0.0696731	0.205083	0.676068	1.01178	0.000569251	-0.188503	0.718805	-0.270695	0.616934	1.88272	2.63488e-11	-0.00175905	0.997842	0.0277795	0.968813	1.26693	1.09569e-05	-0.209216	0.654016	-0.354037	0.475477
AT1G68920	1.3654	7.17036e-49	0.229624	0.0404126	0.065433	0.690708	1.35237	1.38258e-48	-0.0236425	0.900266	-0.107665	0.516028	1.11557	1.72431e-33	-0.139824	0.279743	-0.048515	0.794017	1.36131	1.88717e-49	-0.0308425	0.854952	0.00754324	0.974561
AT1G69030	1.25358	2.65329e-17	-0.345373	0.0517983	-0.0540104	0.847945	1.15285	8.31054e-15	-0.376047	0.0563604	-0.150901	0.571503	0.910394	1.38497e-09	-0.38195	0.0429335	-0.151981	0.553194	1.02674	4.69219e-12	-0.393101	0.0385611	-0.280872	0.205083
AT1G69060	1.01178	5.93915e-08	0.197187	0.413062	0.342793	0.1949	0.894267	1.6589e-06	-0.203735	0.487966	-0.018314	0.968331	0.74102	0.000108156	0.168462	0.534309	0.211204	0.497803	0.906469	1.25457e-06	0.13553	0.640215	0.301936	0.285344
AT1G69250	1.56513	9.93233e-100	0.217574	0.0136219	-0.145589	0.188773	1.87527	1.83024e-144	-0.0726658	0.566587	-0.194043	0.0713638	1.59357	6.44669e-104	0.00968946	0.944582	-0.134329	0.26943	1.92067	3.72808e-152	0.067347	0.565131	-0.182084	0.0952598
AT1G69290	1.61729	4.13089e-19	0.847904	2.91469e-05	0.325586	0.233796	1.4105	4.06249e-15	0.307101	0.249148	0.263155	0.383373	1.40668	1.40738e-14	0.587629	0.00927159	0.387829	0.173892	1.57364	1.62393e-18	0.306229	0.231175	0.16112	0.633742
AT1G69295	2.19641	9.36658e-110	-0.020417	0.895071	-0.153754	0.305988	1.93048	1.98931e-84	-0.102887	0.529634	-0.0717648	0.717568	2.00083	7.10972e-91	-0.113768	0.432852	-0.0486548	0.808359	1.87554	8.31411e-80	-0.198107	0.14261	-0.11074	0.519524
AT1G69400	1.52354	8.66638e-14	0.716831	0.00236315	0.252734	0.448366	-0.00687557	0.981609	0.433156	0.125751	0.284109	0.407924	0.551105	0.0118902	0.265636	0.34731	0.0189871	0.969678	-0.244964	0.319116	0.10151	0.773909	-0.0508939	0.912976
AT1G69430	1.09411	0.00664738	-0.284231	0.609501	-0.218986	0.759131	1.72059	1.04626e-05	-0.342962	0.616431	0.0795006	0.932026	1.10067	0.00696011	-0.522817	0.350782	-0.278116	0.702413	1.43951	0.000224496	-0.288935	0.645126	-0.436904	0.522941
AT1G69490	1.42997	0.0120525	-1.25001	0.0519106	0.298028	0.757379	0.321232	0.613394	-1.23479	0.0892717	0.161218	0.8962	0.18165	0.922363	-0.95952	0.183016	0.164466	0.885924	0.443413	0.470894	-0.236027	0.799336	1.3691	0.0682022
AT1G69800	1.09594	1.39094e-42	-0.214982	0.0288204	-0.146851	0.225848	1.20676	1.97621e-51	-0.0795365	0.563926	0.0636804	0.689495	1.06251	1.1421e-40	-0.169828	0.114493	-0.097008	0.486243	1.21082	8.99207e-53	-0.0742102	0.556169	0.0423817	0.79119
AT1G69810	1.31855	3.60037e-08	-0.234235	0.452499	-0.323845	0.368968	-0.211101	0.437314	-0.454022	0.169686	-0.6457	0.0465436	1.0697	1.12201e-05	-0.24448	0.476603	-0.411476	0.270988	-0.511756	0.043353	-0.650362	0.0305866	-0.620723	0.0579738
AT1G69840	1.0323	2.17614e-06	0.488254	0.052929	0.476527	0.104318	1.18223	5.2102e-08	0.545725	0.0510738	0.773927	0.00431343	1.13692	2.11712e-07	0.616508	0.0200365	0.768332	0.00601198	1.27069	4.2187e-09	0.726041	0.00544169	0.677901	0.0162091
AT1G69870	1.07156	3.35528e-16	-0.0947993	0.598794	0.393868	0.0194925	1.11123	2.76033e-17	0.22859	0.220316	0.570698	0.000346	0.954595	5.57567e-13	0.202373	0.253631	0.518679	0.00177688	1.20788	2.83192e-20	0.355835	0.0315022	0.418631	0.0151075
AT1G70140	1.11504	1.19648e-12	0.247355	0.20867	-0.144482	0.58523	1.05444	1.44126e-11	-0.00824941	0.979929	-0.306383	0.206378	0.839436	1.07623e-07	-0.0541926	0.837836	-0.11949	0.67665	0.816499	1.74357e-07	-0.0667765	0.804279	-0.362889	0.109797
AT1G70180	1.44069	8.79061e-56	-0.00304183	0.986749	0.0264147	0.883726	0.917405	8.76985e-23	-0.0870124	0.580356	-0.0542988	0.779997	1.03482	4.16456e-29	-0.0594382	0.6823	-0.0878342	0.592315	0.84734	1.71962e-19	0.117755	0.387125	0.00993294	0.96431
AT1G70320	1.49216	3.75379e-13	0.635053	0.00627738	0.161567	0.634677	1.33834	8.72414e-11	0.346214	0.235599	0.0976125	0.820788	1.31475	2.34375e-10	0.158223	0.605476	0.308857	0.34797	1.29222	3.90514e-10	0.215552	0.475314	0.153952	0.68112
AT1G70360	1.54238	4.55422e-13	0.778803	0.00128052	0.48136	0.106319	1.1483	1.20526e-07	0.487955	0.0927977	0.177341	0.668249	1.34911	2.88978e-10	0.538565	0.0460973	0.267657	0.458363	1.21994	1.6799e-08	0.688389	0.00923454	0.320246	0.354377
AT1G70400	1.68174	0.0106669	-0.00790871	0.996508	-0.445569	0.67704	2.20352	0.00065416	-0.262582	0.823505	0.643927	NA	2.3739	0.000260143	0.645526	0.476008	0.239969	0.850233	2.56892	5.44225e-05	0.234455	NA	0	1
AT1G70490	1.27946	1.15096e-21	-0.855261	3.48407e-09	-0.416658	0.0151722	1.72263	2.89426e-38	-0.377158	0.0283276	-0.156095	0.496813	1.52674	3.40086e-30	-0.583456	0.000210005	-0.3785	0.045249	1.69998	2.66932e-37	-0.264485	0.136909	-0.16519	0.453634
AT1G70590	2.19398	7.62078e-77	-0.322602	0.0284898	-0.119911	0.554453	2.31384	2.77614e-85	-0.0952635	0.65626	-0.0289933	0.920191	2.20189	9.97168e-78	-0.0643082	0.744471	-0.0351141	0.894578	2.36143	2.88036e-89	0.00144818	0.994732	0.0176925	0.950019
AT1G70640	3.50537	9.39677e-13	0.606215	0.365875	0.478431	0.574316	3.69943	9.31996e-15	0.899816	0.200105	0.615561	0.467624	3.29608	2.77051e-12	-0.143162	0.868106	0.460603	0.589069	4.02493	4.53072e-17	0.311883	0.708023	0.788249	0.314993
AT1G70740	1.36978	1.50617e-21	0.0291438	0.897594	0.0956619	0.706798	1.2368	8.13646e-18	0.0110857	0.970899	0.253973	0.256015	1.20471	6.70034e-17	0.0180666	0.94583	0.316707	0.147314	1.27853	4.7142e-19	-0.0875237	0.712746	0.12178	0.642963
AT1G70750	1.24806	1.61124e-11	0.325192	0.147795	0.315786	0.239655	1.06992	8.43704e-09	-0.147848	0.638025	0.0315612	0.943411	1.11856	2.17674e-09	0.0509659	0.872335	0.221884	0.473667	1.18175	1.5396e-10	-0.110701	0.710694	0.0516328	0.894971
AT1G70800	1.78371	8.46734e-14	0.761918	0.00612306	0.582037	0.0796099	1.46295	7.35711e-10	0.543978	0.0909111	0.204644	0.653001	1.15815	1.54313e-06	0.623024	0.0352244	0.317362	0.420085	0.875154	0.000314293	0.344926	0.300317	0.123688	0.79119
AT1G71100	2.00778	2.49352e-75	0.607808	7.65494e-07	0.21079	0.196774	1.92223	2.15464e-68	0.465113	0.00064873	0.218104	0.203907	1.87833	3.33384e-66	0.31248	0.0264792	0.151344	0.418558	1.94249	5.24183e-71	0.275754	0.057807	-0.0212517	0.933891
AT1G71120	4.23883	1.66342e-18	0.12567	0.88603	-0.710401	0.445487	4.60473	1.43275e-20	0.751284	0.38711	0.271127	0.829581	4.36367	2.12772e-18	1.12749	0.120732	0.1379	0.91541	4.66604	1.71815e-22	0.553522	0.506654	-0.0132414	0.995538
AT1G71230	1.51308	8.76183e-26	-0.154375	0.458155	0.199436	0.393821	1.43214	2.34453e-23	-0.338533	0.119705	0.0820631	0.796714	1.15107	1.33007e-15	-0.204538	0.337919	-0.0554613	0.859325	1.00482	1.72456e-11	-0.0146896	0.96108	-0.0412572	0.902623
AT1G71235	1.56966	0.00447131	0.362097	NA	0.183972	NA	0.482459	0.417296	-0.207307	NA	-0.206326	NA	1.48099	0.00947727	0.177671	NA	0.181424	NA	1.00887	0.0719549	0	NA	0	NA
AT1G71240	2.23891	6.26288e-35	0.555812	0.00807227	0.459892	0.0616113	1.71834	5.40911e-21	0.200155	0.492182	0.170808	0.608063	1.78446	2.08809e-22	0.410727	0.0814592	0.340414	0.23604	1.53023	7.53393e-17	0.199682	0.461714	0.284573	0.319648
AT1G71330	1.11135	0.00055867	-0.191371	0.67721	-0.452494	0.368115	1.09499	0.00081803	0.248882	0.652898	-0.149777	0.833258	0.997515	0.00346334	0.158224	0.764903	-0.0225598	0.98034	0.977205	0.00323245	0.030316	0.96206	-0.114973	0.866257
AT1G71350	1.67142	3.11375e-85	-0.0352567	0.795184	-0.0308427	0.858444	1.48687	7.7854e-69	-0.191767	0.121784	-0.105078	0.498445	1.52384	1.57048e-71	-0.0399446	0.7856	-0.0837186	0.597968	1.65161	1.52475e-83	0.0156789	0.925123	0.170675	0.202871
AT1G71360	1.96633	5.23903e-40	0.3271	0.0710886	0.0778821	0.777096	2.13912	1.26136e-47	-0.0188613	0.950786	-0.0412286	0.905935	2.02326	3.14975e-42	0.135655	0.548619	0.135145	0.617333	2.43143	2.49562e-61	0.23276	0.270044	0.144356	0.589493
AT1G71430	1.35734	3.40137e-20	0.613848	0.000217439	0.131848	0.597745	1.36859	1.2205e-20	0.317436	0.120772	0.0927175	0.763876	1.37459	4.74492e-21	0.180374	0.393031	-0.049748	0.875791	1.54767	4.9733e-26	0.427532	0.0236254	0.0771225	0.794908
AT1G71520	1.78825	0.00216745	0.5518	0.459374	-0.93362	0.279104	2.09829	0.000283345	0.2953	0.777433	-0.577244	0.577927	1.99972	0.000695404	1.07304	0.147753	-0.250025	0.829054	1.86365	0.00137427	0.925895	0.233588	-0.364584	0.73701
AT1G71697	1.173	4.14941e-20	-0.194035	0.231675	-0.0728934	0.751729	1.49227	3.8132e-32	-0.0700315	0.76877	-0.0384419	0.896856	1.2432	1.75121e-22	-0.0703309	0.73114	-0.0586635	0.820042	1.34274	2.18268e-26	-0.072659	0.730125	-0.12905	0.563926
AT1G71740	1.41937	5.48447e-06	-0.736353	0.0446869	-0.43751	0.349419	1.07944	0.000651509	-0.652177	0.122936	-0.412434	0.417305	1.36551	1.55292e-05	-0.989524	0.00960345	-0.177212	0.764789	0.474526	0.151759	-1.09103	0.00377626	-0.758876	0.0770323
AT1G71950	2.82895	2.14339e-99	-0.306966	0.0608589	-0.040038	0.879595	2.97828	1.77168e-110	-0.0595883	0.815795	-0.0693774	0.80809	2.71667	6.32961e-92	-0.144678	0.467135	-0.317089	0.121976	3.06641	1.4202e-116	0.018176	0.944238	0.00617784	0.988457
AT1G72070	1.42941	0.00215088	0.102546	0.881473	-0.461564	0.525172	1.17854	0.0124726	0.347636	0.649074	-0.362227	0.668679	0.947281	0.0570212	0.0805484	0.918729	-0.481224	0.529541	1.59671	0.000568761	0.322773	0.647849	0.00684641	0.996986
AT1G72100	3.34893	1.0892e-10	0.550626	0.415376	-0.682223	0.399678	3.19812	8.75835e-10	0.129473	0.900507	-0.634098	0.482683	3.09644	3.17819e-09	0.25372	0.760878	-0.572241	0.523499	3.17625	2.04565e-09	0.504543	0.530839	-0.205237	0.851811
AT1G72175	3.42614	1.02613e-180	0.108509	0.543197	0.234781	0.213416	3.46621	7.14368e-188	0.090454	0.691947	0.118707	0.617852	3.18908	4.46264e-164	0.0643283	0.752075	-0.208186	0.316629	3.33925	4.4792e-178	0.248489	0.143167	-0.181486	0.386509
AT1G72280	2.77471	7.41671e-67	-0.350539	0.101388	-0.0747459	0.815094	2.46976	9.88709e-56	-0.476155	0.0308626	-0.3476	0.163629	2.54371	4.28162e-59	-0.399948	0.0658402	-0.546031	0.0199647	2.43623	3.94271e-54	-0.360347	0.106983	-0.448055	0.0579864
AT1G72330	2.27612	2.65408e-58	0.656269	3.52956e-05	-0.102455	0.679923	2.23019	4.10634e-56	0.387796	0.0374097	-0.140762	0.589701	2.13473	1.4042e-51	0.377493	0.036173	-0.179412	0.456858	2.32456	7.39483e-61	0.501125	0.0042542	-0.100008	0.710119
AT1G72340	1.75562	1.75884e-87	-0.0691522	0.585266	-0.195654	0.130094	1.73837	1.3684e-84	0.240774	0.0453534	-0.0303847	0.884701	1.73326	5.36597e-85	0.100744	0.446989	-0.173909	0.229202	1.71424	6.52991e-83	0.108171	0.419409	-0.132325	0.371729
AT1G72360	1.82892	6.56973e-12	0.476341	0.151859	0.243513	0.590084	1.66939	3.05755e-10	0.411524	0.298995	0.168791	0.760868	1.6096	7.30924e-10	0.241549	0.534469	-0.0159408	0.983395	1.56259	3.50269e-09	0.251241	0.537783	0.1658	0.745013
AT1G72390	1.13605	7.78487e-10	0.438122	0.0409386	0.0992956	0.760207	1.01976	3.98662e-08	0.143788	0.644669	-0.0100713	0.982199	1.16372	3.88894e-10	0.220695	0.393961	0.218405	0.477937	1.10968	2.03488e-09	0.143775	0.612836	0.0620497	0.868394
AT1G72470	1.22564	9.08962e-26	-0.529955	9.39063e-05	-0.199347	0.25825	1.03961	7.30189e-19	-0.505503	0.000498569	-0.298949	0.0742979	1.19699	2.35395e-24	-0.488655	0.000770645	-0.157444	0.428977	1.00333	1.06491e-17	-0.434451	0.00300247	-0.187573	0.312211
AT1G72520	1.87999	1.11124e-06	0.390749	0.433999	0.973454	0.0548747	1.82617	2.21484e-06	0.0783679	0.918343	1.494	0.00148823	2.20379	1.30707e-08	0.672551	0.186224	2.1305	1.75428e-06	1.8699	1.13301e-06	0.385873	0.494724	1.40125	0.00343184
AT1G72540	1.69802	9.32719e-07	0.945871	0.0175342	0.259989	0.66396	0.801038	0.0311116	0.507053	0.329488	0.161155	0.83315	1.64774	2.52474e-06	0.781113	0.0778449	0.565985	0.309321	0.793338	0.0320569	0.971457	0.024692	0.396208	0.503297
AT1G72560	1.07069	2.88728e-32	0.454976	5.86514e-06	0.0405066	0.810992	0.855359	9.36226e-21	0.16202	0.218476	0.0358809	0.861808	0.765151	7.18024e-17	0.113028	0.382426	-0.050714	0.778279	0.828876	1.40504e-19	0.17378	0.160094	0.0280645	0.885758
AT1G72680	1.79351	2.09364e-11	0.516853	0.105242	-0.0422677	0.938081	1.63914	1.04279e-09	0.485806	0.192731	-0.131886	0.812828	1.53956	1.31736e-08	0.685436	0.0399869	-0.179413	0.714068	1.54965	8.35373e-09	0.675388	0.0462315	-0.0382395	0.94921
AT1G72750	1.75186	4.30872e-37	0.360657	0.0253268	-0.109971	0.635119	1.37202	4.34552e-23	0.0846772	0.732753	-0.0437186	0.889813	1.48607	7.93967e-27	0.0540495	0.81398	-0.12479	0.610465	1.30991	3.77232e-21	0.140708	0.496836	-0.0726567	0.7871
AT1G72760	4.76381	5.51192e-35	0.953898	0.0609516	0.119063	0.892328	5.10658	2.30531e-33	0.713741	0.326605	0.310564	0.762506	4.46814	3.72497e-31	0.590114	0.327518	-0.284528	0.746696	4.15218	4.16714e-26	0.145017	0.859028	-0.151307	0.877784
AT1G72800	1.60994	2.70017e-12	0.211523	0.494317	-0.00818155	0.98677	1.55509	1.77248e-11	0.177386	0.657934	0.133007	0.781563	1.56735	1.14014e-11	0.343846	0.275069	0.261592	0.505516	1.53996	2.06979e-11	0.00073782	0.998911	0.0861104	0.855157
AT1G73030	1.45097	8.55439e-52	-0.0502666	0.71826	0.0966757	0.539121	1.52032	1.18515e-56	0.13048	0.375391	0.156293	0.30868	1.46441	1.32258e-52	0.150436	0.253341	0.185989	0.216886	1.56046	7.8942e-60	0.19378	0.132423	0.0669753	0.710205
AT1G73050	1.24912	0.0365952	-0.687428	0.377646	-0.164945	0.883726	1.17126	0.0574166	-0.484487	0.639362	-0.16832	NA	1.87399	0.00233351	-0.200573	0.848083	0.284433	0.814634	1.432	0.018251	-0.032327	0.97777	-0.154358	0.906303
AT1G73130	1.59414	3.90475e-48	0.666586	5.85532e-08	0.411513	0.00382331	1.09058	1.15448e-23	0.31377	0.0286697	-0.0372294	0.884701	1.24641	5.81372e-30	0.524142	5.47933e-05	0.196813	0.274775	1.07648	2.64403e-22	0.410877	0.0026846	0.105196	0.605901
AT1G73250	1.24487	2.47256e-27	-0.233269	0.105684	-0.139211	0.453384	1.23288	1.19906e-26	-0.0562215	0.79871	-0.0830488	0.723966	1.17715	1.95988e-24	-0.0987972	0.576739	-0.0655211	0.776307	1.2285	7.91742e-27	-0.195938	0.230236	-0.0790237	0.719109
AT1G73340	1.14779	0.000470445	-0.98335	0.0076014	-1.09761	0.00669523	-0.500023	0.155511	-0.879332	0.0345532	-1.06295	0.0113653	1.33053	5.55866e-05	-0.911778	0.0225764	-0.737456	0.123656	-1.08411	0.00123123	-1.17855	0.00253643	-1.19832	0.00346454
AT1G73380	1.71118	7.67355e-30	0.260126	0.171589	0.289083	0.192412	1.69256	2.21478e-29	0.205715	0.379827	0.254618	0.293112	1.47187	1.39733e-22	0.216858	0.302668	0.0716017	0.815167	1.66591	1.38415e-28	0.375976	0.0565646	0.143299	0.599097
AT1G73440	1.02063	3.64481e-16	0.0264826	0.895865	0.265211	0.140695	0.829642	2.92131e-11	0.0908842	0.683999	0.0899005	0.721532	0.943431	3.54924e-14	0.0248354	0.91236	0.0563818	0.826711	0.798156	4.97575e-11	-0.132015	0.479885	-0.0459647	0.856528
AT1G73480	3.51828	1.6905e-39	0.898577	0.00330482	-0.235536	0.598056	2.94764	5.26227e-28	0.884087	0.00857876	-0.377271	0.394999	2.59642	6.37705e-22	0.712331	0.0348955	-0.483994	0.254574	2.34491	3.66039e-18	0.905335	0.00609195	-0.587698	0.132474
AT1G73690	1.87546	4.17463e-29	0.757536	7.69465e-05	0.394752	0.101449	1.52407	2.70812e-19	0.153625	0.606198	0.00659629	0.98761	1.46216	1.02638e-17	0.348762	0.128445	0.0907737	0.796215	1.20326	3.08734e-12	0.00887362	0.978906	-0.242246	0.41465
AT1G73730	1.08918	1.53069e-21	0.280934	0.0381793	0.189291	0.264523	0.846361	1.85685e-13	0.105833	0.579598	0.060842	0.800124	0.940549	2.51159e-16	0.18026	0.246218	0.232959	0.185576	0.951213	7.84146e-17	0.0985907	0.576757	0.12938	0.504859
AT1G73740	2.48079	1.51073e-71	0.356097	0.0329916	0.148255	0.518974	0.81075	2.18809e-08	0.218303	0.300271	0.0842448	0.77426	1.95718	1.16311e-44	0.347416	0.0545687	0.0937871	0.724001	0.550626	0.000179845	0.0760643	0.747314	0.0681555	0.808436
AT1G73750	1.64807	7.33755e-10	0.46494	0.150336	-0.123766	0.797527	1.81795	1.13738e-11	1.00679	0.00180826	0.234703	0.633289	1.56257	7.47278e-09	1.05487	0.000798327	0.0848446	0.880171	1.72887	1.10404e-10	1.24407	5.73949e-05	0.315333	0.477009
AT1G73875	1.47145	1.02678e-37	-0.014377	0.942773	-0.10783	0.602005	1.66731	4.05701e-49	0.0373312	0.87744	0.0133429	0.965132	1.50866	9.52857e-41	0.171564	0.298479	0.0267596	0.920048	1.68085	3.43159e-50	0.0747095	0.706265	0.105733	0.631747
AT1G73880	3.58214	3.11388e-113	0.552813	0.00295347	0.0689576	0.820293	3.4335	7.30831e-105	0.262295	0.270656	-0.23859	0.374976	3.41309	8.93906e-104	0.373191	0.0739896	-0.0952978	0.763516	3.65561	2.12913e-118	0.413147	0.0489748	-0.122024	0.689091
AT1G73980	1.40362	4.90899e-25	0.595048	8.04819e-05	0.464944	0.00660027	0.125344	0.422596	0.235607	0.22611	0.193525	0.382666	0.568538	6.02138e-05	0.385421	0.0225038	0.281424	0.176289	-0.198731	0.185896	0.320737	0.0682864	0.202304	0.347477
AT1G74055	2.08099	1.90859e-17	-0.210371	0.559052	-0.0108255	0.984215	2.22503	1.17379e-19	0.0967876	0.846411	0.285907	0.526278	2.5724	7.24153e-26	-0.106087	0.808813	0.118243	0.821036	2.48073	9.65563e-24	0.0366111	0.941544	0.188999	0.698601
AT1G74240	1.34474	1.32351e-18	0.238688	0.222462	-0.0752917	0.794292	1.27142	2.60763e-17	-0.130994	0.619788	-0.324467	0.164114	1.19061	6.24278e-15	0.0944775	0.696952	0.0321722	0.926124	1.21759	8.02307e-16	-0.0466009	0.867849	-0.139184	0.620687
AT1G74320	1.07801	2.18193e-15	-0.218076	0.198493	-0.0978824	0.674847	1.22806	9.85222e-20	-0.217465	0.274999	-0.27674	0.16973	0.796895	7.62418e-09	-0.144486	0.464561	-0.373433	0.0561511	1.25542	1.28321e-20	-0.167708	0.393614	-0.206356	0.336147
AT1G74350	2.00151	3.04609e-19	0.335735	0.260685	0.244795	0.524746	1.86121	2.39268e-17	0.19108	0.63003	0.177561	0.694002	1.85235	8.56246e-17	0.474103	0.116211	0.328821	0.390938	1.93867	3.39164e-18	0.143337	0.712713	-0.0730137	0.88686
AT1G74380	1.53003	1.73528e-35	-0.27294	0.0639602	-0.189941	0.302301	1.15674	1.06045e-20	-0.29555	0.0725786	-0.213004	0.267327	1.24133	1.35053e-23	-0.439618	0.00336881	-0.162065	0.428374	1.11231	2.9307e-19	-0.402769	0.00840302	-0.222749	0.232834
AT1G74410	1.33216	1.62837e-16	-0.0800122	0.742545	-0.0256492	0.940428	1.11217	4.58754e-12	-0.0926678	0.757245	-0.0256304	0.948711	1.11525	5.85603e-12	0.234954	0.292693	-0.0170299	0.965419	1.09283	1.21185e-11	0.135685	0.590126	-0.169582	0.553599
AT1G74750	1.89722	6.39496e-56	0.443072	0.00183875	0.0305245	0.903708	1.83521	8.91647e-52	0.228672	0.206835	0.109026	0.648307	1.6263	2.95681e-42	0.116046	0.525924	-0.0181838	0.94994	1.86283	7.10106e-54	0.16501	0.364749	0.024707	0.931309
AT1G74860	1.86442	2.00707e-34	0.0257736	0.916698	0.11329	0.674224	1.49979	1.68348e-22	-0.0373021	0.905101	0.0730424	0.829298	1.39641	1.24808e-19	-0.0367039	0.894188	0.237297	0.34753	1.33782	3.58566e-18	-0.146605	0.542266	0.0155764	0.966858
AT1G74900	1.19997	4.22276e-11	0.567069	0.00683866	0.0442271	0.905068	1.27076	1.30049e-11	0.398195	0.131323	0.333504	0.264864	1.60927	3.95128e-18	0.653955	0.0044119	0.515226	0.0604495	1.28338	7.03849e-13	0.157811	0.579374	-0.0768931	0.839325
AT1G75050	1.64863	0.0114895	0.131015	0.891855	-0.523871	0.616884	0.812097	0.242745	-0.351262	0.760013	-0.529195	NA	0.931947	0.208489	-1.18007	0.154033	-0.0153643	0.994143	2.11211	0.00105835	1.02673	0.234625	-0.00927562	0.997019
AT1G75163	1.42464	1.28071e-05	0.512119	0.217029	0.499233	0.315099	0.605873	0.0723268	0.0418961	0.948348	0.0569194	0.941222	0.402986	0.248423	-0.456977	0.269952	-0.287773	0.581168	0.835574	0.00681329	0.0749091	0.892575	-0.15216	0.80503
AT1G75270	1.961	1.9329e-31	0.202995	0.350555	0.0776226	0.800807	1.10077	1.23839e-10	0.0102519	0.977719	-0.0595308	0.87526	1.28798	4.51949e-14	0.07991	0.770573	-0.00873829	0.986303	0.762094	1.11705e-05	-0.0616317	0.836998	-0.0874746	0.791023
AT1G75280	1.07223	1.20773e-05	0.640151	0.0209505	0.1661	0.684938	0.337332	0.201052	0.567887	0.0729948	-0.0142653	0.981149	0.344449	0.230754	0.405841	0.204107	0.0326466	0.952892	0.0986113	0.726035	0.262777	0.455598	0.029551	0.956765
AT1G75400	1.27943	2.70308e-45	-0.186823	0.0981164	-0.132896	0.347085	1.19499	6.03435e-40	-0.221707	0.0734883	-0.178106	0.201868	1.06752	2.83211e-32	-0.210035	0.0763815	-0.207125	0.135739	1.15103	3.65444e-37	-0.2487	0.0358345	-0.109533	0.479202
AT1G75510	1.11101	8.02774e-38	0.0209775	0.87814	0.0824369	0.570058	1.13673	7.63747e-40	0.0335506	0.843346	-0.019786	0.923859	0.960459	6.67166e-29	0.013009	0.934236	-0.0344565	0.848491	1.07089	5.24552e-36	0.0776544	0.562491	-0.0905296	0.552538
AT1G75560	1.29434	6.05085e-87	0.0391764	0.690116	-0.0197305	0.882274	0.968294	1.33908e-47	0.0535923	0.653167	0.00248013	0.988096	1.09601	4.00242e-62	-0.0177924	0.882694	-0.0999638	0.378332	0.774805	8.99371e-31	-0.0230568	0.851154	-0.0418467	0.750174
AT1G75600	5.1556	1.97015e-41	0.129425	0.8452	-0.113694	0.895229	5.82635	2.2227e-52	1.10437	0.0402326	0.125338	0.900395	5.16174	2.73967e-45	0.245225	0.697603	-0.300299	0.697877	6.08899	7.10332e-56	0.828122	0.146246	0.23394	0.785683
AT1G75750	1.65199	4.30873e-16	0.367508	0.133227	0.314269	0.293135	1.60925	2.71723e-15	0.734637	0.00300228	0.174243	0.641224	1.5176	1.24247e-13	0.180404	0.545961	-0.0559621	0.896438	1.3287	8.40849e-11	0.1889	0.536757	-0.415926	0.15765
AT1G75860	3.47301	9.37814e-126	0.641977	0.000116104	0.367431	0.0709912	3.38349	1.29004e-120	0.24189	0.265368	0.163915	0.532733	3.3274	1.53445e-116	0.464547	0.0111632	0.161529	0.528602	3.61377	4.52829e-137	0.352935	0.0684073	0.256206	0.262285
AT1G75890	1.0612	0.0249233	0.709745	0.200419	0.731241	0.264943	0.565236	0.241238	0.172078	0.836265	-0.0148627	0.988857	0.0840691	1	0.820812	0.168081	0.536449	0.485757	0.542682	0.27387	0.297826	0.677598	0.413719	0.598989
AT1G75950	1.32411	3.01743e-47	-0.232009	0.0321689	-0.0743511	0.629705	1.58181	7.61876e-67	0.0727107	0.645247	-0.0413798	0.835629	1.52094	7.91659e-62	-0.0369896	0.808611	-0.0971804	0.540882	1.52211	4.56744e-62	-0.042479	0.785865	-0.140088	0.334809
AT1G76060	1.38251	6.58217e-33	0.278016	0.0501968	-0.0465521	0.838833	1.12948	1.3973e-21	0.198565	0.261804	0.0184025	0.950924	1.25001	1.58067e-26	0.139747	0.42145	-0.0335802	0.898282	0.968033	1.02226e-16	-0.111373	0.543501	-0.264542	0.133207
AT1G76065	1.33256	3.96282e-13	0.123234	0.652401	0.115927	0.736228	1.26587	3.39268e-12	0.243507	0.405102	0.0690403	0.873914	1.46761	1.28314e-14	0.497521	0.0464328	0.0977816	0.810484	1.60678	6.65921e-18	0.494154	0.0498886	0.2823	0.378338
AT1G76070	2.41114	7.0464e-22	0.207051	0.547413	0.201095	0.63563	2.44087	2.9538e-22	0.288358	0.471761	0.303441	0.484999	2.30323	6.38864e-20	0.523365	0.111286	0.252413	0.566138	2.51627	1.04814e-23	0.446665	0.194608	0.337404	0.411629
AT1G76170	1.77661	1.54081e-19	0.414201	0.089586	0.407201	0.155739	1.88805	2.4158e-22	-0.00823619	0.984289	0.484617	0.0851549	1.77502	1.87029e-19	0.641149	0.0090187	0.586646	0.0378878	2.05704	5.50993e-25	0.795339	0.00126422	0.710653	0.00803769
AT1G76180	1.59452	9.81062e-24	-0.452505	0.013329	-0.193615	0.430847	1.70953	4.51258e-27	-0.3958	0.0573803	-0.232592	0.364297	1.53056	8.03104e-22	-0.372666	0.0658402	-0.166262	0.541755	1.60771	4.47014e-24	-0.436938	0.029432	-0.113051	0.698931
AT1G76190	1.14893	0.00618944	0.478193	0.361352	0.726096	0.210347	0.991844	0.0216746	0.640523	0.283919	0.600192	0.365379	0.399702	0.49138	0.959102	0.0680559	0.733106	0.261283	-0.524694	0.248559	-0.179277	0.792147	-0.0172091	0.988999
AT1G76390	1.4524	1.10938e-24	0.0488455	0.820191	-0.01877	0.949907	1.24228	2.36545e-18	-0.00715695	0.980505	-0.00760676	0.982895	1.26141	8.30036e-19	-0.0507932	0.832152	0.159664	0.509616	1.22897	4.29622e-18	-0.0924101	0.686125	0.0263426	0.934289
AT1G76430	1.50454	0.0145805	-0.493698	0.551607	-1.01319	0.263312	1.63381	0.0105187	0.419091	0.70102	0.560515	NA	0.487336	0.567387	-1.00801	0.220094	-0.554683	0.601802	1.212	0.0548757	0.0771128	0.94618	-0.390039	0.733836
AT1G76580	1.45529	1.39615e-26	0.243367	0.147836	0.437365	0.012772	1.66705	6.98261e-35	0.127423	0.575392	0.334189	0.0811359	1.52416	2.9904e-29	0.229889	0.210209	0.370271	0.0582654	1.87629	7.43142e-44	0.181264	0.356566	0.479634	0.00684495
AT1G76590	3.06631	9.94362e-16	0.649046	0.16236	0.542851	0.343373	3.19377	6.34324e-17	0.53244	0.349295	0.761326	0.174718	3.1143	4.67708e-16	0.783326	0.112711	0.940668	0.0917148	3.46754	9.68951e-20	0.689336	0.180031	1.09037	0.0338633
AT1G76705	1.08971	0.00304422	0.805406	0.0537427	0.610331	0.239718	1.35703	0.000186951	0.912496	0.0499958	0.765147	0.141477	0.80674	0.0315703	0.971142	0.0185883	0.481281	0.390126	0.969871	0.00465233	0.165969	0.770955	0.610288	0.216574
AT1G76760	1.94507	2.25911e-20	0.0113293	0.977152	-0.0775711	0.849262	1.53943	3.70267e-13	-0.191569	0.595167	-0.364149	0.284476	1.77043	3.61138e-17	-0.0271233	0.944536	-0.317595	0.364477	1.3384	2.7862e-10	-0.417955	0.148292	-0.486241	0.117564
AT1G76810	1.34572	1.51076e-12	0.893261	1.66696e-05	0.435614	0.0906675	0.783945	5.39239e-05	0.00174563	0.996432	-0.0541495	0.899621	1.00971	1.83402e-07	0.258738	0.321651	0.218946	0.492622	0.668568	0.000621724	0.0942945	0.765244	0.197233	0.542158
AT1G76820	1.0665	1.3492e-07	0.568445	0.0136458	0.493386	0.0670896	1.10859	2.9992e-08	0.196876	0.545206	0.235679	0.490491	1.11721	2.83711e-08	0.56329	0.0217867	0.373537	0.227703	0.984429	8.20188e-07	0.209267	0.47575	0.423713	0.135718
AT1G76900	1.4053	8.59903e-80	-0.059182	0.575353	-0.147469	0.182035	0.381021	1.22191e-06	-0.17054	0.104572	-0.193585	0.0739729	0.659296	8.04408e-18	-0.0959272	0.377187	-0.197789	0.0796808	0.285655	0.000319762	-0.124753	0.241193	-0.235287	0.0231609
AT1G76920	1.1012	1.78981e-13	0.181415	0.341314	-0.0618897	0.821555	1.21908	3.03222e-16	0.0996622	0.70393	0.0328445	0.924245	1.14314	2.51773e-14	0.0643191	0.791665	0.0547688	0.858801	1.27782	9.25613e-18	0.15123	0.495908	0.00599015	0.990443
AT1G76940	1.25827	9.98775e-52	-0.197758	0.0650146	0.0389239	0.809056	1.29302	2.06543e-54	-0.123834	0.359932	0.080322	0.619884	1.03005	2.00628e-35	-0.107835	0.381224	-0.111636	0.441554	1.15176	2.519e-44	-0.0492043	0.730923	-0.0485619	0.771856
AT1G76970	2.43243	7.3565e-74	0.319903	0.0565087	0.209919	0.322967	1.83366	3.66434e-43	-0.130541	0.575848	-0.0930892	0.740571	1.94116	1.58294e-48	0.112258	0.58919	-0.0929018	0.721632	1.7415	7.94173e-39	0.0893868	0.690668	-0.100673	0.699327
AT1G76980	1.84744	3.98453e-39	0.346607	0.0477739	-0.00893507	0.977293	1.31682	7.53834e-20	0.226818	0.301989	-0.218208	0.383506	1.7694	4.51073e-35	0.502229	0.0053711	0.0591289	0.849895	0.996656	6.81829e-12	0.0204097	0.941544	-0.283536	0.211889
AT1G77000	1.85193	1.85155e-24	-0.327542	0.150021	-0.305433	0.263913	1.90917	9.53413e-26	0.0724076	0.837429	-0.0477659	0.911516	1.60481	1.41692e-18	0.0954183	0.744389	-0.145289	0.662867	1.75275	5.27692e-22	-0.0293568	0.931051	-0.259211	0.383746
AT1G77120	2.36637	2.03647e-05	1.14639	0.0751447	-0.0201903	0.985598	1.7037	0.00258359	-0.0248576	0.981854	-1.0857	0.173426	0.99429	0.108011	-1.01129	0.156475	-1.51855	0.047518	2.27897	4.26421e-05	0.360115	0.677265	-0.336762	0.740945
AT1G77180	1.75418	2.00394e-30	0.380387	0.0340632	0.10877	0.678167	1.67799	6.96857e-28	0.118659	0.65083	-0.0282762	0.938016	1.68278	6.34583e-28	0.23636	0.255903	0.158032	0.549264	1.74301	5.36885e-30	0.135406	0.563997	0.0743195	0.80498
AT1G77220	1.66485	2.54374e-64	0.156167	0.218624	0.0179469	0.930637	1.68544	4.08704e-66	0.084183	0.625497	0.0206283	0.931589	1.5946	2.70079e-59	0.197205	0.13869	0.0269786	0.9023	1.79787	4.00367e-75	0.244953	0.0620313	0.122096	0.47314
AT1G77235	1.98271	0.000432706	-0.268613	0.756231	-0.0450191	0.97115	1.40718	0.0166379	-0.288671	0.79211	-0.755522	0.455403	2.53038	1.2812e-05	-0.197412	0.849483	-0.0164367	0.994143	2.38435	2.31187e-05	-0.17245	0.873039	-0.664636	0.522803
AT1G77290	2.29411	2.13336e-62	0.231126	0.20012	0.269956	0.195011	1.3268	2.62751e-20	0.225335	0.30068	0.231825	0.324829	1.42779	2.40772e-24	0.0131418	0.96081	0.145264	0.561059	0.883128	1.76826e-09	0.178739	0.401684	0.203898	0.38784
AT1G77300	1.04776	1.11607e-10	0.327961	0.0879204	0.177807	0.48444	0.867965	1.11446e-07	-0.14282	0.593715	-0.0419023	0.910644	0.840196	3.61179e-07	-0.0339967	0.904068	0.185099	0.496022	0.763951	3.33084e-06	-0.0280917	0.924127	0.179259	0.509625
AT1G77310	1.33842	1.25572e-25	0.13848	0.426414	-0.0349691	0.893149	1.39423	3.12386e-28	-0.102097	0.65607	-0.121812	0.618565	1.2924	4.61626e-24	0.053269	0.807843	-0.0409701	0.884653	1.53963	2.96247e-33	0.155486	0.428275	0.186698	0.385752
AT1G77320	1.31752	1.69353e-25	0.579499	4.0145e-05	0.219816	0.242197	0.653242	4.11821e-07	-0.0522249	0.829852	-0.068381	0.797793	0.953818	8.07018e-14	0.162659	0.36465	0.0680432	0.787108	0.76864	3.27961e-09	0.140791	0.461714	0.19473	0.33832
AT1G77390	1.39926	6.73148e-17	0.202435	0.377561	0.28064	0.276736	1.46674	5.85629e-18	0.218321	0.435632	0.502376	0.0349093	1.2664	2.88947e-14	0.088109	0.752075	0.309209	0.251478	1.44013	2.34388e-17	0.422498	0.0641385	0.4274	0.0858792
AT1G77410	3.90157	8.30777e-164	0.67727	9.95655e-05	0.289573	0.209917	3.07016	2.11814e-106	-0.0559906	0.852196	-0.246179	0.33552	3.16967	1.61132e-114	0.010892	0.970805	-0.145472	0.598302	3.26654	6.62244e-113	0.052369	0.85765	0.101916	0.740648
AT1G77440	1.33261	1.13693e-24	-0.206967	0.205239	-0.119006	0.580978	1.26105	3.60667e-22	-0.166638	0.409835	-0.103671	0.677816	1.27968	9.2318e-23	-0.154266	0.410321	-0.205213	0.334022	1.23262	3.47184e-21	-0.0462554	0.842974	-0.159936	0.464323
AT1G77510	2.40695	3.41015e-147	0.0364568	0.796201	-0.0828599	0.597951	2.55295	1.53884e-165	0.0225373	0.904089	-0.0676682	0.716579	2.61715	5.77011e-174	-0.100575	0.466954	-0.145277	0.345436	2.50668	7.82069e-160	-0.0739078	0.618234	-0.124399	0.422627
AT1G77570	2.96315	2.52002e-37	0.856873	0.00242598	0.458576	0.213506	2.20564	3.8367e-19	0.653021	0.0586033	0.469081	0.251121	2.70825	3.51011e-30	0.912627	0.00256371	0.311317	0.482593	2.70138	4.39058e-27	0.970233	0.00276591	0.700357	0.0636249
AT1G77590	2.00541	3.55723e-105	-0.130496	0.269109	-0.187773	0.157495	0.041422	0.715646	-0.463675	2.49859e-05	-0.366175	0.00191713	1.48607	6.98081e-58	-0.323911	0.00448468	-0.219735	0.116632	-0.119525	0.249261	-0.60818	9.595e-09	-0.358567	0.00262621
AT1G77680	1.84368	8.92175e-50	0.177602	0.261934	0.0400469	0.86848	1.92346	3.46563e-54	0.122627	0.552194	-0.019987	0.948039	1.83855	2.22537e-49	0.245218	0.13869	0.0872448	0.707632	1.95494	3.75833e-56	0.157665	0.384074	-0.0254402	0.927607
AT1G77840	1.24424	7.845e-39	0.436336	3.97169e-05	0.0409451	0.816956	1.25204	2.25736e-39	0.154718	0.268358	-0.0998762	0.560761	1.31731	2.58367e-43	0.221626	0.0721104	0.0362188	0.854491	1.31144	3.61823e-43	0.0995096	0.485964	-0.0877062	0.607503
AT1G77880	1.51851	0.000141077	-0.122457	0.845439	-0.546124	0.404172	1.72532	1.46604e-05	0.300398	0.670145	0.204217	0.812828	1.84601	5.17182e-06	0.601178	0.279803	-0.602613	0.406021	1.32615	0.00160326	0.51221	0.391836	0.243619	0.761518
AT1G77885	1.05872	5.63125e-07	0.573747	0.0170438	0.316441	0.307062	0.665021	0.00212922	0.11213	0.769418	0.000263188	1	0.723678	0.000956082	0.294387	0.302805	0.219163	0.539157	0.61075	0.00487828	0.107726	0.755264	0.132494	0.733413
AT1G78050	1.18055	3.57195e-07	-0.271491	0.359852	-0.337622	0.327211	1.06663	4.66526e-06	-0.354184	0.293488	-0.321372	0.39249	1.02387	1.32757e-05	-0.547893	0.0611103	-0.525989	0.124926	1.05101	6.22423e-06	-0.412454	0.184539	-0.451701	0.182177
AT1G78070	2.28544	3.96523e-17	-0.0156471	0.974232	-0.0280085	0.961312	2.24087	1.77929e-16	-0.0539495	0.920671	0.135535	0.811195	1.97936	5.20877e-13	0.0598712	0.900096	0.332588	0.463376	2.22823	2.61893e-16	0.120716	0.793631	0.301736	0.510498
AT1G78130	1.65674	3.5381e-24	0.00258613	0.995521	0.26304	0.300103	1.90809	2.60769e-32	0.219014	0.40367	0.288513	0.276916	1.63353	4.00515e-24	0.165843	0.501216	0.290399	0.273644	1.74966	3.92523e-28	-0.00391265	0.989958	0.155199	0.600971
AT1G78310	2.36887	5.72676e-31	0.278482	0.285827	0.187932	0.579338	2.57139	5.03927e-36	0.458031	0.101878	0.307962	0.357837	2.37622	6.29838e-31	0.266257	0.358278	0.232292	0.509443	2.5606	6.56475e-36	0.325962	0.255705	0.166282	0.658494
AT1G78330	1.47854	0.0188782	1.17677	0.100821	0.107672	0.930637	0.853909	0.189034	-0.033627	0.979039	-0.165041	NA	0.727955	0.32224	-0.0305189	0.979539	-0.0170713	0.993949	1.06381	0.0869404	-0.0316302	0.977774	-0.506036	0.642503
AT1G78380	1.68993	2.03673e-14	0.128722	0.676144	-0.197771	0.581588	0.907237	6.01367e-05	0.275491	0.413163	-0.0579947	0.908601	1.22595	5.00297e-08	0.104371	0.76801	-0.126274	0.764781	0.76964	0.000718889	0.0413872	0.917239	-0.192056	0.624151
AT1G78390	1.99607	6.44275e-12	-1.09879	0.00524961	-0.735831	0.105497	1.21928	5.53067e-05	-1.14136	0.00763178	-0.743079	0.113987	0.59309	0.0870055	-1.1538	0.00623271	-0.345869	0.528737	0.508314	0.123361	-1.16877	0.00562793	-0.450709	0.380804
AT1G78400	3.06132	4.34368e-07	0.178545	0.85117	-0.692392	0.487562	3.60091	2.56598e-09	0.638746	0.529264	0	1	4.31704	5.35647e-13	0.437465	0.648956	0	1	3.71306	6.80183e-10	-0.0206298	0.985264	-0.251758	0.842625
AT1G78420	1.66256	8.21031e-92	-0.0202472	0.876733	-0.123514	0.334795	1.69856	3.97264e-96	-0.0422035	0.787167	-0.138155	0.303365	1.59858	1.85777e-85	-0.0119692	0.937628	-0.0985644	0.491642	1.68607	2.05002e-95	-0.0405286	0.775784	-0.135903	0.299516
AT1G78590	1.0843	4.57602e-13	0.308923	0.0866081	0.164808	0.492369	1.01842	2.20084e-11	0.674663	0.000155697	0.204481	0.418487	0.894972	5.69237e-09	0.566476	0.00168124	0.155269	0.555091	0.77404	4.01151e-07	0.5248	0.00398118	0.0589095	0.848841
AT1G78600	2.75117	3.23782e-71	0.747148	1.37575e-05	0.213003	0.370383	2.40792	1.2425e-54	1.015	5.80461e-09	0.256987	0.295863	2.30188	6.32294e-50	1.00079	9.86218e-09	0.244282	0.333731	2.31315	1.96434e-50	1.18122	5.84689e-12	0.197983	0.441404
AT1G78610	1.90757	2.71547e-36	0.0460352	0.842754	0.0825722	0.762293	1.59133	1.45602e-25	0.041476	0.889961	0.0560259	0.86903	1.37463	2.88508e-19	-0.123127	0.590921	0.0682168	0.822933	1.50329	5.85773e-23	0.035692	0.897149	0.0336633	0.920294
AT1G78840	1.45176	0.0185535	-0.131677	0.887521	-0.49876	0.626519	1.61349	0.00757683	-0.0258123	0.983125	-0.441992	NA	2.02498	0.000802482	-0.171057	0.870516	0.530467	0.61429	1.51535	0.0124471	-0.161641	0.881954	-0.430009	0.702778
AT1G78960	1.03388	1.44178e-14	0.0523188	0.798359	-0.00342577	0.990377	0.898105	2.17329e-11	-0.0190365	0.944218	0.0892237	0.742436	0.77813	5.85421e-09	0.00505701	0.984365	-0.0972649	0.692346	1.01031	5.47458e-14	0.242859	0.18775	0.31928	0.0960118
AT1G79160	1.2062	1.97124e-20	0.0598836	0.755891	0.360129	0.036752	1.22884	4.83079e-21	0.38503	0.0216137	0.416634	0.0153979	1.18295	1.44607e-19	0.433103	0.00649394	0.321817	0.0947755	1.24697	6.26637e-22	0.455377	0.00409155	0.28441	0.130508
AT1G79245	3.14094	7.45497e-71	0.34561	0.10658	0.265393	0.317412	3.16824	5.36988e-72	0.149289	0.617502	0.237361	0.418315	3.02909	8.31663e-66	0.394446	0.0846443	0.391455	0.144409	3.1879	6.68135e-73	0.350215	0.138967	0.330088	0.214273
AT1G79400	1.50796	0.0214017	0.00235993	NA	0.203838	NA	1.36823	0.0386583	-0.274359	NA	0.224467	NA	1.30463	0.0598539	0.20971	NA	0.416158	NA	1.16369	0.0825345	-0.0136593	NA	0.37096	NA
AT1G79540	1.01396	4.68624e-10	0.781625	9.53346e-06	0.146781	0.581328	0.785226	1.67542e-06	0.353504	0.103913	-0.0124279	0.976282	0.824641	5.55193e-07	0.284515	0.183098	0.0685026	0.833751	0.940721	7.1762e-09	0.353866	0.0923488	0.0716626	0.823197
AT1G79660	1.96014	7.77081e-34	-0.20981	0.31851	-0.0506665	0.872556	2.07132	1.66241e-37	0.105127	0.719612	0.0535581	0.885387	1.95672	1.82488e-33	0.00622632	0.984365	0.0423146	0.905588	2.17704	1.4255e-41	0.0961454	0.718804	0.00148045	0.998106
AT1G79730	1.25959	4.43515e-50	0.403825	1.95759e-05	0.112999	0.391085	1.20459	5.81026e-46	0.123845	0.333509	-0.00884345	0.966592	1.15545	2.5825e-42	0.202436	0.0644105	0.0424447	0.803161	1.28805	1.57644e-52	0.215164	0.0507571	0.0298355	0.866257
AT1G79800	3.16943	6.32359e-09	-0.32794	0.705453	-0.751962	0.430372	2.88545	1.18971e-07	-0.172347	0.883249	-0.16511	0.904168	3.97055	8.24434e-13	0.614008	0.488684	0.16795	0.898633	3.20031	1.55795e-08	1.0812	0.18021	0.1728	0.895511
AT1G79880	1.28091	4.47253e-43	0.320555	0.003436	0.16751	0.234788	0.487113	8.49972e-07	0.0545187	0.760846	0.0713468	0.708185	0.850926	3.80143e-19	0.203359	0.10195	0.0405543	0.836003	0.48287	1.55984e-06	0.130721	0.353743	0.232552	0.0940947
AT1G79900	2.63914	7.57125e-24	-0.0294281	0.952244	-0.0137005	0.981682	2.19061	1.93648e-16	0.318762	0.484664	-0.586619	0.215718	2.32343	1.6247e-19	-0.402242	0.324669	-0.445549	0.352581	1.4133	7.33092e-08	-0.295896	0.481938	-0.369881	0.429522
AT1G79920	3.12598	2.02142e-129	-0.293974	0.0574663	-0.573418	0.000246778	3.1862	3.12642e-134	-0.66448	1.17218e-05	-0.666438	1.8735e-05	2.99928	6.57067e-119	-0.579926	0.000157483	-0.509197	0.00234957	3.16159	3.21942e-132	-0.824826	2.2203e-08	-0.553594	0.000611251
AT1G80010	1.0321	6.45926e-18	0.310958	0.0255052	-0.0671231	0.752663	0.918926	2.3597e-14	0.282805	0.0757095	-0.0732109	0.765322	1.07786	3.12057e-19	0.176779	0.281452	0.100939	0.637499	1.01038	3.69705e-17	0.135273	0.441269	-0.0537201	0.821343
AT1G80040	1.82067	3.47921e-169	0.17281	0.0294458	-0.0149599	0.911237	1.94192	3.2802e-192	0.0600386	0.597708	-0.0399305	0.774888	1.79896	1.38329e-166	-0.021621	0.850371	-0.138623	0.183467	1.89345	2.22349e-184	0.033148	0.771265	-0.0721424	0.535884
AT1G80070	1.27544	2.48758e-12	0.69333	0.000593621	0.119943	0.700715	1.32495	3.4678e-13	0.343286	0.171931	0.0640571	0.873914	1.32263	4.77738e-13	0.313789	0.191614	0.232943	0.434813	1.41233	7.90884e-15	0.295079	0.23475	0.14374	0.661346
AT1G80110	2.46746	1.94884e-50	-0.0424586	0.873252	-0.133388	0.648441	2.93566	9.87671e-72	0.0534178	0.87361	-0.158482	0.616656	2.35054	1.95327e-46	-0.130758	0.613205	-0.207699	0.473023	2.85536	1.34322e-67	0.1361	0.611101	0.0135605	0.974873
AT1G80130	1.70394	2.25855e-07	0.477211	0.239933	0.171083	0.770743	1.63269	6.00549e-07	0.116109	0.850879	0.00627364	0.993951	1.56322	2.2969e-06	-0.524872	0.233489	-0.124646	0.851372	2.08316	1.22717e-10	0.0480109	0.936153	-0.0255819	0.974571
AT1G80160	2.31288	2.4425e-05	0.890904	0.176623	0.208232	0.836668	2.44446	8.21169e-06	1.16088	0.111106	0.816341	0.344699	1.91582	0.000625414	1.55732	0.0182291	0.25898	0.807955	2.66857	1.08167e-06	2.47558	7.86556e-05	1.07993	0.172957
AT1G80480	1.21395	7.77315e-40	0.982081	1.35254e-24	0.558336	8.49975e-08	0.410686	1.61788e-05	0.801319	7.68875e-16	0.415393	0.000223072	0.764472	2.56497e-16	0.597888	7.07644e-09	0.302188	0.0156751	0.0712757	0.500948	0.247803	0.0349005	0.247142	0.051837
AT1G80670	1.26177	7.25014e-61	-0.129006	0.191351	-0.221441	0.0360172	1.40844	2.11396e-75	-0.163563	0.140572	-0.0683272	0.64634	1.33831	8.85103e-69	-0.12178	0.26011	-0.175286	0.145638	1.43653	3.14405e-79	-0.0683179	0.576756	-0.210495	0.0573326
AT1G80780	1.40958	3.21572e-48	-0.0123875	0.937039	-0.132794	0.372971	0.938156	8.37526e-22	0.0426294	0.815749	-0.121532	0.462144	1.12849	4.67997e-31	0.0657384	0.66111	-0.107435	0.520721	0.957677	1.14778e-22	0.0999365	0.493627	-0.0452483	0.815521
AT1G80890	1.08311	3.39732e-11	0.367907	0.0585402	0.348316	0.127232	1.07617	4.54834e-11	0.341621	0.12901	0.330706	0.172435	0.758426	5.0239e-06	0.336223	0.108279	-0.00199505	0.996536	0.862784	1.12848e-07	0.328506	0.122916	0.194023	0.470434
AT1G80930	1.10157	1.34855e-11	0.774324	1.25445e-05	0.335101	0.137441	0.961543	4.14908e-09	0.106651	0.707095	0.0305262	0.936221	0.9075	3.83492e-08	0.318863	0.130359	0.191966	0.479665	1.01149	5.84654e-10	0.17158	0.472659	0.1971	0.459404
AT2G01010	2.24214	1.14571e-25	-0.246649	0.390612	-0.557773	0.0631869	2.51363	1.47944e-32	0.317627	0.320008	-0.224383	0.563351	2.41252	7.54695e-30	-0.0132241	0.975475	-0.422736	0.214844	2.48991	1.83576e-31	-0.05344	0.893136	-0.0455532	0.925454
AT2G01020	3.82332	1.43883e-65	0.442166	0.130123	-0.182828	0.665863	3.6427	3.5499e-63	0.215308	0.575551	-0.165705	0.723168	3.67162	9.77795e-65	0.175289	0.615309	-0.267579	0.50591	3.73928	4.41807e-65	0.251746	0.472528	-0.319476	0.423233
AT2G01190	2.11368	1.61534e-36	0.334146	0.0981985	-0.186355	0.484555	2.10985	2.76772e-36	0.221478	0.386762	-0.114201	0.732627	2.072	5.93539e-35	-0.0334608	0.909903	-0.0429021	0.906177	2.17113	2.05427e-38	0.0741138	0.796628	-0.0966499	0.763164
AT2G01280	3.70241	1.88169e-09	0.958037	0.217816	0.21642	0.855339	2.35621	0.000228247	-0.261332	0.824998	0.203381	NA	2.59993	4.37734e-05	-0.380598	0.698221	-0.582804	0.597079	1.86684	0.00392817	-0.0265382	0.981795	-0.41173	0.725481
AT2G01340	1.50187	5.0546e-23	-0.0763724	0.739374	0.0797578	0.777542	1.72897	6.37305e-30	0.0660135	0.825719	0.226212	0.377463	1.76274	8.08028e-31	0.297368	0.152359	0.319969	0.185512	1.91267	1.28556e-36	0.244542	0.262844	0.474155	0.023195
AT2G01390	4.05766	2.36006e-153	0.623092	0.00072787	-6.63635e-05	1	2.35154	5.85843e-50	0.373535	0.0969565	0.00775634	0.985618	3.68731	3.78969e-124	0.537465	0.00817954	0.163198	0.58063	2.479	7.39324e-55	0.240696	0.314578	0.166742	0.574759
AT2G01410	1.26087	3.2162e-20	0.246971	0.141283	-0.199257	0.343035	1.35614	1.49497e-22	0.357484	0.0517873	0.0395929	0.902598	1.37326	2.54287e-23	0.0708806	0.751454	0.00639382	0.98862	1.23203	3.65846e-19	-0.0781706	0.733064	-0.148848	0.535367
AT2G01710	1.80546	5.77762e-36	0.325141	0.059862	0.147976	0.529924	1.67257	5.96532e-31	0.16369	0.476934	0.0990573	0.732482	1.76231	3.4827e-34	0.237049	0.22693	0.137109	0.589444	1.71204	1.64741e-32	0.150672	0.486491	0.0275538	0.932828
AT2G01730	1.28531	7.55848e-10	0.828481	0.000344314	-0.0883632	0.822853	1.46662	1.48619e-12	0.571455	0.0342367	0.0920046	0.841605	1.37659	5.23547e-11	0.587087	0.0240563	0.0692614	0.878182	1.68815	4.46225e-16	0.691464	0.00753248	0.0518459	0.912628
AT2G01735	1.51969	2.68846e-51	0.31832	0.00916259	0.228362	0.123798	0.929644	4.23203e-19	0.117647	0.490784	0.0729969	0.733104	1.27257	1.03788e-35	0.317803	0.0150605	0.185983	0.270279	0.781492	1.61215e-13	0.126361	0.419841	0.150894	0.380877
AT2G01750	1.62295	9.81062e-24	0.601028	0.00109967	0.335302	0.14696	0.84886	2.57252e-07	-0.0836905	0.781644	0.0815575	0.812375	1.23459	3.10564e-14	0.203806	0.374368	0.217359	0.418518	0.865768	1.41842e-07	0.135569	0.59014	0.189402	0.487313
AT2G01810	1.1781	0.0488017	0.245158	0.774198	0.626053	0.486237	1.51921	0.00959728	0.35197	0.737232	0.107228	NA	2.21234	6.61888e-05	0.437893	0.611906	0.346305	0.751775	1.96137	0.000425868	-0.0352914	0.97517	0.563432	0.568936
AT2G02030	2.80965	1.2205e-05	1.02763	0.183836	0.607318	0.551546	3.11309	1.14345e-06	1.38901	0.101108	0.164657	0.909545	2.58733	7.76446e-05	0.732641	0.41571	0.295402	0.813831	3.23206	4.21668e-07	0.70953	0.440994	0.178885	0.892715
AT2G02061	3.69689	3.74156e-20	0.0359184	0.962348	-0.0633988	0.945698	4.58832	4.76929e-27	0.683193	0.329734	0.648893	0.403341	3.61591	5.14448e-19	-0.311242	0.660859	-0.127127	0.896337	4.73649	7.33409e-29	0.739597	0.255725	0.674551	0.369895
AT2G02148	1.55164	7.33848e-36	0.176987	0.290957	0.00670818	0.980448	1.46061	1.56112e-31	0.0355884	0.893088	0.0911835	0.730953	1.45243	2.37021e-31	0.271498	0.109822	0.150035	0.503539	1.49185	1.12477e-33	-0.00295602	0.99009	-0.0499041	0.854443
AT2G02160	1.20617	7.75869e-08	0.772626	0.00192537	0.364664	0.259495	1.17607	1.70486e-07	0.144025	0.711608	-0.0566811	0.911516	1.06506	2.95964e-06	0.345143	0.24763	0.231629	0.540882	1.27577	1.2789e-08	0.249572	0.439595	0.216882	0.571113
AT2G02180	1.24291	4.22091e-29	0.277188	0.0347423	0.282768	0.0594649	1.09154	1.48147e-22	0.300772	0.0388367	0.187418	0.286006	1.01784	1.23693e-19	0.318969	0.0220514	0.180881	0.315216	0.889023	2.30603e-15	0.223078	0.133485	0.0883469	0.666715
AT2G02220	2.59985	1.19627e-59	0.37474	0.0500868	0.266031	0.26363	1.26778	6.38423e-15	0.306942	0.174662	0.230584	0.382012	1.94142	1.37033e-33	0.280193	0.193887	0.221391	0.404949	1.09681	1.96158e-11	0.374602	0.0747376	0.286452	0.242321
AT2G02230	3.29017	4.95374e-74	0.202731	0.400006	-0.214622	0.463353	3.55313	1.04279e-86	-0.023807	0.948772	-0.27207	0.365604	3.51818	6.24607e-85	-0.0337572	0.917837	-0.09017	0.80606	3.7847	3.15487e-98	0.237491	0.368548	0.0714626	0.849374
AT2G02710	1.68426	9.30941e-08	0.329691	0.413666	0.239199	0.645896	1.58165	5.85712e-07	0.35668	0.462546	0.211631	0.729858	1.57458	8.18803e-07	0.592799	0.145914	0.154866	0.800665	1.7055	6.56072e-08	0.643623	0.11521	0.376022	0.463714
AT2G02720	2.84262	2.65558e-06	-0.458907	0.596206	0.153567	0.900893	2.89096	1.17466e-06	-0.0322941	0.979929	-0.196224	0.890144	2.53327	3.23188e-05	-0.832464	0.341111	-0.378304	0.750379	2.92888	8.10799e-07	-0.6011	0.526289	-0.00909427	0.997019
AT2G02730	2.15036	6.64172e-94	0.0986911	0.518477	0.029659	0.894069	2.10518	1.32528e-90	0.074723	0.709711	0.0870202	0.689341	1.91071	3.36572e-76	0.0652223	0.708654	0.0493082	0.825279	1.87189	1.13546e-74	-0.103803	0.537948	-0.11144	0.564245
AT2G02810	2.45749	1.43766e-60	-0.814864	2.76322e-06	-0.488396	0.015071	2.71399	2.30675e-73	-0.477178	0.0168029	-0.362782	0.102082	2.77188	3.39621e-76	-0.514587	0.00761808	-0.457591	0.0390291	2.51722	6.93097e-64	-0.538097	0.00478503	-0.506104	0.0137806
AT2G02860	1.25342	1.77858e-47	-0.0209901	0.878945	-0.0758479	0.610617	1.44696	1.27268e-63	-0.0102267	0.954725	-0.0624411	0.724176	1.1197	2.24207e-38	-0.112449	0.369023	-0.0939741	0.538908	1.40178	1.00244e-59	0.125141	0.319065	-0.0272343	0.885135
AT2G02880	1.35199	2.12867e-21	0.719272	4.89474e-06	0.194111	0.383924	1.3263	6.30024e-21	0.151183	0.517785	-0.125109	0.646793	1.34327	3.7725e-21	0.284878	0.133635	0.130738	0.611987	1.52769	1.7196e-27	0.195955	0.342725	0.0236936	0.942595
AT2G03060	1.58901	2.30283e-23	0.284839	0.15059	0.155045	0.559113	1.58877	2.26204e-23	0.0954351	0.745466	0.107549	0.741103	1.56741	8.57101e-23	0.284099	0.186487	0.0904575	0.774277	1.77782	2.82615e-29	0.185389	0.434055	0.222772	0.390861
AT2G03110	1.68351	7.54969e-06	0.5289	0.28171	0.339845	0.601916	1.23019	0.000627195	0.256902	0.687297	0.319137	0.634216	1.05409	0.00357766	0.337301	0.509049	-0.420927	0.506794	1.49902	4.41841e-05	0.428906	0.436063	0.0613648	0.943934
AT2G03170	1.70411	0.00310917	0.135731	0.868502	0	1	1.90802	0.000924633	0	1	0	NA	1.40931	0.0190687	0	1	0	1	1.78417	0.00197736	0.261131	NA	0	1
AT2G03220	1.23295	2.35187e-29	-0.0522158	0.747879	-0.183017	0.265296	1.29103	3.182e-32	-0.167375	0.310004	-0.153389	0.402767	1.21891	7.01845e-29	-0.235533	0.101834	-0.241008	0.152947	1.34061	8.8347e-35	-0.20559	0.171282	-0.190591	0.26177
AT2G03270	1.03707	7.95425e-23	0.00358663	0.98661	0.0352303	0.865148	0.873378	9.2379e-17	-0.152617	0.346293	-0.210626	0.194462	1.04654	5.36333e-23	0.0224032	0.907064	0.159017	0.366338	0.91398	2.08794e-18	-0.214803	0.134662	-0.169269	0.313335
AT2G03430	1.25624	2.66275e-22	0.196953	0.236453	0.202715	0.305988	1.61737	2.0245e-38	0.0659329	0.784458	0.0796015	0.765358	1.30815	3.41997e-25	0.0738936	0.718891	0.0152532	0.960071	1.45254	4.38653e-31	0.135499	0.483245	0.0356215	0.898811
AT2G03460	2.40663	0.000131007	0.555519	0.507869	0.961332	0.299618	1.11504	0.0929394	0.66484	0.498275	-0.354269	NA	1.80658	0.00617439	0.477487	0.613771	0.33875	0.783164	2.43376	0.000108255	0.956322	0.270461	0.709601	0.502595
AT2G03690	1.94471	7.79669e-65	0.0884355	0.592346	0.0521497	0.81238	2.0576	2.69756e-72	0.258874	0.11089	0.056413	0.826716	1.96177	9.99141e-66	0.15725	0.346792	0.0776213	0.729106	2.08466	1.10198e-74	0.201331	0.218485	0.161521	0.402901
AT2G03820	2.10062	1.49115e-33	0.718638	0.000217526	0.189888	0.493875	2.31229	2.54007e-40	0.530732	0.0165731	0.303189	0.260606	2.09027	4.65202e-33	0.527702	0.0144484	0.203705	0.490924	2.35839	6.3161e-42	0.53986	0.0127223	0.22797	0.423938
AT2G03821	1.04016	0.0346183	0.428133	0.494263	0.611766	0.390254	1.06908	0.0372824	0.249939	0.784282	-0.416205	0.670336	0.218235	0.820555	0.0737779	0.92771	-0.368399	0.662115	0.7474	0.150469	0.0773279	0.931328	-0.273734	0.775652
AT2G04120	2.9263	2.52883e-06	0	1	0	1	4.54482	3.01579e-14	0	1	0	1	3.73824	1.0215e-09	0	1	0.248416	0.84516	4.21599	2.56933e-12	0	1	0.252612	0.840592
AT2G04350	1.24103	1.4673e-16	-0.29448	0.102855	-0.229505	0.302917	0.475264	0.0023781	-0.46753	0.013623	-0.365112	0.0819458	0.669152	1.63611e-05	-0.291471	0.139079	-0.136664	0.604112	0.130547	0.440962	-0.576527	0.00140042	-0.27222	0.226513
AT2G04420	2.56905	1.48869e-05	0.437079	0.604814	0.117525	0.923771	0.288542	0.684199	-0.279309	0.801743	-0.557017	NA	2.37323	0.000105689	0.918817	0.267678	0.31282	0.798134	1.18011	0.0736638	0.337651	0.742965	-0.00895253	0.997019
AT2G04520	1.48042	1.36341e-52	0.341645	0.00203468	0.0749944	0.650131	1.25566	4.92524e-38	0.0355564	0.849685	-0.0690491	0.72047	1.11848	2.40084e-30	0.00104837	0.995599	-0.187352	0.219127	1.09818	2.39747e-29	-0.0924221	0.533881	-0.19463	0.178452
AT2G04550	1.35046	2.28189e-36	-0.306276	0.0166863	-0.195529	0.21911	0.892828	2.94049e-16	-0.0210971	0.923719	0.00562538	0.983749	1.1162	5.91381e-25	-0.058494	0.736742	-0.159937	0.371458	0.995395	7.24994e-20	0.178525	0.238224	0.116083	0.538172
AT2G04795	1.18792	4.04907e-05	0.799641	0.0141397	0.49811	0.227459	0.747966	0.0115592	0.451135	0.270176	0.172546	0.765322	0.851244	0.00461523	0.670469	0.060242	0.304847	0.529075	0.928014	0.00150206	0.41616	0.293942	0.455969	0.296069
AT2G04865	1.39241	1.24075e-31	0.274916	0.0536531	-0.160243	0.388261	1.29434	1.97926e-27	0.0357385	0.879961	-0.199317	0.297013	1.32471	1.1096e-28	0.0296819	0.887853	-0.175879	0.37317	1.32251	1.05245e-28	-0.0940844	0.61781	-0.146727	0.465012
AT2G04900	1.05707	1.40732e-09	-0.604313	0.0023516	-0.20705	0.445068	1.36678	2.98003e-15	-0.0748873	0.818058	-0.0354675	0.930292	1.20035	6.2131e-12	-0.0730247	0.797473	-0.151199	0.623396	1.22179	2.03999e-12	0.0303388	0.92411	-0.181422	0.544103
AT2G05171	2.38719	0.000185184	-0.00365592	0.999059	-0.293551	0.786561	0.932445	0.173221	-0.257049	0.823448	0.199616	NA	2.853	7.06132e-06	0	1	0	1	1.76242	0.00676628	-0.284725	NA	-0.00688826	0.997518
AT2G05185	1.41874	7.24868e-08	0.339822	0.335196	0.192686	0.685905	1.34546	8.73456e-08	-0.0123217	0.981919	0.242056	0.614226	1.1781	4.14694e-06	0.20166	0.607498	0.325105	0.450231	1.50117	1.3433e-09	0.401413	0.262276	0.0311479	0.959827
AT2G05300	1.63392	1.12529e-13	0.95608	0.000106722	0.693339	0.0163488	0.757175	0.00139663	0.394034	0.231198	0.24054	0.560745	1.01319	7.56971e-06	0.559838	0.0443373	0.341819	0.34337	0.579876	0.0186249	0.0746669	0.859984	0.0418872	0.937652
AT2G05590	1.05475	4.31466e-15	-0.460021	0.00393267	-0.191512	0.359555	1.03761	1.01477e-14	-0.298923	0.11113	-0.113569	0.657764	0.892722	2.91612e-11	-0.379143	0.0258888	-0.263304	0.211022	1.14966	9.50212e-18	-0.20393	0.291912	-0.012283	0.970296
AT2G05632	1.92519	1.02321e-20	-0.646793	0.00992979	-0.105017	0.784981	1.71164	1.06684e-16	-0.779018	0.00360043	-0.392961	0.225432	1.75684	1.71939e-17	-0.351771	0.218187	-0.180402	0.631626	1.79908	2.64582e-18	-0.640425	0.0180543	-0.215219	0.55906
AT2G06005	1.13067	1.3199e-16	-0.0848529	0.676624	-0.0773203	0.763523	0.666547	2.85919e-06	0.00209612	0.994131	0.123531	0.638798	0.999007	2.26354e-13	0.130765	0.521273	0.0257802	0.934846	0.617582	1.38403e-05	0.143343	0.493513	0.0039343	0.994487
AT2G06040	1.55608	6.87397e-28	0.778683	6.94087e-07	0.142416	0.54893	1.65726	1.22052e-31	0.398715	0.0331357	0.134765	0.613141	1.49813	2.982e-26	0.282384	0.134205	0.162384	0.508026	1.85158	3.17104e-39	0.412088	0.0244929	0.218841	0.342981
AT2G06510	1.55919	1.98303e-24	0.448722	0.0118245	0.167439	0.499386	1.23803	8.04076e-16	0.220707	0.339415	0.0797512	0.80537	1.37372	4.13933e-19	0.0886992	0.717274	0.151377	0.574966	1.38917	1.22614e-19	0.132593	0.578773	0.0773568	0.799466
AT2G06530	1.28137	4.47261e-37	0.0638248	0.653553	0.169543	0.255294	1.24771	2.32584e-35	-0.113304	0.481013	0.0328774	0.885698	1.13604	2.62061e-29	0.01172	0.949959	0.106947	0.539494	1.18325	6.09316e-32	-0.0650044	0.690582	-0.00320224	0.993254
AT2G07664	2.59016	1.53975e-05	0.698313	0.377427	-0.410197	0.705292	2.98662	6.55723e-07	1.77804	0.0204872	0.798838	0.438026	2.84292	3.08592e-06	1.40089	0.0721114	0.354275	0.769552	2.38932	7.58168e-05	1.11617	0.169037	0.877724	0.363428
AT2G07669	2.4346	4.86363e-05	1.12577	0.118559	0.339211	0.753601	2.61366	1.53053e-05	0.945509	0.288634	0.13266	0.926368	3.45135	9.82015e-09	2.26054	0.00160765	1.50709	0.0919783	3.02954	3.11582e-07	1.64142	0.0285012	0.51043	0.643424
AT2G07676	3.11049	1.89728e-10	0.754825	0.258036	-0.446584	0.642573	3.72456	1.56271e-12	1.76915	0.0120154	0.879567	0.352851	3.67862	2.7383e-13	1.11082	0.119347	1.20079	0.144061	4.24023	9.1742e-17	1.71273	0.0119389	0.93511	0.291476
AT2G07681	3.78287	4.80175e-14	0.910127	0.184991	0.354592	0.72421	3.66655	3.23918e-13	1.45316	0.0374847	-0.0374038	0.980677	4.53512	1.85666e-18	1.28874	0.0811778	1.21064	0.169531	4.45336	6.94124e-18	2.29008	0.00040244	0.773749	0.423844
AT2G07695	3.09049	1.83131e-07	1.40577	0.0506259	0.181547	0.880417	2.47967	1.66435e-05	1.29016	0.0967112	-0.354926	0.776579	2.13013	0.000342921	0.824215	0.308484	0.245287	0.840472	2.82904	1.38416e-06	1.31405	0.0918599	0.856431	0.376752
AT2G07711	2.19347	3.18987e-26	0.0816144	0.795789	-0.333154	0.294669	2.22404	2.828e-26	0.630288	0.0203394	0.145603	0.733826	2.32701	4.13757e-29	0.256816	0.393255	0.169821	0.657638	2.11736	1.43863e-24	0.0714351	0.8489	-0.24575	0.492691
AT2G07721	1.78832	0.00623577	0.40672	0.636624	-0.264975	0.813028	1.72453	0.00822222	1.08591	0.217744	0.624685	NA	2.44896	0.000159565	0.78475	0.366128	0	1	2.27671	0.000390763	1.31771	NA	0	1
AT2G07727	2.10408	4.10747e-10	0.658976	0.122793	-0.12912	0.855355	2.33749	1.13415e-10	1.37827	0.00227358	0.00408033	0.996899	2.70071	2.13548e-14	0.875874	0.0675549	0.521255	0.410457	2.10145	8.00531e-10	0.932728	0.0371424	-0.283024	0.691444
AT2G07731	1.72731	0.00494646	0.200272	0.814346	0	1	1.80805	0.00331888	0	1	0	NA	2.01351	0.00128321	0.356782	0.690085	0	1	2.22133	0.000283661	0.363099	NA	0.37226	0.729167
AT2G07732	2.93385	6.59733e-07	1.27065	0.077995	0.156452	0.897769	2.45083	2.62308e-05	1.32448	0.0898021	-0.0350701	0.981724	2.32376	5.46363e-05	0.703504	0.38873	-0.421007	0.703806	2.60944	8.05273e-06	1.27159	0.0999084	0.667533	0.514172
AT2G07765	1.42993	0.0167334	0.105623	0.90703	0.137054	0.904801	2.06611	0.000504646	0.753243	0.404505	0.204731	0.879383	2.01331	0.00072505	1.12052	0.136496	0.453518	0.669084	2.54268	1.4281e-05	1.34109	0.0770379	0.658328	0.515498
AT2G07768	2.97435	6.60687e-07	1.23768	0.0920965	-0.0338687	0.979141	3.5506	1.83778e-09	2.02822	0.00676096	0.597207	0.599004	3.73103	2.76149e-10	1.17926	0.147039	0.213683	0.871855	4.15631	8.95642e-13	1.30106	0.107721	0.778307	0.449249
AT2G07773	2.83921	3.49377e-07	1.08929	0.121103	0.268861	0.806614	3.33762	2.67636e-09	1.81569	0.0127542	0.908431	0.348258	3.68918	6.13219e-11	1.71532	0.019008	1.64684	0.0499506	3.67701	5.75441e-11	2.67684	5.22122e-05	1.01527	0.2755
AT2G07775	2.82301	5.2217e-07	1.03429	0.141159	0.084343	0.94563	3.0981	2.7106e-08	1.52163	0.0387502	0.810287	0.39545	3.82136	1.46784e-11	1.53473	0.0376452	1.05316	0.263372	3.52823	3.36748e-10	1.97402	0.00469777	1.07195	0.22695
AT2G07777	1.73327	0.00686081	0.231948	0.793292	0.616186	0.526854	2.23772	0.000485431	0.186528	0.874864	-0.263288	NA	2.12061	0.00119965	-0.247838	0.801945	-0.00571902	0.997585	2.32867	0.000244383	0.430455	NA	0	1
AT2G07785	2.12988	0.000733184	0.455618	0.575393	0	1	1.45481	0.0236642	0.217621	0.847308	0.220468	NA	1.8274	0.00551611	-0.0120235	0.991144	-0.237809	0.843955	2.41812	0.000122916	1.03165	NA	0.228818	0.849423
AT2G07795	3.50015	3.34456e-10	1.29509	0.0607482	0.509857	0.607584	3.44663	1.49283e-09	1.45229	0.0633715	0.628391	0.564656	4.31753	1.26607e-14	1.37412	0.070982	-0.0143093	0.994235	3.87412	9.85621e-12	2.25585	0.00127287	1.22242	0.168995
AT2G10430	1.73944	0.00788681	0.232601	NA	0.591495	NA	1.26155	0.0602357	0.586462	NA	0.412004	NA	1.1624	0.10332	-0.0189391	NA	0.215553	NA	1.62065	0.0137242	0.408288	NA	0.605257	NA
AT2G10950	1.47564	8.06621e-52	-0.173929	0.160764	-0.0516232	0.775589	1.52259	4.673e-55	-0.0770496	0.65669	-0.0824481	0.665047	1.40306	7.36804e-47	-0.0406216	0.806872	-0.0105295	0.965056	1.56175	1.67812e-58	-0.0911684	0.551141	-0.130949	0.42562
AT2G11778	1.47055	0.0233901	0.356622	0.674526	0.607161	0.536866	1.40755	0.0296601	0.370762	0.728395	0.529026	NA	1.23379	0.0736004	0.459976	0.615778	1.00751	0.302954	1.13605	0.0813026	0.37423	NA	0.685322	0.500287
AT2G11891	1.58651	0.00252449	0.374584	0.606409	0.188403	0.850883	0.828459	0.107673	-0.795103	0.2891	-0.137337	0.902762	0.665221	0.243315	-0.275347	0.720601	-0.753427	0.354958	1.10415	0.0263018	-0.427715	0.577825	-0.171875	0.86535
AT2G13290	1.2822	4.35317e-12	0.604236	0.0038775	0.315875	0.239551	1.22902	4.14098e-11	0.634721	0.00549429	0.498782	0.0480668	1.31264	1.88145e-12	0.530457	0.0205975	0.396605	0.157179	1.31952	9.91304e-13	0.520118	0.0248511	0.355456	0.192121
AT2G13420	1.14397	3.89096e-07	0.567532	0.0294458	-0.0202664	0.967383	0.27169	0.28315	0.26393	0.452184	-0.071649	0.889958	0.867534	0.000176382	0.214172	0.512909	-0.0785545	0.867695	0.604859	0.00948849	0.132913	0.714402	-0.107557	0.808887
AT2G13960	4.07259	3.47876e-39	0.215461	0.656137	0.614351	0.206119	3.79556	8.54455e-36	0.48736	0.315189	0.479488	0.366772	3.33824	2.72274e-29	0.403071	0.363191	0.288355	0.607002	4.06963	5.03192e-40	0.809667	0.0555706	0.898918	0.0450462
AT2G14110	1.23211	3.40166e-31	-0.232285	0.100473	0.0582162	0.775106	0.559165	1.13313e-06	0.0109933	0.963364	0.0949048	0.660034	0.875697	6.60796e-16	-0.0992578	0.556591	-0.0256952	0.917546	0.535	2.32594e-06	-0.110342	0.524571	0.0668391	0.755524
AT2G14115	1.22835	1.18503e-05	-0.201315	0.611801	0.20623	0.6656	1.08819	0.000183563	0.286555	0.540636	0.38758	0.411301	1.56584	1.92975e-08	0.498095	0.178998	0.00112156	0.999736	0.694148	0.0158488	0.0430623	0.932606	-0.277261	0.571446
AT2G14661	1.3196	0.0476156	1.34972	0.0670953	-0.0344143	0.978872	1.42301	0.0309933	0.446502	0.683047	-0.455727	NA	0.856481	0.261392	0.151673	0.89048	0.324025	0.793604	0.76137	0.267437	-0.366165	NA	0.26812	0.828987
AT2G14690	1.32691	0.0365289	-0.0109712	NA	0.19449	NA	0.418931	0.543795	-0.237426	NA	-0.491057	NA	0.405244	0.675094	-0.832659	NA	-0.365093	NA	0.815345	NA	0.19958	NA	0.208733	NA
AT2G14850	1.56725	1.98501e-53	0.223858	0.0843281	0.0984693	0.581328	1.35719	3.58985e-41	0.00413481	0.984699	0.0564168	0.800495	1.38098	1.20635e-42	0.10132	0.515865	0.0939294	0.618921	1.44934	3.13762e-47	0.0901341	0.583157	0.0423237	0.845264
AT2G15560	2.12115	7.3839e-86	0.148821	0.290543	0.00775039	0.973507	2.04815	1.08398e-79	0.143621	0.399407	0.0330771	0.897329	1.9992	4.14157e-76	0.100043	0.543327	0.097556	0.621024	2.05376	1.54175e-80	0.0347777	0.860837	0.0679902	0.746338
AT2G15570	1.16263	1.64578e-16	-0.415961	0.0115502	-0.0896965	0.717146	1.13894	8.49379e-16	-0.0221934	0.937181	0.0236021	0.944903	1.2006	2.60062e-17	0.0224316	0.929501	0.130981	0.597968	1.24695	8.91673e-19	-0.00594145	0.981795	-0.0220645	0.944901
AT2G15620	1.50629	1.15571e-32	0.0767099	0.665204	0.0784411	0.723603	1.53855	6.11749e-34	0.133932	0.510372	0.155162	0.468673	1.50713	1.64606e-32	0.0588427	0.774305	0.21194	0.293808	1.58597	5.24552e-36	0.16935	0.348044	0.216611	0.261824
AT2G15730	1.42669	2.97234e-29	0.0860256	0.648355	-0.0462927	0.857704	0.804128	6.22038e-10	-0.124867	0.573883	-0.191685	0.383824	1.05294	1.84064e-16	-0.173065	0.357048	-0.0759296	0.768309	0.714072	4.38572e-08	-0.0756348	0.727004	-0.292171	0.134401
AT2G15790	1.79023	6.51904e-47	0.669799	1.32622e-06	0.196441	0.301272	1.41402	1.3588e-29	0.335254	0.042825	-0.0281601	0.924518	1.50355	1.14331e-33	0.286005	0.0777479	-0.0698385	0.779025	1.22559	2.86062e-22	0.238487	0.165631	-0.0484318	0.853936
AT2G15880	2.24337	1.01128e-07	0.307664	0.588431	-0.354028	0.606338	2.24713	9.79908e-08	0.377113	0.582362	-0.558836	0.412415	2.47431	4.853e-09	1.06938	0.0403215	-0.266559	0.730443	2.84199	1.1282e-11	1.03447	0.0516133	-0.0863608	0.92501
AT2G16250	1.55407	1.92089e-34	0.139826	0.413014	-0.0239062	0.92762	-0.0547141	0.736021	-0.0410108	0.87361	-0.0923676	0.72337	1.09477	3.80106e-17	-0.0214371	0.927716	0.0345957	0.903192	-0.489856	0.000457652	-0.18642	0.313102	-0.145858	0.511485
AT2G16485	1.09771	6.689e-08	0.62036	0.00656344	0.472809	0.0817229	0.932718	5.12323e-06	-0.0657604	0.865128	0.0575958	0.899588	0.967931	2.7027e-06	0.257394	0.357002	0.391234	0.204994	0.808106	8.57074e-05	0.117339	0.717644	0.277994	0.384102
AT2G16570	1.49552	1.29012e-12	-0.0377306	0.908916	-0.231412	0.496405	1.52475	5.9316e-13	-0.133446	0.727918	-0.359491	0.288523	1.71337	3.18663e-16	-0.169237	0.595792	-0.274351	0.437991	1.31761	6.34198e-10	-0.359426	0.226821	-0.284936	0.417277
AT2G16586	3.2829	6.89632e-25	-0.0897096	0.879181	-0.333844	0.607753	3.1449	2.26944e-27	0.0507896	0.939442	-0.376676	0.544776	3.08542	6.82103e-25	-0.0121102	0.984961	-0.305122	0.635828	3.36104	5.4866e-25	0.581426	0.255732	0.154974	0.841449
AT2G16595	1.98165	3.46173e-54	0.207648	0.234528	0.186081	0.383576	1.87538	9.67481e-52	-0.0284804	0.917634	0.132701	0.584057	1.82337	9.30074e-48	0.159326	0.412168	0.139716	0.552176	1.83145	2.67952e-49	0.128649	0.5284	0.0335875	0.910005
AT2G16710	1.3149	7.51575e-20	0.155226	0.412307	0.372274	0.0544212	1.4553	5.26872e-24	0.395194	0.0352046	0.372674	0.0635473	1.33402	2.50188e-20	0.404132	0.0247111	0.0933994	0.730294	1.51862	3.91342e-26	0.482794	0.00654095	0.169272	0.486306
AT2G16900	1.89872	3.88069e-110	0.202238	0.0538953	0.101348	0.468437	1.90719	1.38831e-110	0.159853	0.205598	0.049161	0.790107	1.61853	7.46735e-80	0.181598	0.114422	0.123908	0.392792	1.6373	1.50995e-82	0.0343691	0.822649	-0.0516627	0.759455
AT2G16910	1.86944	2.09049e-06	0.0449781	0.948687	-0.747993	0.268017	1.69442	2.83904e-05	0.517396	0.422629	-0.556821	0.475272	1.34169	0.000711224	-0.762967	0.188068	-0.882281	0.194117	1.02375	0.00991426	-0.77865	0.180667	-0.41413	0.565231
AT2G17010	1.18593	0.00990461	-1.66989	0.00649619	-0.930628	0.19887	2.47169	8.81457e-08	-0.251433	0.797648	0.137144	0.907506	2.46981	7.89553e-08	-0.0374142	0.969528	-0.307922	0.759671	2.49876	6.311e-08	0.136299	0.883051	-0.21364	0.841155
AT2G17030	1.28296	2.16008e-19	-0.155532	0.419335	-0.0907268	0.723874	1.31118	8.6444e-20	0.0987905	0.704376	0.0343536	0.920667	1.32903	1.78069e-20	0.105211	0.636444	0.0845112	0.76473	1.25641	1.07069e-18	-0.0397203	0.880062	-0.149217	0.55715
AT2G17190	1.61957	1.10544e-169	-0.160854	0.0221387	-0.179498	0.0217113	1.48574	3.65449e-142	-0.0842874	0.351563	-0.158398	0.0572341	1.4929	8.24497e-144	-0.109993	0.168515	-0.162479	0.0602677	1.54746	1.52414e-154	-0.0679476	0.442135	-0.146329	0.0847383
AT2G17200	1.01365	8.84061e-70	-0.257166	8.61873e-05	-0.190481	0.0109563	1.09784	1.93381e-81	-0.10128	0.230619	-0.111036	0.21104	1.06285	1.71807e-76	-0.10903	0.160261	-0.0971713	0.300347	1.09289	2.57082e-81	-0.125148	0.10419	-0.178811	0.0228237
AT2G17480	1.63019	2.59847e-88	-0.183414	0.07267	0.047903	0.750467	1.00328	7.73018e-33	0.10376	0.435476	0.305676	0.00486882	1.53429	5.24751e-78	-0.0121028	0.937469	0.0815301	0.5812	0.901207	3.61229e-27	0.0382638	0.790387	0.0471251	0.771231
AT2G17520	1.10945	2.31512e-16	0.151852	0.386176	0.0488144	0.848325	1.10948	2.25091e-16	0.0551036	0.829216	-0.0259619	0.935291	1.1092	3.1049e-16	0.237728	0.185679	0.195326	0.37438	1.14018	3.12619e-17	0.217468	0.242799	0.13866	0.551367
AT2G17570	1.00566	1.96366e-10	0.190161	0.354018	0.152946	0.555453	1.04051	3.60262e-11	0.0714882	0.810089	0.14384	0.621525	0.901712	1.20855e-08	-0.00162477	0.995761	0.119389	0.676406	1.03315	4.75166e-11	0.290984	0.171146	0.0701926	0.824102
AT2G17640	1.30236	5.09397e-25	0.441727	0.00218417	0.298449	0.0863861	0.187003	0.188961	0.225104	0.21811	0.214879	0.283504	0.482416	0.000305842	0.352883	0.0255791	0.134604	0.538638	-0.0340643	0.82896	0.205801	0.246363	0.243958	0.200719
AT2G17705	1.13469	1.83498e-08	0.149344	0.590279	0.383166	0.180615	1.19755	2.56181e-09	0.388539	0.162891	0.496756	0.0742273	1.30241	1.22486e-10	0.521567	0.0392489	0.542926	0.0585619	1.35422	1.13855e-11	0.461319	0.0749815	0.373609	0.211528
AT2G17840	1.6996	1.08187e-31	-0.285425	0.10433	0.0183809	0.952222	1.82913	1.68406e-36	-0.0930602	0.719136	0.0252574	0.94263	1.73786	5.8252e-33	-0.182743	0.373109	0.105852	0.691063	1.88596	8.89909e-39	-0.188534	0.366009	0.00149381	0.997917
AT2G17870	1.58638	1.14011e-36	0.227406	0.141159	-0.0207126	0.936544	1.57819	3.21086e-36	0.171269	0.373987	0.0370301	0.899455	1.49575	1.44062e-32	0.0863819	0.657495	0.0346214	0.898472	1.68817	2.41316e-41	0.0513486	0.815641	0.0514915	0.841158
AT2G17980	1.08607	1.25482e-34	-0.187267	0.0821748	-0.157549	0.22784	1.0742	6.05903e-34	-0.213	0.0749237	-0.250894	0.0401679	1.05977	5.85675e-33	-0.27122	0.0148466	-0.0951372	0.536596	1.14423	1.46681e-38	-0.229853	0.0455586	-0.248323	0.0430826
AT2G18000	1.34216	2.07593e-06	0.0389685	0.933406	-0.148409	0.780593	1.57685	3.48822e-08	0.449173	0.297405	0.137893	0.829723	1.27705	4.21271e-06	0.0160276	0.976685	-0.150989	0.787473	1.21128	1.98543e-05	0.155237	0.743976	0.0650898	0.918654
AT2G18090	1.06643	2.40865e-13	0.355988	0.0356446	0.163805	0.472425	0.979188	1.98731e-11	0.133579	0.576273	0.17217	0.48518	1.03487	1.59797e-12	0.247315	0.200366	0.367654	0.0813072	0.963919	3.9642e-11	0.224233	0.262844	0.203048	0.3786
AT2G18110	1.71751	7.89565e-78	0.208903	0.0593006	0.132841	0.346791	1.75212	7.64501e-81	0.217272	0.0813364	0.173004	0.221846	1.72071	5.35274e-78	0.140354	0.270705	0.0478709	0.795299	1.86774	1.66001e-91	0.377892	0.000716436	0.214847	0.107592
AT2G18240	2.2234	4.30195e-87	0.164521	0.278637	0.0386311	0.867161	0.799972	1.55669e-11	0.183662	0.295098	-0.00448549	0.987469	1.53986	7.03872e-43	0.158282	0.329828	-0.133238	0.509261	0.496994	4.64652e-05	0.114852	0.523763	-0.0720316	0.753625
AT2G18245	1.1413	3.4917e-40	0.0984957	0.402213	0.0794291	0.592487	0.137403	0.176837	0.132562	0.328083	0.127384	0.393881	0.543398	1.24642e-09	0.0628498	0.641035	0.0471565	0.787108	0.038879	0.715904	-0.0254466	0.874213	-0.00905454	0.966228
AT2G18350	1.45289	7.85476e-16	0.558887	0.00729669	0.24301	0.386514	0.33329	0.0889495	0.191662	0.507866	0.00171463	0.99713	0.758505	4.32277e-05	0.294819	0.22017	0.141155	0.663602	0.309015	0.113878	0.095047	0.750014	-0.0182144	0.966327
AT2G18410	1.8606	2.03258e-55	0.51524	0.000186694	0.338222	0.0399408	1.20668	2.56913e-23	0.301858	0.0666008	0.288261	0.102152	1.49106	2.3338e-36	0.198395	0.231397	0.119062	0.579984	1.01446	1.10351e-16	0.197228	0.25316	0.083107	0.722077
AT2G18450	1.74777	1.35249e-07	0.948824	0.0118013	0.152007	0.800647	0.837203	0.0146665	-0.279898	0.611942	-0.679599	0.164294	1.07044	0.00171708	-0.231703	0.640217	-0.353857	0.527652	0.756829	0.0279806	-0.560506	0.217842	-0.23984	0.692359
AT2G18460	1.37982	0.0378964	0.567714	NA	-0.0256506	NA	-0.432594	0.554739	-0.922774	NA	-0.692255	NA	0.843909	0.267579	-0.25917	NA	-0.252334	NA	0.318032	0.655438	0.223757	NA	-0.281231	NA
AT2G18510	2.62103	4.0679e-146	0.313858	0.00862191	-0.0646492	0.724015	2.44095	1.28664e-125	0.179919	0.231955	-0.05821	0.788428	2.54969	9.94984e-138	0.10559	0.488978	-0.0366021	0.866983	2.4107	5.18651e-123	-0.0602321	0.725506	-0.178039	0.268179
AT2G18600	1.1551	3.25771e-08	0.306427	0.243977	0.25669	0.43223	1.02036	1.15014e-06	0.0978381	0.80281	0.259106	0.463996	1.02767	9.44389e-07	0.304131	0.282564	0.14919	0.696632	1.06556	4.4085e-07	0.24398	0.430063	0.438675	0.151216
AT2G18700	1.7891	6.76847e-06	0.117795	0.841322	-0.548945	0.349043	1.97272	6.53795e-07	0.231976	0.738872	-0.331687	0.644993	1.97427	7.95604e-07	0.502821	0.353814	-0.296588	0.673636	2.18652	3.10519e-08	0.609814	0.256694	-0.0211055	0.984555
AT2G18760	1.2634	6.36236e-47	0.408585	4.66949e-05	0.169777	0.196925	0.844404	1.2157e-21	0.055734	0.731208	-0.0544204	0.770643	0.958808	8.67201e-28	0.155086	0.195113	0.0301441	0.874671	0.73164	2.91635e-16	0.225701	0.0507555	0.043009	0.810594
AT2G18780	2.44149	5.50677e-32	0.546987	0.0349731	0.130651	0.745332	2.06008	2.23655e-22	0.458098	0.137159	0.154495	0.733826	2.26984	2.29149e-28	0.313494	0.298135	0.117334	0.787679	1.94496	5.75361e-20	0.400689	0.188314	0.0363064	0.944044
AT2G18900	1.69642	1.75547e-36	0.976254	1.4823e-11	0.111423	0.621997	1.69286	2.75197e-36	0.413098	0.016274	0.109092	0.670794	1.60417	1.20635e-32	0.389916	0.0204412	0.0754934	0.774957	1.71856	2.09621e-37	0.395758	0.019783	0.0740111	0.776626
AT2G18915	2.39162	1.22713e-46	0.00669735	0.983686	0.0829822	0.786833	2.26437	1.26423e-41	0.0820954	0.794777	0.0978593	0.779726	2.14917	1.47219e-37	0.138782	0.58608	0.120447	0.700227	2.30952	1.98494e-43	0.00780225	0.98029	0.0813123	0.808306
AT2G19120	1.01569	1.43602e-06	0.662664	0.00493046	0.346429	0.255947	0.87451	3.82487e-05	0.665419	0.0100694	0.474338	0.106422	0.738032	0.000633571	0.47647	0.0691461	0.256436	0.456194	1.06852	3.57066e-07	0.643825	0.0118093	0.40598	0.185321
AT2G19180	1.29243	1.85571e-27	-0.153722	0.32067	-0.063146	0.771944	1.04102	5.50757e-18	0.0433385	0.851826	0.12178	0.573785	1.25031	1.82377e-25	0.161714	0.337555	0.0537286	0.824871	1.16395	4.51465e-22	0.342655	0.0250156	0.102057	0.642963
AT2G19270	1.9541	3.19749e-159	0.0690006	0.50844	-0.107812	0.367632	1.96584	1.72427e-159	0.119526	0.299959	-0.0153965	0.934108	1.88916	4.63345e-150	0.00114507	0.993669	-0.108212	0.399896	2.01274	1.33755e-169	0.0989712	0.375496	-0.0619996	0.666607
AT2G19350	1.00942	5.68359e-10	-0.172904	0.435518	-0.182966	0.494786	1.16952	7.19117e-13	0.016874	0.961497	0.151379	0.622643	1.17479	4.91861e-13	0.123947	0.622024	-0.114408	0.713868	1.18762	3.30935e-13	0.175638	0.479996	0.0105335	0.981597
AT2G19380	1.47541	6.51842e-19	0.429801	0.032827	0.0780032	0.807784	1.41114	5.31025e-18	0.0461955	0.891578	-0.0973674	0.785426	1.35588	1.30805e-16	0.0789708	0.775206	0.0452201	0.902499	1.57335	3.53537e-21	0.296927	0.214271	0.311078	0.238005
AT2G19450	3.16801	1.02606e-131	0.182286	0.275903	0.140654	0.507866	3.16236	2.09987e-131	0.221366	0.246156	0.124556	0.60492	2.90481	2.73994e-111	0.187722	0.301912	0.0145652	0.96275	3.1537	4.49591e-131	0.175729	0.351481	0.0214405	0.942595
AT2G19490	1.64386	2.44467e-32	0.786203	3.78015e-07	0.327187	0.0991664	1.66678	4.84097e-34	0.305922	0.115924	0.186622	0.435166	1.61689	6.8952e-32	0.28495	0.127125	0.165233	0.497803	1.76737	2.29719e-37	0.370193	0.0454495	0.330769	0.109787
AT2G19560	1.46537	8.80527e-56	-0.258879	0.0294458	-0.195574	0.172488	1.02816	2.30091e-27	-0.277089	0.034224	-0.122892	0.467243	1.32868	1.56089e-45	-0.000180853	0.99993	-0.0768092	0.671966	1.02162	3.69641e-27	-0.119968	0.404367	-0.125254	0.444318
AT2G19580	1.70073	1.27355e-13	0.356669	0.216451	0.138546	0.73668	0.399253	0.113792	-0.00247463	0.995763	-0.0693579	0.896986	1.08086	4.239e-06	-0.0193067	0.964262	-0.217595	0.592768	0.161897	0.556337	0.0956865	0.815576	-0.0845749	0.863251
AT2G19900	2.28543	5.2272e-10	0.913454	0.0316208	-0.381381	0.514378	1.44855	0.000115287	0.169011	0.801953	-0.886808	0.0841244	1.86845	5.92933e-07	0.458809	0.369677	-0.279037	0.673413	0.748962	0.0537929	-0.284868	0.61566	-1.13159	0.020321
AT2G20010	1.46142	7.73914e-85	-0.103787	0.301127	-0.0977924	0.423945	1.00236	3.74657e-40	-0.0261565	0.862625	-0.151178	0.198998	1.0945	3.70119e-48	-0.101817	0.349122	-0.173416	0.14113	0.922724	2.70657e-34	-0.0609824	0.614287	-0.299401	0.0027713
AT2G20130	1.9593	1.3092e-82	-0.33068	0.00752464	-0.213811	0.158691	0.878916	3.98785e-17	-0.378374	0.00427038	-0.392869	0.00397968	1.85174	3.15441e-74	-0.203974	0.145659	-0.199111	0.231202	0.884508	2.85759e-17	-0.212692	0.133337	-0.293089	0.0455336
AT2G20330	2.373	2.72671e-67	0.348935	0.0317019	0.0689162	0.783467	2.38605	5.48933e-68	0.115644	0.621151	-0.0181742	0.957165	2.33799	3.20909e-65	0.252593	0.169927	0.102271	0.687545	2.4205	4.49769e-70	0.170169	0.395543	0.0174288	0.956171
AT2G20370	1.42461	3.51331e-31	-0.184758	0.231005	-0.20399	0.262079	1.39683	4.73152e-30	-0.269565	0.108316	-0.256456	0.156256	1.23671	1.01367e-23	-0.465162	0.00174832	-0.228306	0.238028	1.46421	5.99539e-33	-0.321742	0.0418857	-0.160156	0.428201
AT2G20400	1.39905	1.05126e-22	0.504725	0.00223564	0.241097	0.26512	1.33126	6.34273e-21	0.185836	0.408847	0.229793	0.323182	1.09991	7.7565e-15	0.15684	0.449415	0.159241	0.515312	1.27845	1.73962e-19	0.34521	0.0642198	0.294714	0.16532
AT2G20470	1.24183	0.0426516	-0.135133	0.882744	-0.298095	0.783211	0.482038	0.452321	-0.296731	0.777399	-1.11082	NA	1.18036	0.0649532	0.349392	0.699407	0.182353	0.882982	0.691881	0.262279	-0.208405	0.836898	0.0644729	0.960988
AT2G20495	1.64187	9.53065e-42	-0.192456	0.255878	0.0195013	0.942909	1.55269	1.32888e-36	0.0469568	0.854049	0.0141759	0.965715	1.19649	1.37021e-22	-0.180779	0.320214	-0.160124	0.467206	1.36222	1.18369e-28	-0.101245	0.626314	-0.196862	0.356703
AT2G20555	3.05669	1.02953e-06	0	1	0.469907	0.653105	2.91317	3.48618e-06	0.241421	0.836708	0	NA	2.80681	1.07214e-05	0.675233	0.452444	0	1	3.26349	1.6582e-07	0.242379	0.820691	0.254259	0.836896
AT2G20770	1.60504	3.89171e-16	0.112029	0.703428	0.182749	0.58777	1.04206	1.42018e-07	-0.2151	0.512275	-0.240807	0.492735	0.925552	3.65818e-06	-0.406496	0.127637	0.0671812	0.872067	1.07355	1.13607e-07	-0.0735458	0.841706	0.0881324	0.829909
AT2G20921	1.67541	0.00713889	0.454555	NA	0	NA	1.48521	0.0195257	-0.245053	NA	-0.243132	NA	1.69631	0.00903785	-0.0144925	NA	-0.240331	NA	2.19893	0.000388283	0.420444	NA	0.232327	NA
AT2G20940	1.35869	2.30097e-24	-0.0598449	0.768721	-0.252218	0.212258	1.47661	9.35706e-29	-0.105212	0.659293	-0.146552	0.553675	1.32778	2.66209e-23	-0.095676	0.650583	-0.403965	0.0422885	1.46026	2.40119e-28	0.0162936	0.950708	-0.126975	0.604739
AT2G21040	1.76244	0.00700816	-0.363384	0.682834	-0.195178	0.871889	2.24113	0.000512639	0.324621	0.778982	-0.0277901	NA	2.18	0.000911035	0.603761	0.512907	-0.0108645	0.995111	1.37574	0.0393989	0.472638	0.633022	-0.210438	0.870944
AT2G21130	2.03584	5.73944e-96	-0.174201	0.162353	-0.0412145	0.826211	2.39658	3.19303e-132	-0.0252587	0.900507	0.00420569	0.986728	1.94119	3.63678e-87	-0.128492	0.367827	-0.130084	0.439887	2.32626	4.9922e-126	-0.296471	0.0203227	-0.236261	0.101908
AT2G21150	2.0764	1.19727e-87	0.261469	0.0392123	-0.0133109	0.953897	1.97038	1.28662e-78	-0.0911147	0.619788	-0.1826	0.28583	1.96757	4.43361e-78	0.163357	0.269038	-0.0563815	0.793196	1.83898	6.97009e-69	-0.138854	0.37279	-0.222062	0.164384
AT2G21180	3.3416	2.74858e-113	0.147576	0.470873	0.200599	0.39704	3.31234	3.53589e-111	0.267781	0.224882	0.282932	0.226505	3.29966	2.42005e-111	0.351634	0.0726914	0.0389263	0.907029	3.23953	3.62537e-108	0.213544	0.322172	0.101791	0.720802
AT2G21300	1.55265	4.63172e-38	0.068817	0.688883	-0.149289	0.429241	0.862037	1.91384e-12	-0.214034	0.217811	-0.219843	0.236377	0.951916	7.19208e-15	-0.348136	0.0215369	-0.124513	0.551883	0.819451	2.34586e-11	-0.24324	0.133016	-0.0827831	0.714069
AT2G21430	1.10385	1.43633e-06	0.0902159	0.796987	-0.170211	0.679231	1.27474	5.00039e-09	-0.0305406	0.946888	0.151832	0.735582	1.16165	6.9806e-08	0.0307314	0.938371	-0.463077	0.190999	1.22745	1.04825e-08	-0.245483	0.466614	-0.185998	0.650717
AT2G21490	1.44852	0.017746	-0.455664	0.568876	-1.11743	0.186505	1.99565	0.000921574	0.205928	0.853571	-1.62149	0.0477485	2.25885	0.000203788	0.91854	0.244609	-0.343192	0.762827	2.53568	2.91322e-05	0.947507	0.250889	0.256093	0.830773
AT2G21620	1.71538	7.44165e-51	0.0106414	0.955913	-0.113819	0.543474	1.6502	4.78541e-47	0.0470452	0.829414	-0.114336	0.579831	1.50151	4.51525e-39	-0.0590075	0.74856	-0.0937281	0.651352	1.55583	6.05493e-42	-0.140587	0.399452	-0.181836	0.310965
AT2G21780	3.02276	4.02297e-17	0.208782	0.714161	-0.918417	0.133882	3.16238	7.73448e-18	0.0736299	0.929313	-0.449489	0.561432	2.81254	9.03426e-15	-0.208381	0.750956	-0.635299	0.360381	3.03939	1.28288e-17	-0.56258	0.345477	-0.88151	0.164714
AT2G21930	1.66242	0.0036762	-0.589131	0.443011	-1.34045	0.103534	2.86857	6.02885e-07	0.335698	0.759035	0.0951645	0.948547	2.57961	9.14732e-06	-0.0280946	0.980788	-0.289604	0.810172	3.05261	1.16482e-07	0.574633	0.526813	-0.167618	0.898688
AT2G21940	2.59711	1.73483e-98	0.156572	0.345681	0.159483	0.425104	1.94917	3.00005e-55	-0.125376	0.558698	-0.0773532	0.771491	1.98237	5.75231e-58	0.113357	0.54967	-0.00901069	0.9797	1.80026	9.56413e-48	-0.320342	0.0558446	-0.142329	0.517285
AT2G21950	1.10452	1.03553e-08	0.390567	0.0860215	0.150382	0.636078	1.26442	5.1779e-11	0.410412	0.112787	0.246785	0.436227	1.2479	1.08273e-10	0.25196	0.342132	0.218845	0.497117	1.35317	1.77785e-12	0.369905	0.14519	0.242535	0.436569
AT2G21990	2.0364	0.000124942	-0.255988	0.759737	0.798374	0.320538	0.640505	0.2627	-0.496822	0.580921	0.372614	0.710569	1.61749	0.0029703	0.233437	0.791946	0.249099	0.817483	1.55954	0.0028369	-0.665747	0.412151	-0.408078	0.687331
AT2G22000	1.30324	2.35885e-12	0.436851	0.0505595	0.0624648	0.865455	1.12043	2.8762e-09	0.0879254	0.80719	-0.167165	0.64848	1.37986	2.0168e-13	0.359226	0.155424	0.124158	0.732857	0.947876	3.19978e-07	-0.128586	0.670997	-0.148763	0.668714
AT2G22010	1.0241	2.50394e-14	0.161099	0.348561	0.0965745	0.672434	0.943194	2.41818e-12	-0.0208523	0.937227	0.0487324	0.869959	0.917397	1.21967e-11	0.133105	0.494839	0.182792	0.404949	0.946579	1.92275e-12	0.0452614	0.848343	0.143646	0.529218
AT2G22088	1.31751	0.0350108	0.0859902	0.928014	-0.154926	0.895482	0.252847	0.723829	-0.516308	0.607171	-0.297632	NA	0.817017	0.237508	-0.491269	0.576888	0.0481374	0.973913	0.320383	0.646075	-0.239784	0.818257	0.254716	0.829946
AT2G22090	1.96328	7.34674e-43	-0.302816	0.0911558	-0.11831	0.632775	1.42793	6.34116e-23	-0.0535527	0.850034	-0.183311	0.464867	1.58088	4.4643e-28	-0.200552	0.328703	-0.0623966	0.833996	1.42553	4.54768e-23	-0.147951	0.502677	-0.1919	0.426673
AT2G22100	2.19727	7.06925e-66	0.709295	8.52064e-07	0.23835	0.217581	1.76687	6.80249e-43	0.182165	0.364018	0.0193688	0.951911	1.92238	3.79915e-51	0.289017	0.0888213	-0.00313214	0.994235	1.69783	2.95691e-40	0.0422725	0.85765	-0.0808178	0.747465
AT2G22360	1.43028	9.27039e-26	0.628196	2.99613e-05	0.144595	0.507829	0.860081	5.46344e-10	0.191687	0.34911	-0.114762	0.653905	1.14946	7.28171e-17	0.292657	0.0977429	0.0295122	0.921485	0.661486	2.19781e-06	-0.0274117	0.911593	-0.107648	0.66707
AT2G22560	1.32414	4.26088e-17	0.29304	0.127419	0.0948963	0.734838	0.572991	0.000398652	-0.416238	0.0441195	-0.352959	0.119053	0.849094	9.80852e-08	-0.314777	0.126927	-0.152187	0.577438	0.205341	0.232607	-0.689534	0.000236793	-0.409413	0.0602987
AT2G22590	1.20015	0.00579362	0.30093	0.599635	0.397674	0.557413	0.658796	0.1484	-0.29047	0.691947	-0.0900508	0.925547	0.782258	0.0984445	0.113073	0.874854	0.876159	0.164906	0.935706	0.0352441	-0.384839	0.54999	0.171951	0.838633
AT2G22600	3.14775	1.97928e-36	0.29457	0.423579	0.141674	0.782013	2.73038	6.07873e-27	-0.136523	0.801953	0.118509	0.849368	2.72624	1.22676e-28	0.151033	0.726917	0.127051	0.816338	2.8887	7.71116e-30	0.221483	0.620792	0.0584392	0.927848
AT2G22690	1.12267	2.27122e-27	-0.123208	0.388892	-0.0707705	0.708778	0.90437	2.39155e-18	-0.126575	0.454415	-0.175702	0.305336	0.95943	1.35924e-20	-0.111124	0.476274	-0.225226	0.174391	0.997682	2.40441e-22	-0.0923621	0.575597	-0.20212	0.212451
AT2G23120	2.49434	4.08456e-48	-0.0787225	0.754255	-0.0122814	0.97279	2.29492	7.8859e-41	0.152086	0.596315	-0.0817592	0.823668	2.1907	2.96404e-37	0.00691121	0.983883	-0.192613	0.510873	2.00641	1.51624e-31	-0.146681	0.579397	-0.461543	0.0510351
AT2G23150	1.08083	8.41801e-14	0.417374	0.0124002	-0.00836174	0.977724	1.20039	7.07355e-17	0.296828	0.13613	-0.0441786	0.895114	1.10416	1.45804e-14	0.190244	0.341874	-0.286628	0.202522	1.25496	2.00256e-18	0.457459	0.0101015	-0.0387708	0.901922
AT2G23190	3.81992	4.26098e-14	0.224849	0.790144	0.286682	0.778388	3.45889	2.25042e-11	-1.07219	0.215364	-0.477187	0.672461	3.70735	1.21115e-12	-0.92045	0.268667	0.674593	0.483961	3.65527	8.24961e-12	-0.399787	0.68537	0.298618	0.799142
AT2G23200	1.80202	9.54798e-50	-0.0163739	0.935339	0.281252	0.101675	0.90777	3.21156e-13	-0.135748	0.501076	0.0342791	0.904833	1.29526	6.4847e-26	-0.124735	0.498613	0.206556	0.300075	0.680219	7.75e-08	-0.0133715	0.956031	0.322153	0.0616634
AT2G23320	1.37374	2.41139e-13	0.238594	0.313311	0.517298	0.0344098	1.36628	3.4677e-13	0.383988	0.133156	0.66332	0.00521533	1.4066	8.129e-14	0.543575	0.0186494	0.677013	0.0054058	1.57152	4.41445e-17	0.698788	0.00187617	0.690966	0.00357393
AT2G23340	1.71569	2.39256e-27	-0.0211877	0.934762	0.0535862	0.86145	1.79469	8.13062e-30	-0.0730713	0.808879	0.0267576	0.945075	1.61304	2.99479e-24	-0.141747	0.554586	0.10332	0.731009	1.92956	1.41093e-34	-0.353329	0.0975047	-0.000510768	0.999975
AT2G23810	1.18524	4.73613e-05	-0.31403	0.393856	0.384189	0.372099	1.54805	8.20785e-08	0.0652996	0.90741	0.789798	0.0396137	1.62827	1.96081e-08	0.163073	0.714451	0.860363	0.0284087	1.59534	3.08713e-08	0.237017	0.587552	0.644945	0.110064
AT2G23840	1.26763	2.29646e-07	0.118047	0.735366	0.420878	0.229708	1.14459	3.26774e-06	0.198215	0.626244	0.214665	0.629137	0.903529	0.000338077	0.323318	0.334102	-0.0204907	0.972917	1.36966	2.21231e-08	0.628184	0.0412932	0.419353	0.252778
AT2G23890	1.89847	1.39876e-84	0.336438	0.0036361	0.0885905	0.601093	1.91237	1.49713e-85	0.233206	0.0885973	0.0625328	0.765685	1.7	4.31221e-69	0.242199	0.0578934	-0.136432	0.417739	1.94346	2.07929e-89	0.252311	0.0526605	0.0785322	0.676041
AT2G24030	1.17107	9.7289e-06	0.0261768	0.954749	-0.118439	0.817718	1.26976	3.11895e-06	0.113719	0.834642	-0.358226	0.4857	1.28012	1.05552e-06	0.141479	0.742434	0.146317	0.782639	1.09081	3.84444e-05	-0.1343	0.774588	-0.335208	0.482066
AT2G24050	2.40021	3.56982e-74	0.596258	5.20088e-05	-0.0951753	0.677023	2.5739	6.05574e-85	0.256697	0.167846	-0.0444701	0.88261	2.42948	9.41162e-76	0.182657	0.324595	-0.118733	0.616175	2.58419	7.26149e-86	0.0857081	0.689637	-0.184128	0.390843
AT2G24100	2.63605	6.62286e-32	-0.05445	0.876347	-0.16044	0.68125	2.71387	1.35525e-33	0.347802	0.297444	0.118746	0.802472	2.44188	3.34181e-27	0.531959	0.0672466	0.0609699	0.901236	2.60556	4.459e-31	0.599844	0.0375246	0.148768	0.725534
AT2G24110	1.12488	2.66762e-05	0.672352	0.029005	0.195415	0.671834	0.296743	0.342366	-0.037432	0.946611	0.351334	0.438026	0.26946	0.450998	0.0798863	0.860503	-0.115958	0.831879	0.131571	0.688622	-0.0906618	0.855035	0.0100016	0.991965
AT2G24330	1.54673	3.27283e-103	0.0700619	0.489348	0.0495258	0.707843	1.13584	2.27164e-55	-0.0610626	0.638354	-0.0301254	0.857391	1.14365	3.05853e-56	-0.0108706	0.936802	0.0247109	0.877486	1.06509	4.63014e-49	-0.077997	0.489532	0.0354452	0.811132
AT2G24500	2.85917	3.01055e-72	0.710619	6.71625e-05	0.044287	0.88604	2.8795	3.85561e-73	0.426937	0.0417953	0.0475488	0.898051	2.78947	1.23599e-68	0.525464	0.00750575	0.107464	0.71981	2.8909	7.20151e-74	0.338371	0.110289	-0.029895	0.934289
AT2G24560	1.44496	0.0199868	0.898308	0.217724	-0.0436814	0.972077	0.945648	0.138721	0.565551	0.554385	-0.102315	0.942303	1.05335	0.114221	-0.153697	0.879373	-0.95399	0.310998	1.50403	0.0147635	0.533581	0.550796	-0.0443997	0.97604
AT2G24640	1.47519	1.96112e-69	-0.111095	0.323836	-0.14509	0.262979	1.41388	1.22976e-64	-0.277731	0.0124425	-0.299951	0.00858674	1.30811	2.63265e-55	-0.222635	0.0442234	-0.190519	0.1504	1.52043	2.63953e-74	-0.12903	0.295399	-0.149304	0.267131
AT2G24680	1.62437	3.41795e-07	0.225351	0.626797	0.209319	0.719538	1.55339	3.48012e-07	-0.486482	0.329734	-0.0181378	0.982197	1.58871	3.50315e-06	0.466737	0.336944	0.91567	0.0587824	1.37494	1.13676e-05	-0.551044	0.245683	-0.175133	0.785683
AT2G24681	1.33354	0.0403381	-0.16448	0.862425	-0.191548	0.872854	0.774548	0.241079	-0.987541	0.270881	-1.33831	NA	1.7064	0.0108191	0.831217	0.341115	0.844949	0.413093	2.04105	0.00124011	-0.208904	0.851953	0.309364	0.800681
AT2G24840	1.71497	0.00858462	0.21371	0.821264	-0.0323961	0.980132	2.4493	7.46403e-05	-0.766886	0.431174	-0.346874	NA	1.91694	0.0031487	-0.395808	0.684504	-0.386342	0.744958	2.7635	7.68407e-06	0.147343	0.897149	-0.205076	0.875535
AT2G25110	1.76164	1.44099e-55	-0.511848	5.55733e-05	-0.201016	0.224702	1.75426	4.09742e-55	-0.329461	0.0243023	-0.233122	0.164114	1.85141	4.12164e-61	-0.417013	0.00247164	-0.170548	0.356583	1.75902	1.84932e-55	-0.277068	0.0593418	-0.191452	0.271798
AT2G25140	3.84958	8.34816e-88	0.745199	0.000717085	0.20239	0.523196	3.11818	6.49027e-58	-0.0831887	0.822976	-0.394421	0.176449	3.14306	9.32794e-59	0.301775	0.258108	0.0587384	0.888581	2.9664	1.73439e-52	-0.260418	0.355189	-0.254891	0.429949
AT2G25430	1.1998	1.73121e-18	-0.0775138	0.687141	-0.210975	0.296204	0.948692	5.76348e-12	-0.147779	0.495897	-0.196454	0.374412	1.06775	9.41813e-15	-0.205545	0.268706	-0.0488109	0.86303	0.938032	9.75175e-12	-0.281658	0.117631	-0.226489	0.278273
AT2G25460	2.5812	3.67324e-22	0.286506	0.423975	0.0976119	0.850889	2.26944	1.33281e-17	0.205599	0.6584	0.0509939	0.937191	2.79802	6.43477e-26	0.504551	0.159337	0.522282	0.214792	2.28113	6.89543e-18	0.268673	0.505756	0.140114	0.789738
AT2G25620	2.16311	7.6009e-95	0.0810849	0.587	-0.130779	0.441979	2.29781	1.25865e-107	-0.050679	0.8011	-0.2573	0.0953405	2.0567	8.03452e-87	-0.240588	0.0844054	-0.225665	0.173097	2.3811	2.91401e-116	-0.230804	0.106131	-0.200748	0.217143
AT2G25650	1.21007	6.1647e-26	0.351892	0.00839665	0.262503	0.101179	0.905119	5.6631e-15	0.132684	0.469339	0.0367167	0.890144	0.978466	2.129e-17	0.106542	0.532232	0.084908	0.689101	0.92303	1.02587e-15	-0.00252719	0.990283	0.0508701	0.824901
AT2G25740	1.51732	4.73362e-47	0.256461	0.0459415	0.155234	0.34622	0.972411	1.69631e-19	0.228486	0.125513	0.224371	0.160152	1.16562	4.61287e-28	0.214137	0.129773	0.135952	0.451656	0.780029	5.84957e-13	0.21107	0.144133	0.0851706	0.668985
AT2G25760	1.5093	1.89074e-25	0.553179	0.000662393	0.299406	0.141014	1.21015	8.95105e-17	0.205255	0.342965	0.0725208	0.811408	1.1966	2.54804e-16	0.309592	0.0982304	0.22377	0.338539	1.26599	3.24788e-18	0.417456	0.0218819	0.236226	0.290212
AT2G25850	1.34247	1.90375e-20	0.751192	2.08959e-06	0.595435	0.00069571	0.92923	2.13217e-10	0.413224	0.025803	0.394696	0.0453862	1.03716	1.27641e-12	0.572967	0.000838395	0.491434	0.0107577	0.863397	4.03985e-09	0.524425	0.00280011	0.577683	0.00138253
AT2G25920	1.05873	1.60666e-39	0.49748	2.49701e-08	0.29221	0.00497772	0.387325	4.7414e-06	0.164506	0.150598	-0.110215	0.432432	0.670459	4.77725e-16	0.341438	0.00042946	0.0662672	0.660874	0.271331	0.00223622	0.0888492	0.47923	-0.0374004	0.825924
AT2G25950	1.70932	4.48426e-47	0.256402	0.0772856	0.371328	0.017223	1.2087	1.21596e-23	0.322279	0.0421758	0.397354	0.0122578	1.24624	2.35465e-25	0.355417	0.0174273	0.158523	0.427942	0.947974	4.63858e-15	0.144459	0.412347	0.139395	0.494491
AT2G25970	1.0183	9.45085e-27	0.413176	9.02672e-05	-0.0399767	0.819258	1.00877	3.26055e-26	0.228384	0.0703577	-0.0533736	0.785426	1.02108	9.37824e-27	0.173606	0.168908	0.0286895	0.887384	1.08205	5.169e-30	0.15015	0.255445	0.003217	0.992771
AT2G26000	2.00079	8.60089e-62	0.217226	0.164272	0.197642	0.294947	1.66818	4.98366e-43	0.0370255	0.882602	-0.00585373	0.985618	1.56645	1.82105e-38	0.175393	0.311345	-0.0391021	0.884387	1.47948	6.81012e-34	0.021666	0.926715	0.0751222	0.756432
AT2G26060	1.1212	3.08157e-41	0.0777933	0.493165	0.00297607	0.986857	0.976463	1.77971e-31	-0.0482369	0.756527	0.00981988	0.962499	0.991956	1.54868e-32	0.00598323	0.970695	-0.0784329	0.599297	0.979155	2.24717e-31	0.0272318	0.85846	-0.0312323	0.858075
AT2G26590	1.16901	1.53858e-46	0.000130455	1	-0.127635	0.308443	0.921397	9.5908e-29	0.0490872	0.746951	-0.0765365	0.621432	1.00048	6.29361e-34	0.0435394	0.744389	-0.182513	0.154586	0.740614	8.53107e-19	-0.0185186	0.902697	-0.116891	0.390515
AT2G26810	1.00202	2.5601e-13	0.220117	0.201242	0.0992738	0.677513	0.846579	4.00023e-10	-0.0539001	0.837212	0.000707297	0.998273	0.748101	7.43525e-08	0.108346	0.600894	-0.068521	0.803785	1.10697	1.0749e-15	0.0925681	0.684926	0.119171	0.642534
AT2G26920	1.61387	3.73371e-22	0.382334	0.0529379	0.0972479	0.743277	1.4155	2.60168e-17	0.0162465	0.962528	-0.0432742	0.911228	1.48468	8.24223e-19	0.179613	0.458342	0.168572	0.559552	1.43319	9.30341e-18	0.00393897	0.989778	0.0545263	0.87512
AT2G26990	1.4129	1.8871e-80	0.117158	0.216451	0.00694252	0.967086	1.08654	6.42225e-48	-0.191572	0.0570499	-0.162977	0.142102	1.1616	2.11036e-54	-0.0335634	0.787814	-0.110599	0.375965	1.04186	4.04504e-44	-0.123202	0.243136	-0.153389	0.172582
AT2G27100	1.21835	9.66181e-30	0.349805	0.00445639	0.0144253	0.949112	0.899117	1.17813e-16	0.0220626	0.91896	-0.119484	0.528071	1.01886	5.47774e-21	0.0903504	0.575862	0.0121132	0.96195	0.860264	2.26352e-15	0.00017549	0.999629	-0.0559832	0.790056
AT2G27120	2.37295	6.44281e-05	0.260516	0.766409	-0.786349	0.404811	2.22662	0.000266959	-0.0164612	0.989421	-0.481331	0.685549	2.63773	1.0376e-05	0.168641	0.871069	-1.20627	0.208408	0.552584	0.412649	0.15303	0.88809	-0.464558	0.679202
AT2G27180	1.02846	0.0267459	0.227501	0.726859	-0.057846	0.952416	-0.0371517	0.949906	0.328818	0.656029	0.30186	0.722333	1.22577	0.00972566	0.805388	0.169708	0.688082	0.338921	1.0626	0.0289024	0.515954	0.453321	0.499523	0.533294
AT2G27200	2.02663	7.65843e-44	0.20162	0.286761	0.0642624	0.815723	1.90449	6.51407e-39	0.131088	0.599523	0.0278841	0.937509	1.87183	1.82858e-37	0.152819	0.482194	0.137466	0.599942	1.90306	4.41971e-39	0.131896	0.562943	0.0186671	0.956215
AT2G27210	1.18972	7.76213e-24	0.26162	0.063047	0.0698945	0.738807	1.12046	2.88951e-21	0.0611276	0.778982	0.0336127	0.901195	1.11268	6.92877e-21	0.0548147	0.775523	0.126817	0.532654	1.17324	3.3338e-23	0.110753	0.537894	0.117553	0.567601
AT2G27260	1.71114	1.14102e-32	-0.0479294	0.829683	-0.0702318	0.792574	1.90964	8.00689e-40	0.204034	0.361446	0.258426	0.258271	1.67685	2.17832e-31	-0.0998149	0.658592	0.142594	0.575787	1.78893	8.98028e-36	0.0180918	0.948877	-0.021438	0.948693
AT2G27480	1.10881	8.18636e-08	-0.0728548	0.820041	-0.200285	0.567529	1.30965	2.07893e-10	-0.0936316	0.816816	0.072752	0.879443	1.01715	7.69702e-07	-0.0367368	0.920313	-0.286325	0.409442	1.08404	1.26584e-07	0.0268652	0.945914	-0.320974	0.342822
AT2G27490	1.39222	8.38891e-40	-0.0533142	0.741895	-0.131823	0.449594	1.46928	1.10518e-44	-0.0943523	0.613682	-0.18292	0.299346	1.41158	4.89235e-41	-0.0568608	0.74797	-0.0755145	0.712877	1.48868	6.9523e-46	-0.0856095	0.621664	-0.130844	0.482904
AT2G27505	3.14036	3.00302e-08	1.04199	0.160544	0.175313	0.883726	3.68997	4.17727e-11	1.90852	0.00988363	0.6207	0.577921	3.98015	4.3625e-13	1.00406	0.217553	0.568599	0.599451	2.95978	8.73286e-08	0.72537	0.399677	-0.419788	0.716979
AT2G27570	1.45515	0.0185184	0.23863	NA	0	NA	2.0277	0.000960079	0.588632	NA	0	NA	1.36606	0.0370832	-0.0100139	NA	-0.231569	NA	1.33671	0.0355072	-0.213124	NA	-0.433039	NA
AT2G27580	2.80911	1.6861e-101	-0.101797	0.585148	0.0274882	0.917883	2.77877	1.22699e-99	-0.106059	0.646441	-0.179978	0.421088	2.30419	1.25813e-68	-0.279962	0.112016	-0.282604	0.172659	2.77403	2.76777e-99	-0.312731	0.076659	-0.244541	0.232236
AT2G27690	2.11836	6.90251e-13	-0.48444	0.20419	-0.676222	0.115354	2.12642	8.39057e-13	-0.0808494	0.893297	-0.449081	0.373235	2.14809	3.16393e-13	-0.469477	0.256943	-0.45163	0.36223	2.39397	4.75948e-16	-0.205557	0.674518	-0.49982	0.297416
AT2G27760	1.05235	1.12779e-16	0.214766	0.1788	0.0262784	0.918799	1.06835	1.44628e-17	-0.104664	0.637724	-0.112945	0.641224	1.05593	1.12918e-16	0.319138	0.050688	0.103736	0.659352	1.04892	6.25262e-17	0.0575743	0.793631	-0.0446424	0.867688
AT2G27790	2.11457	1.30649e-48	0.106326	0.634569	0.26156	0.259659	1.6953	2.08307e-32	0.0193606	0.950786	0.205578	0.419633	1.42467	7.64138e-24	0.143802	0.511617	-0.0778631	0.795912	1.56466	8.95273e-28	0.199633	0.361463	0.0539082	0.865904
AT2G27820	1.60813	1.91393e-42	-0.163035	0.277138	0.0123965	0.960902	-0.523417	2.31255e-05	-0.280465	0.0774383	-0.178541	0.352286	0.582927	2.06819e-06	-0.207144	0.19317	0.0197441	0.941819	-1.1209	3.46359e-20	-0.427812	0.00321904	-0.186949	0.312854
AT2G28120	1.05044	0.00251476	-0.0562941	0.913748	-0.0661304	0.920045	0.98915	0.00465607	0.151559	0.807178	0.0762335	0.921808	1.04178	0.00340309	0.149079	0.78385	-0.0335856	0.966723	1.30777	0.000142939	0.38061	0.435505	0.273917	0.649585
AT2G28180	2.76459	1.03708e-05	0.283645	NA	0.723943	NA	1.01074	0.130392	0.511974	NA	0.521012	NA	1.92664	0.00369016	-0.0183242	NA	0.45188	NA	1.5139	0.021412	-0.293777	NA	0.238697	NA
AT2G28400	1.56377	1.7944e-06	-0.216436	0.632615	0.374106	0.459571	1.37817	2.5964e-05	-0.847951	0.0472843	0.542894	0.274113	1.53812	2.97185e-06	-0.347762	0.459036	0.513574	0.317785	1.69987	1.67565e-07	-0.135738	0.807812	0.592168	0.217035
AT2G28420	1.36934	0.00369373	-0.0135234	0.988714	0.345982	0.662101	2.52775	1.78167e-07	0.707475	0.351801	1.21086	0.0795556	1.36613	0.0056012	0.570476	0.392786	0.549432	0.491579	1.24909	0.00723506	-0.341697	0.648478	0.0310034	0.979679
AT2G28426	1.60574	0.001908	0.250816	0.742976	0.479686	0.570863	1.34498	0.00380441	-0.341794	0.680434	-0.222052	0.826454	0.696106	0.18346	-0.459581	0.498592	-0.710781	0.35402	1.38638	0.00421109	0.176962	0.836647	0.352697	0.690499
AT2G28560	1.32649	1.18985e-06	0.93313	0.00220238	0.550198	0.155745	0.895968	0.00165903	0.370829	0.380006	0.600371	0.128636	0.606687	0.0371577	-0.0110632	0.983487	0.115642	0.829511	0.730677	0.00927037	0.0480917	0.924159	0.202128	0.68712
AT2G29065	1.94994	3.5761e-38	0.425095	0.0234148	0.171198	0.513205	1.63228	1.64027e-27	0.131111	0.630144	0.0273314	0.94413	1.45302	1.8858e-22	0.0337292	0.903264	0.0194884	0.957638	1.52476	2.0401e-24	0.03297	0.909095	0.183914	0.487773
AT2G29380	2.60903	7.95775e-07	0.804196	0.220415	-0.203938	0.841462	2.34151	6.3924e-06	-0.0359175	0.97441	-0.676804	0.44336	1.81206	0.000677023	-0.148679	0.867262	-0.412783	0.660874	2.12943	4.87789e-05	0.0839831	0.930295	-0.261791	0.799788
AT2G29430	1.04808	0.0477217	-1.49707	0.021691	-1.25667	0.0969794	0.918437	0.0915982	-1.14921	0.131429	-1.2748	0.10893	0.958058	0.08959	-0.526864	0.494926	-0.684433	0.43988	0.987953	0.0844574	-0.233286	0.808883	-0.553857	0.577478
AT2G29450	1.48745	7.02024e-33	-1.11228	6.39219e-17	-0.40756	0.0105211	1.82013	1.52601e-48	-0.656138	6.22108e-06	-0.183148	0.36691	1.3723	5.73459e-28	-0.533538	0.000315367	-0.271798	0.152452	1.77949	1.3675e-46	-0.677136	2.63181e-06	-0.259215	0.155082
AT2G29590	1.9062	9.13412e-29	0.144605	0.570381	0.132793	0.675911	0.922074	3.2369e-07	0.155476	0.614022	-0.0161122	0.972899	1.33049	1.52143e-15	-0.139374	0.600231	-0.433374	0.10852	0.967382	8.16152e-08	0.146983	0.606986	0.131323	0.699606
AT2G29600	2.22635	0.000169243	0.177339	0.831987	0.169964	0.872854	0.501037	0.43266	0.172818	0.873184	0.17568	NA	2.16419	0.000337816	0	1	0.319424	0.767577	0.625668	0.330121	-0.271442	NA	-0.587938	0.543065
AT2G29670	1.61166	3.13051e-06	-0.0840803	0.870494	-0.177085	0.770443	1.93245	1.93622e-08	0.128209	0.842532	-0.0762382	0.922986	1.57288	6.96911e-06	0.154223	0.778726	-0.144594	0.831879	2.10204	8.85093e-10	0.273473	0.602048	0.0360906	0.963582
AT2G29700	1.49508	4.70484e-23	-0.132781	0.517817	-0.0402864	0.892017	1.49113	7.73522e-23	0.0940149	0.731456	0.0446171	0.899455	1.49374	6.15011e-23	0.0341392	0.898855	-0.123209	0.654671	1.48405	9.05163e-23	0.0866992	0.727988	-0.0434801	0.893249
AT2G29950	2.39062	1.60245e-25	0.512273	0.0851295	0.334555	0.382647	2.70264	3.15528e-29	0.746845	0.0258891	0.653858	0.0748566	2.07623	1.9073e-20	0.394151	0.220276	0.117164	0.809789	2.06143	4.42866e-22	-0.0281195	0.95001	-0.439321	0.232682
AT2G30000	3.20924	2.1257e-66	0.521539	0.0189776	0.314048	0.266173	1.84112	2.45581e-22	0.365689	0.171401	0.112254	0.775262	2.67282	1.92686e-46	0.27624	0.292716	0.0230526	0.959117	1.71193	2.76068e-19	0.350279	0.178812	0.182182	0.592597
AT2G30080	1.17844	2.71445e-12	-0.0878081	0.73217	-0.157791	0.59067	1.42073	4.58386e-17	0.223742	0.412123	0.194467	0.534143	1.28071	4.1758e-14	0.324038	0.157569	0.233487	0.41851	1.37033	1.11466e-16	0.0493073	0.874523	-0.0284051	0.942595
AT2G30140	1.03925	3.95104e-05	0.405206	0.180007	0.12846	0.771218	1.22869	1.04356e-06	0.292708	0.444666	0.185661	0.695539	1.16436	4.76019e-06	0.409336	0.214853	0.190141	0.66984	1.33685	9.65679e-08	0.453599	0.171394	0.208275	0.638779
AT2G30160	1.23345	3.26755e-31	0.085677	0.562607	-0.167026	0.304227	0.658304	1.58621e-09	-0.118687	0.494601	-0.110771	0.569666	1.14143	9.42062e-27	-0.123704	0.429231	-0.0111109	0.965908	0.671644	6.12362e-10	-0.144356	0.351517	-0.190068	0.249924
AT2G30250	2.62983	7.5239e-37	0.760384	0.00127424	0.432477	0.141811	2.50421	1.10264e-33	0.528156	0.053541	0.331012	0.317298	2.569	2.86206e-35	0.726722	0.00393148	0.385641	0.238832	2.65859	7.42987e-38	0.765724	0.00243024	0.509923	0.0809182
AT2G30300	1.40893	0.0346596	-0.0105768	0.994601	0.519829	0.617444	1.55294	0.019662	0.5946	0.565429	0.607528	NA	2.06539	0.00189584	-0.0166814	0.988129	-0.188268	0.888167	0.68977	0.326213	-0.333039	NA	-0.939259	0.338993
AT2G30400	1.31773	3.82448e-06	0.439608	0.212978	0.181068	0.717869	1.256	1.01033e-05	0.223857	0.645831	0.170723	0.769781	1.43649	8.23978e-07	0.673414	0.0666089	0.446888	0.339886	0.670226	0.0226965	0.117598	0.808315	0.304197	0.521672
AT2G30590	1.03964	2.72522e-24	0.416606	0.000279187	0.381119	0.00268532	0.542874	2.39738e-07	0.303581	0.0207922	0.359426	0.0064031	0.675313	1.00245e-10	0.359973	0.00367221	0.303407	0.0346337	0.577358	3.68841e-08	0.40988	0.00085835	0.326896	0.0164545
AT2G30800	2.13696	1.65217e-63	0.429513	0.00349391	0.34782	0.0425453	1.62258	3.79947e-37	-0.0562378	0.816174	-0.0281978	0.925067	1.76901	7.12552e-44	0.165137	0.36126	0.145475	0.507104	1.65574	1.39637e-38	0.128919	0.505508	0.226943	0.24524
AT2G31200	1.74952	3.58789e-42	-0.129366	0.454862	0.0215972	0.935323	1.79512	2.80503e-44	0.258495	0.153185	0.232465	0.245342	1.73368	2.12185e-41	0.322046	0.0511098	0.099649	0.674508	1.81396	2.26223e-45	0.472208	0.00276835	0.238631	0.222636
AT2G31210	2.41735	0.000119198	0.177072	0.852968	-0.237578	0.841352	1.73997	0.00495388	-1.23884	0.14877	-1.04813	NA	2.01643	0.00164861	-0.174082	0.871527	-0.162964	0.904117	3.23903	1.54839e-07	0.204436	0.855393	0.910438	0.361314
AT2G31240	1.326	2.37279e-26	0.858905	1.8011e-10	0.266413	0.133245	1.2909	5.32244e-25	0.519424	0.000607035	0.272153	0.139386	1.27227	2.54402e-24	0.544144	0.000231017	0.306749	0.100407	1.15458	1.30187e-20	0.319353	0.046119	0.035097	0.896058
AT2G31250	1.05698	0.00495752	0.467399	0.311569	0.186435	0.777941	1.13775	0.00321462	-0.0221059	0.978447	0.205313	0.794378	0.849779	0.0336864	0.490061	0.333282	-0.146729	0.848684	1.01894	0.00721709	-0.0429155	0.952239	-0.309385	0.653808
AT2G31260	1.32233	1.5885e-55	-0.296755	0.00276855	-0.295235	0.00716796	0.80188	9.77995e-21	-0.14935	0.231338	-0.254609	0.0298384	1.08071	4.03954e-37	-0.112772	0.351482	-0.124788	0.377468	0.705585	1.63793e-16	-0.307356	0.00351945	-0.306658	0.00606759
AT2G31305	1.37044	1.23566e-15	-0.523214	0.0125273	-0.172476	0.550308	1.44862	5.14109e-17	0.0748676	0.824058	0.037612	0.927356	1.34187	5.09746e-15	-0.211347	0.401501	-0.0322153	0.934965	1.33463	3.57471e-15	-0.141105	0.603196	-0.171549	0.574269
AT2G31360	1.22922	1.91596e-34	0.265147	0.0238218	0.0109793	0.95899	1.35395	1.8993e-41	0.383488	0.00177541	0.0950809	0.603887	1.26476	3.00607e-36	0.230601	0.0743977	-0.0760007	0.678387	1.47496	4.3818e-49	0.335919	0.00664959	-0.048529	0.806567
AT2G31580	1.85673	6.65491e-32	0.133177	0.548384	0.254463	0.291396	1.84364	1.00371e-31	-0.0023496	0.994225	0.132502	0.665267	1.52899	4.00849e-22	0.233409	0.290017	-0.0763392	0.813831	1.79934	2.66797e-30	0.20447	0.379514	0.21769	0.405203
AT2G31600	1.36406	6.2378e-12	0.478761	0.0421453	0.256361	0.408788	1.30482	4.51795e-11	0.453603	0.0895379	0.178934	0.630271	1.06971	9.03903e-08	0.307825	0.251164	0.188751	0.585268	1.24757	3.00694e-10	0.261084	0.360605	0.258877	0.428978
AT2G31751	2.45788	1.69029e-15	0.101031	0.838784	-0.155925	0.794589	2.26367	1.66542e-13	-0.443039	0.379685	-0.245855	0.698674	2.29918	1.85304e-13	0.254032	0.604085	-0.109243	0.876794	2.22667	7.34688e-13	0.180517	0.734949	-0.018474	0.984148
AT2G31865	3.38055	8.94612e-46	0.369299	0.233175	0.0271223	0.959201	2.37429	4.42803e-23	0.173075	0.690497	0.150568	0.765911	3.15585	7.4798e-41	0.367204	0.269174	-0.0880753	0.863902	1.99959	5.97699e-17	0.0795701	0.855013	-0.245106	0.568857
AT2G31945	1.25713	0.00152317	0.784488	0.0860308	0.630468	0.261188	1.06345	0.00860607	1.09808	0.0251587	0.67134	0.257268	1.4226	0.000440655	1.48738	0.00116292	0.986574	0.0789542	0.688942	0.09547	1.11523	0.0191602	0.544425	0.372284
AT2G31955	1.87332	1.16568e-39	0.168359	0.367675	0.148524	0.523871	1.83344	9.82322e-38	0.223182	0.295098	0.396753	0.0443827	1.70216	9.92808e-33	0.239181	0.217384	0.158563	0.520717	1.81289	2.79917e-37	0.318678	0.0901104	0.189755	0.419024
AT2G31960	1.28967	1.64646e-12	0.348781	0.109421	0.0944312	0.771218	0.00476511	0.985064	0.0569238	0.871744	-0.00710515	0.987017	0.685019	0.000310864	0.173485	0.512558	0.240901	0.419014	-0.105894	0.613901	0.109065	0.710057	0.13293	0.689381
AT2G32020	1.14716	0.00607882	0.59807	0.229136	3.02861e-05	1	1.56296	0.000144138	0.929123	0.0802096	-0.00912508	0.992546	1.62983	8.77235e-05	1.15363	0.0197949	0.111319	0.896924	1.57121	0.000132306	1.31737	0.00708816	0.402167	0.563607
AT2G32070	2.07685	2.6368e-125	0.239945	0.0221728	-0.00891736	0.964	2.08876	1.16486e-125	0.199999	0.102655	0.0692228	0.692397	2.01112	2.38353e-117	0.108708	0.396164	0.0114919	0.956349	1.97969	2.82158e-114	0.0672003	0.635364	-0.110657	0.46081
AT2G32140	2.31302	3.30642e-09	-0.0467062	0.945512	-0.212564	0.782151	2.18162	2.45515e-08	-0.124576	0.880004	-0.72878	0.294483	2.4895	8.89208e-10	-0.402999	0.54967	0.23501	0.782059	1.88792	1.21441e-06	-0.213134	0.757858	-0.809289	0.214032
AT2G32190	4.75005	1.28139e-55	0.130142	0.77903	-0.298716	0.565539	4.96134	4.93232e-61	0.482355	0.288087	-0.0717551	0.92172	4.90422	1.42108e-59	0.950219	0.0121588	-0.335283	0.536753	4.88967	1.17006e-59	1.13248	0.00225856	-0.586468	0.216612
AT2G32200	4.90964	1.76758e-26	0.871413	0.151224	0.824668	0.258367	5.07033	4.00677e-28	0.913053	0.191189	1.34266	0.0431818	5.25618	6.45277e-29	1.74591	0.00338623	1.91937	0.0022118	4.80431	4.49944e-27	1.5708	0.00571237	1.07128	0.111495
AT2G32210	5.5795	1.0072e-71	0.55	0.169097	0.454705	0.358333	5.73394	2.52454e-77	0.492436	0.295937	0.41424	0.438564	5.59808	1.3189e-73	0.935155	0.0178711	0.393331	0.466409	5.81044	3.25839e-79	0.885097	0.0281829	0.134603	0.836298
AT2G32220	1.43685	7.66553e-16	0.765538	0.000108483	0.302008	0.249563	1.16193	1.2998e-10	0.4151	0.0841266	0.311215	0.264763	1.14936	1.92956e-10	0.311732	0.190878	0.0563169	0.882503	1.23999	5.07954e-12	0.424793	0.0665203	0.0551582	0.884689
AT2G32235	1.00394	1.66869e-06	0.137077	0.640239	-0.192311	0.585067	1.05849	4.82525e-07	0.0630573	0.88	0.0949859	0.836562	0.926059	1.20737e-05	-0.0584814	0.872036	-0.144369	0.712863	0.816172	0.00011705	0.135192	0.687819	0.0324175	0.945432
AT2G32250	1.17243	7.18038e-21	0.437368	0.00226178	0.293067	0.0914642	1.06683	7.8613e-18	0.0838706	0.705761	0.183582	0.367239	1.2067	6.31825e-22	0.472461	0.00180687	0.39844	0.0215566	1.17468	2.65317e-21	0.402754	0.00907599	0.271115	0.135718
AT2G32320	1.19238	2.98161e-17	0.191048	0.287983	0.162928	0.465653	1.13256	1.02891e-15	-0.0303319	0.915385	0.127014	0.627199	1.01515	7.81349e-13	0.160035	0.429338	0.0896056	0.734712	1.12839	1.21986e-15	0.235967	0.224548	0.201263	0.37282
AT2G32340	1.34019	5.25467e-10	0.556318	0.0297339	0.343879	0.293919	1.23949	5.28625e-09	-0.0783675	0.854049	-0.0231662	0.966069	1.12838	1.16563e-07	0.128585	0.702506	0.0880286	0.84125	1.20727	2.01171e-08	0.203746	0.543229	0.39175	0.233721
AT2G32390	1.07494	1.02461e-11	0.779423	5.67106e-06	0.351947	0.106138	0.79508	8.10594e-07	0.733724	6.91483e-05	0.253983	0.313998	0.930864	3.72148e-09	0.57131	0.00211061	0.269706	0.27509	0.839684	1.46095e-07	0.665226	0.000319117	0.364488	0.103994
AT2G32510	1.49053	3.56737e-08	0.408124	0.218801	-0.316797	0.451607	0.375137	0.203382	-0.0230023	0.966979	-0.78344	0.0313967	0.340555	0.304592	-0.0101406	0.984365	-0.285292	0.536223	0.0857737	0.787755	-0.360191	0.345629	-0.678948	0.0703932
AT2G32600	1.55102	7.18741e-87	0.0204566	0.869159	-0.17048	0.136706	1.63382	2.38365e-95	0.0605956	0.668344	-0.00800915	0.968665	1.62852	2.42622e-95	0.0860755	0.466205	-0.0762172	0.593786	1.66128	1.39347e-99	0.158274	0.143521	-0.122957	0.340811
AT2G32630	1.13727	8.98857e-09	0.858006	7.13564e-05	0.59186	0.0196	-0.809404	0.00024969	0.374494	0.170414	0.195195	0.580743	0.66628	0.00119639	0.404025	0.108848	0.344053	0.261912	-0.868637	9.11002e-05	0.309147	0.255354	0.299539	0.330319
AT2G32680	1.55224	0.0125039	0.471375	0.567406	0.839289	0.352335	1.67525	0.00661452	0.512688	0.611495	0.76356	0.444254	1.83263	0.00360469	0.111316	0.91825	1.07574	0.25172	1.43484	0.0228415	1.37793	0.0728404	1.0079	0.270379
AT2G32760	1.31641	2.51914e-35	0.0429276	0.793802	0.0236682	0.913099	0.888021	1.8222e-16	-0.178714	0.26989	0.0527914	0.82073	0.906	2.98654e-17	0.0684325	0.683348	0.00936418	0.972425	0.918407	2.42046e-17	0.125324	0.437147	0.136806	0.451253
AT2G32820	3.62616	4.63671e-09	0.240535	0.794319	0	1	3.22029	2.49697e-07	0.443311	0.683313	0.640018	NA	2.96744	3.08063e-06	-0.263186	0.796702	0.206073	0.876822	3.32155	1.00122e-07	0	1	0.242386	0.847887
AT2G32900	1.28096	1.59685e-38	0.0182977	0.907934	-0.0381919	0.843653	1.30728	3.1808e-40	0.0143102	0.943985	0.0248903	0.917085	1.24393	3.16146e-36	0.188892	0.158713	0.166785	0.304828	1.35398	3.09283e-43	0.211271	0.113137	-0.0226048	0.920179
AT2G32920	2.76878	1.34958e-207	-0.108131	0.366851	-0.0505616	0.759508	2.73361	7.23151e-203	-0.191289	0.132494	-0.130077	0.389477	2.83974	1.59071e-218	-0.163414	0.185658	-0.146597	0.326489	2.81156	1.13886e-214	-0.116423	0.381902	-0.155712	0.27161
AT2G33090	1.26346	0.0136065	0	NA	0	NA	0.914925	0.0797969	0	NA	0	NA	1.23227	0.0204691	0.11961	NA	0.122936	NA	1.09365	0.033983	0	NA	0	NA
AT2G33100	1.33417	0.0161256	0.609319	0.381571	0.040597	0.972102	0.469158	0.444646	1.05867	0.134226	0.532174	0.572407	0.175814	0.923972	0.0904333	0.921934	-0.420869	0.6639	0.918175	0.120529	0.964415	0.186107	0.533698	0.578767
AT2G33420	3.46602	9.76804e-09	0.665664	0.413579	0.330484	0.769526	2.70028	1.09433e-05	-0.033314	0.979827	0.143671	0.921547	3.90267	9.287e-11	1.36909	0.0836209	0.176334	0.895749	2.58537	1.41174e-05	-0.258612	0.806203	-0.847523	0.39428
AT2G33570	1.78363	3.17026e-18	-0.184934	0.497808	-0.169511	0.618792	1.53216	9.87482e-14	-0.342677	0.246234	-0.27368	0.418477	1.44858	2.74421e-12	-0.372489	0.17173	-0.241278	0.486822	1.65013	9.59949e-16	-0.419639	0.122652	-0.285181	0.385606
AT2G33580	1.59338	1.31204e-08	0.1091	0.792181	0.508206	0.203641	1.55478	2.96292e-08	0.0297074	0.957929	0.669846	0.0841244	1.56975	2.90368e-08	0.164542	0.706712	1.0423	0.00354962	1.82134	6.79504e-11	0.271315	0.518034	0.793236	0.0344529
AT2G33590	2.66231	1.16448e-62	-0.241474	0.234795	-0.270573	0.258367	2.31282	1.82781e-47	-0.28466	0.221426	-0.342162	0.149893	2.26956	8.99884e-46	-0.296578	0.169224	-0.432519	0.0654021	2.31527	1.34538e-47	-0.198936	0.397709	-0.241877	0.34782
AT2G33610	1.07901	5.691e-39	0.0431032	0.724014	0.0878494	0.518603	1.06282	6.83635e-38	0.104507	0.424775	0.152325	0.23758	0.997219	1.42694e-33	0.121275	0.293173	0.0941086	0.511012	1.0398	1.31358e-36	0.150572	0.185877	0.113684	0.402856
AT2G33670	6.03531	4.02724e-41	0.111535	0.894534	-0.930823	0.277518	5.52958	1.19672e-30	0.612852	0.498633	-0.0342258	0.981515	5.95721	5.80474e-39	-0.162236	0.867038	-0.77611	0.421155	4.87506	1.4958e-27	-0.686685	0.402221	-1.0082	0.24936
AT2G33690	1.35057	0.0429772	0.435476	0.616546	-0.628143	0.536463	1.88276	0.00393681	0.91039	0.329684	-0.234935	NA	1.63622	0.0158855	1.12167	0.176293	0	1	1.36824	0.0404941	-0.0196771	NA	0.186847	0.887572
AT2G33700	1.73721	1.0128e-64	-0.224149	0.0765197	-0.29023	0.0382984	1.66824	8.45682e-60	-0.168249	0.274413	-0.200778	0.206014	1.55772	2.67443e-52	-0.196242	0.158285	-0.187077	0.258831	1.57327	1.2415e-53	-0.141897	0.34158	-0.181569	0.255709
AT2G33730	1.93981	1.77401e-52	0.592473	2.8613e-05	0.199073	0.295782	1.22055	2.45061e-21	0.232663	0.200652	0.00335512	0.991283	1.49447	2.25947e-31	0.17594	0.32415	0.125158	0.575663	1.08732	3.36159e-17	0.0191549	0.935845	-0.0698168	0.777335
AT2G33735	1.15035	1.35425e-08	-0.174958	0.539602	0.262416	0.405078	1.06608	1.89322e-07	0.138285	0.705514	0.111406	0.796447	1.05516	3.34521e-07	0.343069	0.212007	0.0754998	0.861235	1.21011	1.70351e-09	-0.0716498	0.845841	0.0764633	0.855307
AT2G33835	1.17489	1.23509e-25	0.127289	0.398291	0.0538737	0.797817	1.06285	3.36586e-21	0.0842031	0.674636	0.0598348	0.804146	1.0854	3.53033e-22	0.114295	0.493847	0.0409382	0.86395	1.11372	7.22955e-24	0.0931343	0.595641	-0.0406144	0.862371
AT2G34040	1.69201	1.48143e-58	0.471362	5.92494e-05	0.152872	0.339086	1.30748	2.43471e-35	0.109116	0.524061	-0.0957098	0.623642	1.19828	1.04975e-29	0.198333	0.156692	0.015859	0.94834	1.06238	1.10155e-23	0.0259842	0.892575	-0.0666385	0.73855
AT2G34140	1.72447	1.69543e-17	0.183054	0.525677	0.290249	0.369206	1.71147	5.6755e-18	0.405547	0.156511	0.26213	0.452493	1.63815	5.36987e-17	0.203348	0.493606	0.265185	0.429304	1.80438	5.04792e-20	0.320311	0.263576	0.176662	0.638951
AT2G34355	1.03137	8.54906e-08	0.076622	0.786567	-0.291822	0.308218	1.2064	3.49582e-10	0.160893	0.617551	-0.0569389	0.897262	1.24228	1.13818e-10	0.166195	0.558087	-0.0309136	0.943157	1.15355	1.65686e-09	0.1563	0.595021	-0.289008	0.338666
AT2G34360	2.02439	3.72191e-11	-0.379439	0.407394	0.0864642	0.894256	1.78989	8.89115e-10	-0.092264	0.88224	-0.719902	0.143019	2.45572	1.50865e-16	0.408699	0.364996	0.0214259	0.982029	1.89829	3.90318e-11	-0.105168	0.850413	-0.589839	0.235935
AT2G34370	1.65599	0.00631764	1.2959	0.0593641	0.712709	0.436248	1.67211	0.00626342	0.695688	0.454657	0.437222	0.708134	1.26606	0.0463176	0.150074	0.883269	-0.347523	0.761811	1.33584	0.026186	0.139913	0.894699	-0.558881	0.595065
AT2G34380	2.34726	6.78788e-87	0.0900961	0.615696	0.00915623	0.973054	2.17679	3.30145e-77	0.106244	0.61744	-0.270649	0.153619	2.25708	8.12347e-82	0.0160122	0.945442	0.0369111	0.892748	2.37135	5.88648e-91	0.0492924	0.824955	-0.0827698	0.732179
AT2G34390	2.49428	2.48915e-06	0.174892	0.82847	-0.193783	0.849285	1.81441	0.00051354	-1.26289	0.0731698	-0.807213	0.334143	0.791177	0.176624	-1.07414	0.103929	-1.43354	0.0500686	2.67349	3.6419e-07	-0.219946	0.813215	-0.0632309	0.959141
AT2G34440	1.20643	0.00115633	0.238687	0.647704	-0.578734	0.336524	0.785534	0.0379993	-0.277084	0.671255	0.179028	0.815314	0.476719	0.291781	0.0717936	0.911977	-0.0268232	0.979301	1.17153	0.00173947	0.670546	0.172479	-0.120943	0.88192
AT2G34450	1.24026	1.31633e-15	0.205082	0.318478	0.100212	0.724022	1.04932	3.59297e-11	0.222055	0.365777	0.0872825	0.798546	0.853057	8.71615e-08	0.131377	0.582222	-0.0318351	0.929313	1.09184	4.2404e-12	0.438941	0.0296357	0.220823	0.397366
AT2G34555	1.70482	0.00865398	0.237176	0.792181	0	1	1.97675	0.00248198	-0.0312777	0.98029	-0.240836	NA	1.38141	0.048004	-0.0210235	0.985163	-0.414057	0.718095	2.22403	0.000526741	0.442277	NA	0.966052	0.313693
AT2G34570	1.58501	3.88673e-38	0.906395	1.02799e-11	0.303183	0.0781536	1.43901	3.61784e-32	0.325783	0.0460454	0.157939	0.454921	1.37151	3.74376e-29	0.331324	0.0345131	0.154649	0.463081	1.47236	1.10575e-33	0.302285	0.0606976	0.156686	0.449724
AT2G34590	1.94758	8.56175e-92	0.243601	0.032042	0.118638	0.430979	0.628931	1.77372e-10	-0.00358993	0.985439	-0.0171067	0.941596	1.74765	1.15007e-73	0.232349	0.0610474	0.00921795	0.968813	0.534354	6.98139e-08	-0.074739	0.623655	-0.130681	0.406437
AT2G34610	1.96255	6.08037e-10	0.75756	0.0403266	0.140792	0.807224	1.28554	6.81108e-05	0.285624	0.584056	-0.276785	0.635955	2.05474	1.30328e-10	0.645686	0.116741	0.0919412	0.892493	1.43409	7.31991e-06	0.528349	0.218004	-0.0737621	0.91447
AT2G34630	1.67726	2.0362e-188	-0.252481	0.000264538	-0.309407	1.92246e-05	1.72423	9.41714e-202	-0.32219	6.22108e-06	-0.328047	7.08963e-06	1.65636	1.10048e-185	-0.244099	0.00082428	-0.276415	0.000283503	1.70359	6.84211e-196	-0.220769	0.00316734	-0.291023	0.000104216
AT2G34650	2.13597	2.85961e-46	0.278775	0.151361	0.310769	0.167302	1.68204	3.22409e-29	0.220149	0.349295	0.394065	0.0683785	1.87726	1.08152e-36	0.0135221	0.963181	0.34377	0.141121	1.86065	8.61262e-36	0.170502	0.463953	0.301971	0.192237
AT2G34730	1.35306	2.80417e-10	0.758159	0.00152723	0.340375	0.2763	0.812835	0.000208994	0.0553703	0.894272	-0.0131085	0.980875	0.986898	6.69065e-06	0.303927	0.296456	0.320098	0.350549	0.82368	0.000168205	0.215413	0.496836	0.358778	0.267741
AT2G34760	1.72278	0.000160154	-1.57721	0.0109589	-0.615563	0.426204	1.45879	0.000952148	-1.09836	0.0964402	-1.10011	0.116851	1.82993	3.72105e-05	-0.777646	0.237329	-0.610704	0.445785	1.96717	6.88109e-06	-0.899005	0.180325	-1.06066	0.146928
AT2G34770	1.4453	4.68716e-16	-1.0283	1.13283e-07	-0.636007	0.00403632	1.79949	3.59915e-24	-0.637097	0.00367915	-0.352815	0.180426	1.53567	7.86099e-18	-0.805847	0.000109637	-0.53958	0.0286993	1.73538	1.4365e-22	-0.494346	0.0279767	-0.478915	0.0497719
AT2G34880	3.83074	7.47316e-10	1.26687	0.0915439	0.733029	0.454918	0.371687	0.61665	-0.199776	0.871525	-0.404265	NA	2.49485	0.000106298	-0.630238	0.493186	-0.146727	0.915493	0.113233	0.884187	-0.423781	0.673422	-0.934411	0.347263
AT2G34890	1.54358	0.0119397	-0.197821	0.813739	-0.20668	0.846026	1.92519	0.00164005	-0.00447104	0.996846	-0.203233	NA	1.78877	0.00399103	0.183451	0.848083	0.187435	0.874884	1.66916	0.00603397	0	NA	0.194149	0.866906
AT2G34970	1.00263	7.63211e-18	0.509033	7.68968e-05	0.122678	0.510698	0.875748	6.8592e-14	0.175978	0.304449	-0.0274693	0.919376	0.938478	1.12184e-15	0.159231	0.324493	0.0443252	0.852776	0.875849	6.00043e-14	0.0285294	0.8924	-0.0451167	0.848841
AT2G35035	1.25687	6.04521e-07	0.200443	0.567445	0.0158998	0.976491	0.65238	0.0113263	-0.582406	0.0962605	-0.267333	0.553675	0.876152	0.000802531	-0.229496	0.550997	-0.199167	0.672515	0.542974	0.036508	-0.446201	0.199874	-0.766985	0.0303142
AT2G35290	2.76968	2.75385e-21	0.475488	0.226391	-0.131367	0.829776	2.30903	6.93045e-16	0.0672032	0.913619	-0.233109	0.706062	2.56291	1.57969e-19	0.0100121	0.985711	-0.544259	0.293053	2.8013	1.29111e-22	0.643408	0.107921	-0.273485	0.64199
AT2G35420	1.57344	7.66222e-12	0.0632757	0.863899	-0.119367	0.787622	1.42255	3.12953e-10	-0.0186282	0.969728	0.0961395	0.851253	1.16686	7.66202e-07	0.500801	0.0968736	0.0848058	0.864728	1.30302	2.08951e-08	0.282277	0.413679	-0.0796407	0.875281
AT2G35460	2.81137	1.13018e-06	0.441083	0.552215	0	1	1.30023	0.0281656	0	1	0	NA	2.23693	0.000150947	0	1	0	1	0.627477	0.303155	0	NA	0	1
AT2G35480	1.34665	2.78512e-10	0.552731	0.0258957	0.0367204	0.93276	1.31796	6.05726e-10	0.347022	0.260982	-0.0275651	0.958538	1.13597	1.27198e-07	0.291458	0.320348	-0.247139	0.497843	1.4858	2.06987e-12	0.445637	0.110068	-0.179431	0.645415
AT2G35510	2.21162	8.3749e-131	0.372093	0.000365358	0.1766	0.188307	2.12933	5.63746e-121	0.173423	0.188555	0.124161	0.423085	2.02371	6.53864e-110	0.170075	0.169039	0.145745	0.333731	2.15092	4.91593e-124	0.11854	0.377843	0.0049855	0.984879
AT2G35540	1.43957	1.56826e-19	0.599725	0.000970351	0.281187	0.237619	1.45503	3.48833e-20	0.174613	0.503819	0.0810451	0.814489	1.3305	3.03995e-17	-0.0363179	0.898854	0.120844	0.679837	1.42859	1.00735e-19	0.102657	0.693776	0.192605	0.473992
AT2G35550	1.35245	4.10897e-08	0.874405	0.00166914	0.609259	0.0715326	1.86433	1.3949e-13	0.757616	0.0251879	0.978105	0.0029062	1.31475	3.81515e-08	0.429395	0.185004	0.329849	0.415806	1.34831	7.58317e-09	0.371329	0.26749	0.595372	0.0717912
AT2G35650	1.07495	1.04198e-16	-0.1363	0.428217	-0.066326	0.778401	0.0981757	0.522298	0.125228	0.5619	0.126706	0.593028	0.810144	7.68503e-10	0.00688094	0.978793	-0.00543867	0.990045	0.110483	0.461218	0.182871	0.323113	0.166242	0.439045
AT2G35658	1.66675	2.45301e-08	-0.769123	0.0510012	-0.439164	0.370508	1.89401	5.3136e-10	0.0211299	0.975671	0.501334	0.315283	1.84859	1.11865e-09	-0.04115	0.943934	0.0114524	0.992103	1.80856	5.09232e-09	0.230496	0.652646	0.559911	0.244503
AT2G35700	3.24851	2.51001e-32	0.21086	0.630831	0.435383	0.350958	3.03996	1.023e-25	-0.115759	0.862498	0.725165	0.111113	2.71564	4.10778e-24	-0.230637	0.625972	0.213502	0.698272	3.29601	1.15182e-30	0.0146373	0.981447	0.720801	0.113303
AT2G35743	1.66783	1.54795e-05	0.518322	0.282152	-0.42276	0.499676	1.93941	6.05758e-07	0.155269	0.835825	-0.09114	0.921534	1.59084	3.8782e-05	-0.105447	0.872352	-0.551162	0.384647	1.57145	5.29199e-05	-0.105747	0.880411	-0.446921	0.503441
AT2G35900	3.40349	2.07282e-140	0.301782	0.070493	0.191708	0.36863	3.17484	1.59077e-121	0.387855	0.0319934	0.219225	0.327202	3.09097	9.0723e-116	0.409827	0.0179289	0.136418	0.576604	3.2518	1.49687e-126	0.518141	0.00237496	0.317983	0.11581
AT2G36220	2.226	1.41098e-23	0.407357	0.132859	0.72168	0.0109328	2.27482	1.4832e-24	0.58584	0.0437784	0.984461	0.000285863	2.11126	3.70351e-21	0.60169	0.0314759	1.01189	0.000232445	2.4418	3.63885e-28	0.862157	0.00126695	0.967059	0.000411597
AT2G36270	1.34041	3.3086e-07	0.992419	0.00059838	0.561223	0.120664	1.49695	3.33942e-09	0.258999	0.528171	0.23352	0.614578	1.11356	1.49561e-05	0.168064	0.662775	0.171842	0.710581	1.45907	9.56467e-09	0.43378	0.211752	0.234971	0.602908
AT2G36300	2.23414	2.46904e-116	-0.297567	0.012656	-0.259366	0.0609802	2.30788	6.48717e-124	-0.12583	0.429595	-0.12842	0.457782	2.2383	3.35601e-118	-0.375124	0.00234677	-0.352804	0.00972549	2.35756	9.01032e-131	-0.213532	0.113466	-0.302232	0.0290604
AT2G36305	1.48648	1.80784e-36	-0.0164385	0.935091	-0.0398705	0.86872	1.55115	2.28498e-40	-0.0710252	0.755951	-0.132185	0.556675	1.62045	2.90599e-43	0.208094	0.211933	-0.0404014	0.880171	1.56904	2.9602e-41	-0.00688087	0.977309	-0.0209085	0.940966
AT2G36460	3.05708	3.33193e-126	0.148031	0.377409	0.0234152	0.927912	2.99485	4.59576e-121	0.237893	0.191734	-0.166044	0.441901	2.79707	1.30023e-105	0.0708289	0.729667	-0.26835	0.176446	2.9838	3.93187e-120	0.140606	0.462871	-0.175193	0.40244
AT2G36580	1.27331	1.16236e-20	-0.160507	0.361352	-0.207573	0.306179	1.03972	3.97368e-14	-0.169374	0.42054	-0.240082	0.251754	0.928742	2.00522e-11	-0.380786	0.0251961	-0.280001	0.180519	0.911492	3.93469e-11	-0.358694	0.0391889	-0.319833	0.0979054
AT2G36600	2.00537	0.000679885	0	1	0.178787	0.865148	1.81711	0.00221484	0.172747	0.872022	0	NA	1.41885	0.0219025	0	1	0	1	1.97695	0.000846122	0.177711	NA	0	1
AT2G36640	2.52541	2.70889e-06	-0.242038	0.756001	-0.565582	0.509008	3.8288	7.38384e-13	0.583355	0.491824	-0.492261	0.618565	3.0301	2.1916e-08	1.222	0.0727255	0.0227642	0.989802	3.2487	1.25366e-09	-0.0211271	0.982494	-0.0272908	0.986025
AT2G36670	1.41965	9.77846e-36	0.172869	0.242722	0.121869	0.523251	1.29718	1.37996e-29	0.30342	0.0500362	0.154199	0.436915	1.16237	2.2359e-24	0.105103	0.543593	0.00854202	0.979256	1.17517	1.87457e-24	0.159057	0.345729	0.0996608	0.642963
AT2G36740	1.05527	1.85376e-14	0.358017	0.0261019	0.401268	0.0248704	0.869881	2.93447e-10	0.14574	0.509768	0.15219	0.526757	0.769266	3.5213e-08	0.326748	0.0604839	0.201922	0.364297	0.787611	1.19544e-08	0.219744	0.24499	0.231206	0.268362
AT2G36760	3.30103	2.48123e-07	1.04365	0.176654	0.265946	0.817774	2.99391	3.16112e-06	1.29486	0.133156	0.152043	0.917158	2.49673	0.000146962	0.488708	0.605617	-0.175251	0.895971	3.08426	1.53085e-06	0.850762	0.340974	0.448011	0.69893
AT2G36770	3.06208	2.16221e-07	1.10188	0.115774	1.48286	0.05598	2.48059	3.09362e-05	0.766215	0.383036	1.10635	0.201309	2.77753	3.54875e-06	1.50056	0.0401145	1.58504	0.0557709	3.07278	1.97361e-07	1.54052	0.0365579	1.60709	0.0421596
AT2G36780	3.99624	4.38088e-30	0.565098	0.206341	0.985197	0.0366693	3.61159	9.27505e-25	0.758362	0.121367	0.781274	0.12995	3.58403	1.48362e-24	1.1649	0.0068561	0.99582	0.0475608	3.85203	6.71142e-28	0.967861	0.0335149	1.19998	0.0103406
AT2G36850	1.0226	2.57767e-17	0.254958	0.0752659	-0.0928307	0.64653	1.21306	7.38378e-24	0.0417283	0.856701	-0.0861611	0.714611	1.11048	4.421e-20	0.0311629	0.881779	0.0400524	0.874766	1.18504	7.93133e-23	0.104834	0.569986	0.0582336	0.805288
AT2G36900	1.20226	5.84668e-16	0.130953	0.513166	0.20648	0.362665	1.24091	4.89077e-17	0.103764	0.69119	0.170146	0.509229	1.05696	1.27559e-12	0.262179	0.182923	0.03688	0.908865	1.15638	6.89914e-15	0.41967	0.0249635	0.225505	0.336147
AT2G37070	1.55484	2.57826e-08	0.392876	0.278287	0.209758	0.671608	1.42399	1.46339e-07	-0.026499	0.963997	-0.0211941	0.977128	1.14451	2.66324e-05	-0.259723	0.525755	0.00912192	0.992906	1.42168	2.1172e-07	0.0341324	0.950147	0.0748766	0.903079
AT2G37110	1.7891	7.01881e-50	-0.341364	0.016037	-0.242332	0.16217	2.12528	1.07342e-69	0.0671704	0.764288	0.0638479	0.802121	1.94518	1.095e-58	-0.034261	0.870517	-0.189366	0.336981	2.02466	1.43138e-63	0.09447	0.619607	-0.0987282	0.655891
AT2G37150	1.99118	1.59148e-61	-0.00574344	0.981186	0.151535	0.440245	1.76015	1.6552e-48	0.0463911	0.847308	0.0440482	0.875595	1.62504	8.04295e-42	0.0266621	0.903231	0.000565383	0.999565	1.76741	1.32568e-49	0.0974048	0.615119	0.0062985	0.986242
AT2G37520	2.20659	1.13204e-72	0.564655	4.20843e-05	0.204234	0.267137	2.15415	2.75321e-69	0.331921	0.0411212	0.130376	0.559427	1.96959	5.31418e-58	0.395561	0.00959717	0.167189	0.418358	2.05311	5.23371e-63	0.266824	0.103987	0.0923522	0.688817
AT2G37555	1.60912	0.0077579	0.609304	0.432696	0.0979726	0.936593	2.69008	2.83555e-06	0.111606	0.926594	0.389631	NA	1.32884	0.0318995	0.0774131	0.941948	0.292561	0.798389	1.58656	0.00715626	-0.996014	0.23809	-0.142559	0.913075
AT2G37680	1.11176	6.73165e-20	0.272296	0.0651298	0.173718	0.356975	1.05715	4.42583e-18	0.216854	0.222163	0.195715	0.323182	0.955101	5.00778e-15	0.165564	0.33427	-0.0242233	0.930377	1.02419	2.82434e-17	0.238536	0.146241	0.0384112	0.883076
AT2G37800	1.92477	4.13192e-05	-0.451103	0.503194	-1.0321	0.165102	3.17688	4.17819e-11	0.852896	0.245096	-0.794875	0.384512	1.95539	3.08235e-05	-0.915554	0.180206	-1.09432	0.167902	2.73236	1.18519e-08	0.0369817	0.971518	-0.361513	0.716881
AT2G37890	1.54405	3.71811e-16	0.459802	0.0418084	0.429254	0.103592	1.48336	3.13935e-15	0.0987764	0.779101	0.202048	0.550892	1.54623	3.12689e-16	0.37873	0.129928	0.184477	0.58137	1.59278	2.26665e-17	0.2888	0.277437	0.256853	0.40579
AT2G37910	1.13739	0.0238735	0.147866	NA	0	NA	0.765688	0.136982	0	NA	0	NA	0.58599	0.314442	0.151104	NA	0	NA	0.81447	NA	0.130725	NA	-0.160389	NA
AT2G37970	1.1141	7.89353e-06	0.187953	0.572108	-0.282314	0.460524	0.830736	0.00103428	-0.228939	0.568539	-0.478429	0.187442	0.954391	0.000177895	0.0183934	0.968074	-0.000891547	0.999812	0.926069	0.000229514	-0.204354	0.586259	-0.146932	0.749985
AT2G37980	1.5762	7.42035e-14	-0.0054369	0.990044	-0.227103	0.509354	1.20191	1.48061e-08	-0.325346	0.30202	-0.337778	0.320894	1.24798	3.92968e-09	-0.412293	0.140692	-0.330446	0.335688	1.08893	3.13906e-07	-0.447941	0.113034	-0.32394	0.334809
AT2G38000	2.17665	2.14e-91	-0.193346	0.167024	-0.0612615	0.761958	2.21503	1.78952e-95	-0.0603703	0.770744	0.0321716	0.90014	2.23766	1.08657e-96	0.0867318	0.608964	0.0560361	0.801821	2.27893	2.42845e-101	0.0907461	0.600709	0.0711705	0.734624
AT2G38185	1.37772	5.29823e-16	0.111151	0.655254	0.251124	0.344095	0.675038	0.000105097	-0.195742	0.480564	-0.0742701	0.843524	0.65598	0.000231562	-0.0124127	0.97018	-0.0834977	0.810172	0.733823	4.24771e-05	0.0538232	0.86658	0.297977	0.26838
AT2G38240	3.26582	6.64255e-08	0.950825	0.20629	0.633038	0.518209	2.86852	2.0722e-06	0.577545	0.560803	0.746074	0.461941	3.41753	1.6662e-08	2.18157	0.00229672	0.737399	0.468701	2.54875	2.93007e-05	2.15199	0.00282833	0.435992	0.696667
AT2G38280	1.11326	1.19731e-27	0.540534	1.32326e-06	0.0579246	0.750275	1.07306	9.12092e-26	0.100533	0.547432	-0.0669614	0.743606	1.09668	9.58061e-27	0.188904	0.163156	-0.0114794	0.96195	1.08257	3.55843e-26	0.0990338	0.522431	0.0296724	0.891125
AT2G38290	1.02883	3.008e-16	0.598303	1.53142e-05	0.243484	0.177453	0.931341	2.52635e-13	0.672427	3.70018e-06	0.383563	0.0228682	0.918814	5.16462e-13	0.643856	8.30321e-06	0.327932	0.0736166	0.88653	2.81778e-12	0.705367	8.23838e-07	0.450054	0.00558443
AT2G38310	1.60553	4.88692e-08	0.725347	0.0319495	0.13772	0.792193	1.28378	1.58224e-05	0.638786	0.101713	0.062616	0.925512	1.36297	5.30982e-06	0.331981	0.423075	-0.0837605	0.892421	1.1099	0.000205843	0.255155	0.564602	-0.197345	0.713078
AT2G38350	2.08014	0.00130447	0	1	0.210428	0.859374	2.41645	0.000159298	0.835021	0.380724	0.1426	NA	1.32541	0.0578368	0.69829	0.439344	-0.0127019	0.994828	1.34157	0.043787	0.602287	0.525757	-0.794726	0.440382
AT2G38360	1.26201	2.52879e-14	-0.816834	7.88782e-06	-0.611919	0.0028565	1.75936	1.21941e-26	-0.347059	0.126543	-0.383641	0.102692	1.41046	1.78993e-17	-0.636156	0.00136306	-0.423227	0.0795945	1.67632	2.35502e-24	-0.518953	0.0115794	-0.500806	0.0241971
AT2G38410	1.17474	7.49896e-18	-0.225429	0.180763	-0.285098	0.137136	1.2182	5.10674e-19	-0.11564	0.615731	-0.224695	0.297844	1.28562	5.22103e-21	-0.120393	0.55289	-0.068697	0.799419	1.20845	7.84959e-19	-0.158064	0.428299	-0.225493	0.282975
AT2G38420	1.45674	8.76288e-29	0.235897	0.162721	-0.0285892	0.917673	1.18331	2.23796e-19	0.11867	0.606052	-0.080882	0.776934	1.25023	1.10701e-21	0.086191	0.683161	-0.00744856	0.985696	1.26164	3.24396e-22	-0.00432063	0.985623	-0.0469534	0.868552
AT2G38490	3.5485	1.65481e-34	-0.812279	0.0470941	-0.591396	0.227987	3.97611	6.29901e-41	0.084436	0.898161	-0.596866	0.279061	3.66818	1.86115e-36	-0.339075	0.484164	-0.518494	0.343145	4.50002	2.21073e-51	-0.118464	0.845906	-0.0434979	0.955995
AT2G38560	1.56636	4.5047e-47	0.170121	0.216799	0.0967082	0.597767	1.3196	1.2591e-33	-0.0319006	0.883686	-0.0223796	0.931585	1.27534	2.03938e-31	0.103582	0.523154	0.0306362	0.896924	1.18859	2.05554e-27	-0.0991097	0.561122	-0.0455068	0.838838
AT2G38610	1.47014	6.04228e-28	-0.10768	0.560228	-0.248524	0.20481	0.774744	1.71749e-08	-0.105756	0.649109	-0.129495	0.599411	1.36184	6.65362e-24	-0.140047	0.478966	-0.141997	0.543608	0.670465	1.16783e-06	-0.0619076	0.787809	-0.153755	0.502078
AT2G38730	1.25023	6.3517e-23	-0.249507	0.117937	-0.120499	0.573664	1.34487	1.77059e-26	-0.298481	0.0922784	-0.088252	0.733826	1.29725	1.45609e-24	-0.107942	0.580678	-0.205077	0.333708	1.3864	3.63885e-28	-0.138201	0.476259	-0.231731	0.243936
AT2G38770	1.99947	1.07919e-32	0.534519	0.00542718	0.1566	0.569936	1.95006	4.24655e-31	0.197027	0.454657	0.0204633	0.960268	1.90295	1.52672e-29	0.281359	0.213291	0.245247	0.3719	1.94385	6.29153e-31	0.168263	0.505266	0.117119	0.707946
AT2G38823	1.22343	0.00356423	0.330349	0.548131	0.29628	0.668517	0.766011	0.0771281	0.263562	0.711506	0.015718	0.987046	0.948042	0.0302112	0.582503	0.284904	-0.114324	0.894661	1.09518	0.0098441	1.21286	0.0153443	0.249434	0.7462
AT2G38890	1.89988	0.0033909	0.623594	0.449735	0.408003	0.708192	1.7911	0.00552311	-0.654149	0.51843	-0.65493	NA	2.28698	0.000415268	0.765877	0.389142	0.217606	0.868234	0.950066	0.163247	-0.648106	NA	-0.63567	0.55906
AT2G39020	2.69867	7.32701e-165	0.406559	0.000322905	0.0961786	0.562028	2.31439	6.95456e-120	0.252571	0.0604663	0.0177485	0.94286	2.30603	5.33216e-120	0.0903877	0.548315	-0.0684132	0.717067	2.09663	6.70806e-99	-0.124693	0.399452	-0.168867	0.283464
AT2G39100	1.72138	1.23834e-18	0.287696	0.247243	0.346806	0.229106	1.56325	1.13555e-15	0.345654	0.218845	0.116823	0.773644	1.38336	1.69649e-12	0.421011	0.095452	0.230603	0.487381	1.60827	1.29261e-16	0.482735	0.0553288	0.158029	0.660125
AT2G39270	1.34843	2.60378e-36	-0.192375	0.157528	-0.126649	0.467365	1.44143	4.80736e-41	0.0823836	0.666456	0.063188	0.781275	1.40469	1.54447e-39	0.0238343	0.901879	-0.0945926	0.628738	1.3045	1.76462e-34	-0.00615651	0.976646	-0.160292	0.359608
AT2G39650	2.63355	3.17573e-22	0.291862	0.41518	0.488033	0.218302	2.34667	7.14924e-18	-0.13016	0.79871	0.393942	0.375322	2.20599	6.77578e-16	0.0106712	0.984205	0.49385	0.248873	2.09647	1.42479e-14	-0.299615	0.461412	0.163503	0.752601
AT2G39660	1.19753	4.35211e-22	0.290148	0.0491286	0.558673	0.000154932	0.664491	1.53228e-07	0.39651	0.0110169	0.448595	0.00448742	0.763945	1.44978e-09	0.396174	0.00888865	0.49399	0.00164829	0.655465	2.11878e-07	0.387078	0.0116283	0.483439	0.00190601
AT2G39720	1.64315	3.207e-53	-0.158727	0.245278	-0.175031	0.277187	1.67945	3.55336e-55	0.0436494	0.834199	-0.0630264	0.77914	1.68641	1.03179e-55	-0.0311517	0.868196	-0.0811638	0.684105	1.74685	4.85784e-60	0.0381669	0.843628	-0.119612	0.519524
AT2G39725	1.29891	6.98266e-15	-0.0181033	0.949175	-0.082618	0.792675	1.02721	2.87829e-09	0.187099	0.505602	0.115609	0.742553	0.945377	2.82353e-08	0.0223884	0.942629	-0.280338	0.316976	0.585694	0.000887657	0.137678	0.604861	0.0600553	0.86535
AT2G39805	1.92262	3.26587e-67	0.0794486	0.615636	-0.00439348	0.985359	2.07327	5.13422e-78	0.0928219	0.633051	0.0974044	0.647438	1.93	1.30663e-67	0.102434	0.544871	0.0952926	0.641541	2.04563	1.93345e-76	0.12636	0.451713	0.0406576	0.862112
AT2G40000	1.43572	0.00478589	0.0468788	0.953656	0.958939	0.164135	1.45097	0.00444271	0.333421	0.695637	1.39936	0.0322547	1.48725	0.0042465	0.77653	0.236363	1.67285	0.00972549	1.6351	0.00122287	0.954391	0.140515	1.50771	0.0197947
AT2G40090	1.48393	2.49448e-53	0.122649	0.339553	-0.136077	0.377164	1.63239	1.0573e-63	0.124967	0.424258	-0.0471494	0.829313	1.37005	1.04273e-45	0.0872535	0.554751	-0.202758	0.191957	1.49939	1.47512e-54	0.264312	0.0366665	-0.0563361	0.770243
AT2G40140	1.85181	5.98775e-10	0.050774	0.912112	0.849387	0.0270254	1.97992	3.49872e-11	0.160958	0.766145	1.00926	0.00792256	1.90698	2.29284e-10	0.196946	0.663762	1.2137	0.00110495	2.11636	1.30376e-12	0.248297	0.58543	0.938668	0.016207
AT2G40170	1.34822	0.00861464	-0.185141	0.799895	-0.754104	0.304228	1.84442	0.000268742	0.228834	0.801357	-1.14295	0.105722	1.3242	0.0121887	0.226674	0.774584	-0.951432	0.214172	1.27538	0.0130139	-0.388921	0.610626	-1.00098	0.166471
AT2G40180	1.25221	0.000369167	-0.308962	0.534105	-0.3402	0.572684	1.49936	1.51937e-05	-0.408756	0.491516	-0.729846	0.20732	1.12681	0.00159822	-0.594843	0.233895	-0.302118	0.640443	1.71996	6.68746e-07	-0.015646	0.981692	-0.222739	0.753961
AT2G40300	1.01069	4.89048e-09	0.434522	0.0289325	-0.0863642	0.778521	0.760525	1.36871e-05	0.361486	0.119474	0.0553613	0.885364	0.685479	0.000116192	0.328284	0.142246	-0.181377	0.535821	0.725257	3.47145e-05	0.554653	0.00812984	0.186086	0.520543
AT2G40500	4.10076	1.35418e-12	0	1	0	1	4.70496	1.44943e-16	0.234966	0.844959	0	1	4.25626	1.94442e-13	0.235002	0.822848	0.244989	0.849508	4.42657	1.19712e-14	0.467621	0.636472	0	1
AT2G40710	1.06728	0.0342515	-0.0214258	0.982106	-0.25236	0.780726	0.562439	0.309269	-0.194573	0.841802	0.027546	0.982199	0.805289	0.138789	0.263187	0.726673	-0.0217583	0.989047	0.257922	0.636191	-1.08649	0.101257	-0.066305	0.950794
AT2G40711	1.59529	1.23327e-05	0.487416	0.299239	0.427617	0.46229	1.24872	0.000431558	-0.0970878	0.891914	-0.347063	0.604779	1.0607	0.00259247	-0.0315864	0.960334	-0.378297	0.529529	1.72389	1.44594e-06	0.436799	0.411958	0.31442	0.6374
AT2G40770	1.88929	3.95454e-27	0.669784	0.000714616	0.453247	0.0552938	1.75151	1.08382e-23	0.0648236	0.847409	0.237921	0.410663	1.50414	1.13042e-17	0.303047	0.195361	0.240721	0.404244	1.7569	8.61664e-24	0.316104	0.184514	0.330774	0.207005
AT2G40780	1.74379	1.30368e-25	0.360347	0.0792762	0.0630531	0.847862	1.80659	7.42078e-28	0.144157	0.617544	0.00206264	0.996173	1.90762	4.37516e-30	0.44558	0.0404563	0.191011	0.521407	1.83836	7.87024e-29	0.174646	0.494393	-0.0061437	0.991965
AT2G40810	1.7798	2.378e-57	0.0787707	0.640093	-0.00174057	0.995024	1.35611	1.42891e-34	-0.127529	0.503166	-0.164422	0.401977	1.55237	2.75521e-44	-0.0441647	0.825092	0.0717759	0.750593	1.56589	3.17848e-45	-0.0500308	0.808883	0.00921533	0.975167
AT2G40830	1.19227	9.14555e-49	0.118766	0.253785	0.0404203	0.787862	0.970303	4.28501e-32	-0.0178706	0.915385	0.0242087	0.899588	0.775106	5.12398e-21	-0.0696493	0.574271	-0.0289418	0.867032	0.66349	1.17801e-15	-0.246214	0.019071	-0.138165	0.281361
AT2G40850	1.19483	1.271e-07	0.164225	0.610067	-0.0049029	0.992049	1.04289	2.35537e-06	-0.0112323	0.980627	0.0179789	0.975283	0.920517	2.94847e-05	-0.00365556	0.992633	-0.162308	0.691002	1.09174	3.2358e-07	0.368948	0.207756	-0.22498	0.561567
AT2G40860	2.47585	6.74958e-67	0.0817835	0.696409	0.111631	0.654534	2.78342	2.71042e-84	0.16589	0.47596	0.141048	0.597762	2.3451	1.62367e-60	0.146243	0.493329	-0.0362687	0.909298	2.69344	1.35928e-79	0.254866	0.202096	0.121141	0.647472
AT2G40880	3.49337	6.03433e-65	0.315959	0.220562	0.454542	0.113401	3.57685	4.50916e-68	0.435611	0.124193	0.422767	0.165154	3.34763	1.18984e-59	0.515903	0.0495101	0.144477	0.705188	3.71635	2.19259e-73	0.942944	0.000102705	0.721477	0.00722879
AT2G40930	1.1339	2.92074e-17	0.194703	0.245792	0.0708022	0.769526	1.02591	2.38668e-14	0.0845171	0.723322	0.0387477	0.899588	1.01758	5.0656e-14	0.170624	0.364722	0.168625	0.450537	1.08958	5.05529e-16	0.212717	0.252381	0.180675	0.404478
AT2G40950	1.93364	4.94754e-58	0.557679	3.89026e-05	0.300266	0.0711731	1.46762	8.03072e-34	0.231399	0.177981	0.151691	0.4643	1.4752	3.62414e-34	0.339628	0.0259266	0.262903	0.157179	1.39367	1.06266e-30	0.226429	0.170123	0.176946	0.364237
AT2G41000	1.39716	3.12181e-27	0.190913	0.269652	0.0524974	0.840236	0.993681	2.55236e-14	-0.0518063	0.843597	0.0272829	0.932	1.16157	6.60075e-20	0.00670028	0.979932	-0.0764369	0.769612	0.875929	3.00829e-11	0.0300093	0.902158	0.143728	0.534136
AT2G41010	1.08587	1.97022e-06	0.249471	0.395529	0.487695	0.117184	1.31205	4.68441e-09	0.243232	0.494512	0.660671	0.0251645	1.58785	1.33765e-12	0.293043	0.350318	0.879565	0.00186003	1.56075	1.4861e-12	0.280423	0.378391	0.600608	0.0464267
AT2G41060	1.43617	4.48426e-47	0.320591	0.00583865	0.223681	0.112218	1.045	2.54333e-25	0.133781	0.387433	0.0828185	0.666598	1.16342	3.2857e-31	0.204585	0.121793	0.185268	0.244404	1.1143	1.29379e-28	0.199396	0.141308	0.167962	0.282908
AT2G41160	2.48302	9.82525e-119	-0.0351771	0.833804	-0.115659	0.516197	2.4556	6.76939e-116	-0.286176	0.0505619	-0.373232	0.0102747	2.21917	5.17926e-95	-0.086916	0.601085	-0.254994	0.12474	2.34752	4.11302e-106	-0.31022	0.0279767	-0.368105	0.0123368
AT2G41190	2.24723	2.85427e-18	0.105439	0.78152	0.0845213	0.863344	1.20413	4.87736e-06	-0.211814	0.626754	0.0378276	0.951479	1.54927	3.47468e-09	-0.142339	0.726629	-0.0579673	0.918384	0.808133	0.0025679	-0.413313	0.246419	0.0247993	0.967804
AT2G41210	1.94879	6.46646e-11	0.962054	0.0044863	0.118181	0.833194	1.90304	1.58503e-10	0.609246	0.135448	0.232031	0.684338	1.48779	8.61135e-07	0.734974	0.0491024	0.127409	0.831879	1.57583	1.20255e-07	0.543375	0.171208	0.190101	0.731598
AT2G41230	1.47915	0.0197563	0.686642	0.379627	0.0354796	0.977568	2.37912	0.000100222	0.158406	0.893815	-0.319248	0.800681	1.10049	0.0994648	-0.731344	0.385479	-0.557953	0.590162	2.42381	7.69153e-05	0.373679	0.702407	0.276965	0.817465
AT2G41440	1.0303	1.25395e-12	0.380941	0.0248663	0.160553	0.491073	0.859461	3.43663e-09	0.129216	0.595167	0.0104634	0.978143	0.771729	1.88212e-07	0.229949	0.242187	0.216016	0.361688	0.849254	5.49074e-09	0.353167	0.0573914	0.065319	0.821772
AT2G41500	1.95098	6.38367e-53	0.452511	0.00213303	0.168855	0.400877	2.05044	2.77001e-58	0.293522	0.0951192	0.162136	0.463375	2.06686	5.48964e-59	0.349371	0.0331902	0.199924	0.345919	2.11395	4.03315e-62	0.257121	0.139196	0.184585	0.377168
AT2G41520	1.66387	7.76346e-36	0.499174	0.000952479	0.227278	0.247849	1.35673	3.03622e-24	0.0656877	0.791153	-0.00868055	0.980427	1.3792	7.01871e-25	0.248587	0.161095	0.168221	0.452957	1.40036	9.51427e-26	0.123113	0.546903	0.138392	0.550611
AT2G41550	2.14579	3.80324e-40	0.799925	1.01683e-05	0.49439	0.021095	1.78125	5.88325e-28	0.383976	0.0820399	0.380165	0.105415	1.77134	1.49778e-27	0.556176	0.00547435	0.351678	0.162781	1.75617	2.75318e-27	0.363083	0.0929112	0.328918	0.17676
AT2G41630	2.11356	1.18945e-199	-0.053306	0.596817	-0.0816177	0.48062	2.10391	1.05841e-199	-0.234622	0.0105595	-0.263422	0.00471194	2.02701	1.87375e-185	-0.0962427	0.341874	-0.129628	0.256891	2.16131	3.77577e-210	-0.13207	0.181655	-0.0660346	0.610259
AT2G41670	1.01497	6.14957e-12	0.804392	4.23969e-07	0.12096	0.632318	1.00243	4.36787e-12	0.393908	0.0376848	0.0405884	0.905587	1.28598	1.25027e-18	0.559058	0.00163142	0.404254	0.0587824	1.27902	7.3361e-19	0.507228	0.00482375	0.190566	0.439809
AT2G41705	1.02696	3.13425e-11	0.64908	0.000137758	0.190086	0.42664	0.835709	8.8145e-08	0.564327	0.0026461	0.134023	0.639937	0.956744	8.62333e-10	0.782455	8.5664e-06	0.216467	0.391046	0.915238	4.46092e-09	0.693838	0.000114791	0.333328	0.135128
AT2G41835	2.40244	3.50921e-55	0.117991	0.597032	0.145385	0.583383	1.45946	2.85829e-20	0.152427	0.571151	0.230458	0.383794	1.73482	1.6194e-28	0.245197	0.264781	0.157379	0.57723	1.49768	2.26504e-21	0.208794	0.368105	0.177313	0.520727
AT2G41870	1.93586	4.06059e-11	0.108346	0.802792	0.39403	0.373289	1.44257	1.11445e-06	-0.144131	0.788136	0.319552	0.529276	1.40668	2.53122e-06	-0.0886481	0.857801	0.264188	0.60491	1.23862	3.17203e-05	-0.162241	0.733844	0.432676	0.344039
AT2G41900	1.47393	1.28319e-34	0.304495	0.0310851	0.18554	0.300821	1.1672	4.15312e-22	0.0942075	0.647959	0.0850591	0.719789	1.04114	1.01663e-17	0.109208	0.539604	0.154555	0.439505	1.01788	4.43516e-17	0.160793	0.349295	0.136084	0.503845
AT2G41945	1.47476	8.91819e-26	0.0599846	0.778315	0.0920284	0.714045	1.22943	7.24361e-18	0.269911	0.183813	0.025217	0.942935	1.53127	1.78333e-27	0.300931	0.106426	-0.0489532	0.873098	1.05945	1.08614e-13	0.222167	0.264028	-0.0654785	0.819145
AT2G42160	1.42238	3.59714e-29	0.157031	0.342795	0.0328767	0.896212	1.4125	6.45431e-29	-0.117632	0.584713	-0.0985926	0.691956	1.34791	2.51813e-26	0.117295	0.535875	0.0403111	0.882536	1.4615	9.15996e-31	0.194441	0.278964	0.070847	0.775039
AT2G42270	3.6496	1.22847e-67	0.440407	0.0828838	0.0617819	0.880116	3.56944	1.1763e-64	0.115835	0.766427	-0.0729858	0.878483	3.45671	1.27027e-60	0.249954	0.409615	0.227194	0.532814	3.70867	9.77536e-70	0.151411	0.652551	0.147804	0.707945
AT2G42280	1.49496	2.39842e-22	0.697312	4.20272e-05	0.474665	0.0167454	1.90671	1.0183e-35	0.666666	0.000274995	0.377026	0.0810586	1.72799	1.81223e-29	0.698695	0.000100446	0.399457	0.0739928	2.15446	2.63202e-45	0.815349	4.32967e-06	0.661036	0.000516334
AT2G42330	2.11998	5.68247e-35	0.637673	0.00119725	0.340044	0.173387	1.86546	1.24753e-27	0.205926	0.448294	0.0632254	0.870923	1.93182	2.47277e-29	0.51958	0.0155741	0.32519	0.232021	2.09916	1.96095e-34	0.48081	0.0294379	0.365036	0.151707
AT2G42400	1.56392	2.05749e-47	-0.0997007	0.502896	-0.0321246	0.880417	1.28306	4.60367e-32	0.0094114	0.967431	0.0118929	0.965168	1.30984	1.61267e-33	-0.046306	0.798977	-0.0195374	0.937672	1.20386	1.54524e-28	-0.0374319	0.848603	-0.00397262	0.991965
AT2G42450	1.95207	3.48155e-51	0.598286	6.30553e-05	0.381423	0.0324348	1.81135	2.09772e-43	0.518236	0.00180319	0.304011	0.124806	1.71619	7.31209e-40	0.441868	0.0069543	0.246846	0.247325	1.68704	1.71304e-38	0.427757	0.0102272	0.188054	0.390861
AT2G42480	1.46602	0.0101811	0.864573	0.202379	0.589886	0.503094	0.193952	0.785482	0.552417	0.553545	0.41593	0.709459	1.59811	0.00862014	0.382051	0.669807	0.925959	0.312178	-0.585276	0.345778	-0.089203	0.928433	-0.237308	0.825272
AT2G42520	1.87476	9.35673e-48	0.0173755	0.933361	-0.116816	0.58599	1.7975	7.5674e-44	0.0605983	0.801953	-0.123527	0.602979	1.73315	9.41726e-41	0.0370228	0.869196	-0.00687702	0.986112	1.74994	1.00084e-41	-0.0616216	0.780183	-0.156573	0.470296
AT2G42560	1.69042	0.00997993	0.0327661	0.977152	-0.516105	0.618792	2.32471	0.000328613	0.157296	0.898498	-0.125067	0.931864	1.6825	0.0128568	1.17244	0.154333	0.387511	0.740995	1.76447	0.00706574	0.247068	0.819257	-0.00739781	0.997507
AT2G42620	1.69109	1.49361e-17	0.270836	0.276625	0.250518	0.410769	0.910558	7.11976e-06	0.324747	0.256305	0.274686	0.396495	1.21326	1.78786e-09	0.269711	0.326181	0.422976	0.158758	0.816692	6.07712e-05	0.390592	0.13736	0.377903	0.197641
AT2G42680	1.1153	5.55261e-38	-0.175855	0.0953465	-0.109318	0.419511	0.996662	1.87931e-30	0.004691	0.979634	-0.0442561	0.808858	1.02761	2.65569e-32	0.00088029	0.995761	-0.178936	0.182942	1.03095	1.47503e-32	0.112474	0.368365	-0.129278	0.351998
AT2G42950	1.09352	3.53129e-17	-0.112706	0.549903	-0.121195	0.595312	0.749284	2.84801e-08	-0.0368161	0.893196	0.103106	0.697324	0.949661	1.5049e-13	-0.0356226	0.877386	-0.306877	0.137544	0.466173	0.000712648	0.0680032	0.761817	-0.0944198	0.709448
AT2G43120	1.03638	0.00203252	-0.72428	0.0595908	-0.226827	0.682334	0.197574	0.601995	-0.303784	0.568155	-0.217414	0.734342	0.729636	0.0407992	-0.634242	0.134544	-0.314	0.575788	-0.0656509	0.868572	-0.801011	0.0542948	-0.301068	0.596037
AT2G43180	1.20504	2.18013e-27	0.275601	0.0385155	0.201531	0.219797	1.20066	6.0754e-27	0.232605	0.138876	0.153301	0.417305	1.05989	4.04206e-21	0.400578	0.00328423	0.17159	0.352155	1.18837	6.73334e-27	0.177117	0.258296	0.141874	0.44607
AT2G43190	1.1842	1.57935e-22	0.410072	0.0039372	0.286177	0.0963039	1.06998	1.05029e-19	0.0643782	0.776042	-0.0842225	0.733589	0.90605	3.63577e-14	0.237123	0.134818	0.0359523	0.891365	1.24701	1.53451e-25	0.215772	0.2053	0.126825	0.561017
AT2G43210	1.40335	3.50308e-42	0.30605	0.0112901	0.222287	0.129187	0.834948	1.96922e-15	0.131861	0.415502	0.0320306	0.894555	0.968715	1.82097e-20	0.143121	0.325354	0.0910883	0.624428	0.643311	1.26925e-09	0.0419132	0.817729	0.0333418	0.879896
AT2G43240	1.02925	8.54276e-13	-0.338188	0.0500364	-0.237882	0.265368	1.29563	6.84049e-20	-0.462855	0.0114191	-0.231592	0.310691	0.973187	1.01114e-11	-0.500217	0.00406414	-0.376361	0.0694918	1.17269	1.20033e-16	-0.319774	0.0880181	-0.38087	0.0548157
AT2G43410	1.1504	5.90176e-41	0.298497	0.00238831	0.0856906	0.54397	1.1183	1.45282e-38	0.0571481	0.711256	-0.00544089	0.980765	1.15192	7.1326e-41	0.176261	0.120135	0.0732506	0.637499	1.10691	5.91812e-38	-0.00410622	0.979998	0.034568	0.844255
AT2G43500	1.81668	6.50926e-53	-0.28269	0.0644921	-0.417386	0.0113783	1.08333	3.81756e-19	-0.539785	0.000490647	-0.57878	0.000254709	1.25856	2.14403e-26	-0.448328	0.00304802	-0.511849	0.00131952	0.921065	5.81391e-14	-0.414887	0.00876308	-0.286143	0.116952
AT2G43570	1.33689	1.27357e-07	0.275127	0.399343	-0.0929078	0.846026	1.37741	6.91894e-08	0.343435	0.370679	-0.212323	0.659934	1.71749	1.34053e-11	0.397177	0.247101	0.120909	0.811648	0.756973	0.00368399	0.0877599	0.84387	-0.381021	0.341326
AT2G43580	1.77112	2.94834e-05	0.576576	0.284023	-0.518143	0.466296	1.35998	0.00138005	0.360723	0.608084	-0.739539	0.292504	1.61107	0.000195657	0.386164	0.541109	-0.52289	0.494486	1.29156	0.00252516	0.620704	0.285604	-0.63866	0.3695
AT2G43630	1.15168	3.59415e-60	0.0733442	0.438547	-0.193271	0.0456491	1.6829	6.52188e-127	0.0013646	0.992735	-0.25637	0.00715783	0.977738	6.7941e-43	-0.122369	0.210677	-0.406607	3.31447e-06	1.60621	6.30528e-117	-0.26721	0.00273595	-0.393824	6.54441e-06
AT2G43720	2.66139	1.16487e-26	0.872681	0.00271149	0.409173	0.287935	2.75449	9.00584e-29	0.781521	0.0157925	0.456451	0.249569	2.41241	3.95e-23	0.522653	0.106514	-0.0575762	0.918114	2.66433	2.40071e-27	0.859753	0.00546873	0.329546	0.43407
AT2G43810	1.38074	4.4304e-64	0.172001	0.0899172	-0.0654887	0.648331	0.938493	6.1066e-29	0.136507	0.275327	0.145422	0.275206	1.21019	1.88552e-49	-0.0535485	0.682795	-0.110753	0.430805	0.656031	8.15162e-15	-0.00612495	0.970927	-0.0565778	0.721886
AT2G43820	2.79335	4.70083e-23	0.639881	0.0549134	-0.372552	0.387889	2.74796	2.75415e-22	0.649281	0.0847051	-0.38799	0.402767	2.76759	1.70098e-22	0.791272	0.0242446	-0.291443	0.548634	2.8572	5.26909e-24	0.800392	0.0243256	-0.253764	0.613049
AT2G43840	1.6103	4.68148e-16	0.447458	0.0576065	0.222685	0.480214	0.464395	0.0292806	0.19366	0.554169	-0.305035	0.348004	0.946936	3.81077e-06	0.10939	0.729623	-0.134696	0.716863	0.243939	0.273325	-0.28141	0.326253	-0.488798	0.0882823
AT2G43850	1.13934	1.26268e-12	0.145966	0.498194	0.343746	0.124314	1.11159	4.27356e-12	0.142079	0.598374	0.13951	0.641232	1.04148	9.24069e-11	0.169662	0.465298	0.216293	0.411125	1.16935	3.23777e-13	0.230956	0.31022	0.322626	0.173472
AT2G43900	2.09296	3.31668e-55	0.0472859	0.817766	-0.13368	0.548212	-0.0257337	0.881913	-0.106975	0.649084	-0.109987	0.672461	1.64851	1.80926e-34	-0.0673535	0.75851	-0.0312725	0.916793	0.045565	0.780083	-0.216349	0.255979	-0.00762026	0.984177
AT2G44080	1.68309	7.68131e-05	0.551854	0.290794	0.524213	0.410342	1.17294	0.00694691	0.687528	0.24797	0.350942	0.647159	0.401284	0.470251	-0.373732	0.539536	-0.334314	0.652682	1.32202	0.00216166	0.762588	0.171347	0.585403	0.375009
AT2G44200	1.74382	5.44523e-20	0.570739	0.00922937	0.506822	0.0458642	1.47739	8.18905e-15	-0.157738	0.624058	-0.0873359	0.83099	1.33075	4.17316e-12	0.159166	0.575731	0.178703	0.589744	1.54659	4.1732e-16	0.130847	0.666431	0.20037	0.539889
AT2G44310	1.42404	7.16066e-28	-0.0473533	0.809573	0.508304	0.00148599	1.54172	1.84064e-32	0.224589	0.231684	0.358858	0.0439936	1.43129	5.2358e-28	0.18257	0.312876	0.273757	0.17057	1.53688	2.93892e-32	0.214648	0.234298	0.391125	0.0257962
AT2G44410	2.16802	4.96093e-81	0.203897	0.151015	-0.00787823	0.974333	2.08995	3.24913e-75	0.198329	0.235085	0.0340636	0.898984	2.0638	2.1598e-73	0.190096	0.224106	-0.00482991	0.990049	2.17092	1.91385e-81	0.150207	0.366255	-0.00764634	0.980245
AT2G44578	1.32048	0.0104046	-0.653597	0.342072	0.128508	0.897519	1.534	0.00230215	-1.09033	0.14905	-1.66111	0.0273393	1.43622	0.00532461	-0.16751	0.846924	-0.2891	0.772882	1.75864	0.00070577	0.122349	0.898744	-0.194327	0.861202
AT2G44590	1.95078	0.000282539	-0.417407	0.60295	0.844138	0.292252	2.34942	1.79878e-05	1.19511	0.114784	1.12681	0.171666	1.56583	0.00347639	-0.33876	0.692618	0.646837	0.456069	2.24559	1.53106e-05	0.174613	0.859707	0.294274	0.78234
AT2G44660	1.0686	8.12544e-22	-0.422259	0.00126965	-0.215789	0.189115	1.46923	5.97504e-40	-0.050508	0.815277	0.00193243	0.994834	1.31906	1.14318e-32	-0.258357	0.0816726	-0.096792	0.635666	1.34284	1.76462e-34	-0.248938	0.096079	-0.236788	0.154835
AT2G44700	2.63588	5.6074e-35	0.192006	0.559052	0.171254	0.677023	2.19764	7.85528e-21	0.579803	0.0882582	0.608342	0.0874199	2.23268	7.16755e-25	0.0548515	0.897539	0.225958	0.586898	1.86166	7.49845e-17	0.3726	0.262131	0.201866	0.646006
AT2G44970	1.38114	6.30408e-70	-0.113658	0.26323	-0.111476	0.363852	0.930451	5.53022e-32	-0.107765	0.378242	-0.164985	0.16529	1.0799	5.71162e-43	-0.10883	0.330746	-0.131648	0.306949	0.763255	8.88372e-22	-0.0187155	0.897301	-0.100295	0.449793
AT2G44980	1.83714	1.70947e-79	0.289414	0.015822	0.09522	0.578469	1.81658	1.77904e-79	-0.0594676	0.753217	0.0544527	0.800671	1.74721	1.67928e-73	0.148859	0.289898	0.130543	0.444375	1.85279	5.67571e-82	0.161498	0.260399	0.155822	0.339538
AT2G45000	1.51822	6.04652e-22	0.514773	0.00416147	0.0504296	0.867256	1.69609	5.72032e-27	0.481309	0.016446	0.0540618	0.879443	1.60054	3.99906e-24	0.315539	0.126428	0.148236	0.5905	1.77552	1.64369e-29	0.524457	0.00688374	0.171062	0.52712
AT2G45161	1.31681	0.0470597	0.429753	NA	-0.285456	NA	1.03097	0.13067	-0.253984	NA	-0.257173	NA	1.8337	0.00630924	-0.24436	NA	-0.00827508	NA	0.877529	0.204372	-0.945746	NA	-1.19885	NA
AT2G45320	1.34079	5.45746e-21	0.0459964	0.84269	0.0786436	0.772779	1.20723	3.08373e-18	-0.176435	0.447992	-0.0410159	0.903231	1.04953	5.85987e-14	-0.0884346	0.69701	-0.386886	0.0768796	1.18257	2.4104e-17	-0.0339306	0.898524	-0.0759329	0.792602
AT2G45360	1.73823	0.00436894	0.127066	0.891498	0.304202	0.77957	0.91252	0.170334	0.105342	0.931861	0.0965126	NA	1.41745	0.0281217	0.684771	0.422314	0.527202	0.619167	1.0186	0.113088	-0.0318612	0.977986	0.43437	0.695284
AT2G45380	2.03973	6.12624e-34	0.349491	0.0850093	0.471409	0.0340935	1.40462	1.22921e-16	0.207218	0.430002	0.444823	0.055814	1.35645	1.50818e-15	0.45316	0.0322423	0.394115	0.117091	1.19267	2.64066e-12	0.400164	0.0672359	0.533784	0.0170875
AT2G45500	1.49986	5.26655e-31	0.258876	0.109555	0.166637	0.422911	1.2269	2.28133e-21	-0.0859301	0.718395	-0.0101361	0.97663	0.828669	3.89529e-10	0.0173455	0.942629	-0.154685	0.495314	0.834618	3.41298e-10	0.142244	0.4722	0.159952	0.470296
AT2G45710	1.55516	2.99237e-19	0.00235927	0.99607	-0.147494	0.610013	1.76352	2.50701e-24	0.131385	0.66127	0.0280644	0.947103	1.57716	1.0595e-19	-0.0221072	0.944498	-0.288614	0.299952	1.61221	1.32926e-20	-0.0555347	0.857867	-0.204055	0.483702
AT2G45730	1.22524	5.74947e-52	0.206611	0.0324376	-0.00674634	0.969512	1.26156	8.26245e-56	-0.158424	0.169357	-0.17	0.16056	1.17742	1.35122e-48	0.00775609	0.95938	-0.178952	0.152819	1.38709	6.89492e-67	-0.00335443	0.982128	-0.0724755	0.625781
AT2G45780	1.08768	0.0290832	0.405929	0.528791	0.119502	0.900505	1.10909	0.0298845	0.336044	0.698645	0.723714	0.352323	0.876663	0.0839731	0.276806	0.695592	0.294233	0.728915	1.76716	0.000275949	0.507233	0.489502	0.319346	0.732179
AT2G45840	3.56599	3.41791e-09	0.477887	0.578683	0.441765	0.681436	3.78112	2.88233e-10	0.446739	0.683257	0.832293	NA	3.63194	2.13171e-09	0	1	0.459818	0.689561	3.12848	3.18023e-07	0.832258	0.351933	0.4686	0.685994
AT2G45910	1.69575	2.70861e-24	0.329319	0.101824	0.234299	0.355262	0.899652	1.23666e-07	0.0168162	0.961121	0.0389961	0.920168	1.06056	4.46668e-10	0.175344	0.470603	0.226245	0.411067	0.746272	1.30935e-05	0.0863703	0.75601	0.195967	0.482435
AT2G45980	1.58777	9.55644e-56	-0.170104	0.180151	-0.0470569	0.8014	1.76106	2.80391e-68	0.0270716	0.893697	0.080413	0.681177	1.72049	4.60928e-65	0.159234	0.253386	0.0537462	0.790305	1.80937	3.79801e-72	0.195355	0.15557	0.151596	0.351269
AT2G46410	1.30476	5.18505e-10	0.16819	0.571166	0.322719	0.312581	1.04706	3.38479e-07	-0.0463852	0.912075	0.134796	0.746594	0.847608	3.54222e-05	-0.260771	0.366899	-0.10498	0.793844	0.882528	9.89065e-06	-0.551696	0.0367014	-0.183829	0.609648
AT2G46500	1.37271	3.31517e-37	-0.290258	0.0221993	-0.145763	0.379429	1.32259	1.25613e-34	-0.253314	0.0807925	-0.0997981	0.614569	1.21602	2.53239e-29	-0.27689	0.0440445	-0.0129488	0.959259	1.30061	1.52003e-33	-0.22002	0.126663	-0.0621723	0.763778
AT2G46520	1.13203	2.29674e-18	0.376827	0.0111546	0.0766623	0.736609	1.10518	1.65217e-17	0.278521	0.112559	0.102164	0.677162	1.21263	9.49527e-21	0.210682	0.226021	0.197406	0.344787	1.15407	4.93002e-19	0.13995	0.463633	0.0339158	0.903167
AT2G46900	1.04206	1.98499e-11	0.203879	0.295208	0.0745561	0.788822	0.918433	3.94705e-09	0.107356	0.690499	-0.0554534	0.871896	0.919513	4.7887e-09	0.282688	0.164853	0.111451	0.69289	0.924448	3.11809e-09	0.240689	0.259374	0.112862	0.690401
AT2G46915	1.1862	5.66757e-26	-0.0566108	0.730094	0.0653314	0.745991	0.335554	0.00483836	-0.114138	0.536827	-0.100006	0.634378	0.831696	2.98194e-13	-0.0966648	0.566987	-0.0816403	0.694514	0.244777	0.0431492	-0.146953	0.367289	0.024238	0.922892
AT2G47330	2.0757	1.51334e-87	0.250923	0.0474061	0.0529744	0.785186	2.07724	2.1728e-87	0.19829	0.189834	0.104461	0.590257	2.02247	5.73674e-83	0.120902	0.433217	0.0859502	0.657236	2.07495	1.00687e-87	0.132157	0.392458	0.0191132	0.936635
AT2G47350	1.34976	5.08287e-46	0.0321871	0.832291	0.0535927	0.765042	1.19754	5.18053e-37	-0.169217	0.242035	-0.0745588	0.699545	1.19014	3.57591e-37	-0.0757373	0.609051	-0.0332581	0.871855	1.21758	2.48876e-38	-0.0313319	0.859213	0.018276	0.934532
AT2G47410	1.73011	1.81789e-30	0.305113	0.0933737	0.213103	0.352801	1.56994	3.16004e-25	0.0731501	0.794347	0.0700446	0.829455	1.547	1.95988e-24	0.233928	0.255444	0.224541	0.362042	1.51919	1.10113e-23	0.233136	0.268221	0.229116	0.336366
AT2G47520	2.93568	3.22005e-08	-0.0344066	0.97083	-0.566128	0.515085	2.70165	3.07025e-07	0.0454573	0.966865	-1.18648	0.126365	1.68428	0.00194788	-0.785388	0.269245	-1.6158	0.0280805	2.98294	2.04674e-08	0.729108	0.332172	-0.222957	0.836769
AT2G47620	1.27031	2.29185e-26	0.487605	0.000293884	0.151699	0.418919	1.18343	3.39563e-23	0.158013	0.389851	-0.034989	0.899588	1.11001	1.74914e-20	0.172839	0.295473	0.0791595	0.724005	1.28603	3.78381e-27	0.293791	0.058666	0.133755	0.515566
AT2G47680	1.22927	5.38628e-07	0.503042	0.0801907	0.621284	0.0531632	0.933772	0.000162628	0.123075	0.780249	0.0876733	0.869505	1.06217	1.95841e-05	0.257651	0.458914	0.359663	0.354752	1.2697	2.10425e-07	0.343628	0.310445	0.679617	0.0372155
AT2G47730	2.16505	8.71328e-74	-1.04247	2.26793e-16	-0.849786	1.3627e-10	2.3578	3.3502e-87	-0.558152	7.77066e-05	-0.481387	0.00129531	2.09564	5.49604e-69	-0.776298	7.96477e-09	-0.52383	0.00046504	2.24633	2.78774e-79	-0.564266	5.87412e-05	-0.49927	0.000795826
AT2G47770	1.78095	0.00102385	-0.79095	0.223975	-1.28962	0.06841	2.00965	0.000200445	-0.511633	0.548823	-0.674584	0.438543	1.80271	0.00109483	-0.310575	0.703885	-0.767935	0.366751	1.98023	0.000245489	-0.76308	0.298902	-0.639852	0.459963
AT2G47820	1.40984	2.43943e-16	0.345633	0.100656	0.0227145	0.951373	1.10982	1.43162e-10	0.0638406	0.849195	-0.0870709	0.814877	1.39629	4.84016e-16	0.0147163	0.964243	0.0749814	0.832754	1.06047	6.80574e-10	-0.0172457	0.959222	-0.0773516	0.822954
AT2G47950	2.06673	0.000131351	0.558046	0.432794	0.65633	0.433885	0.642233	0.276176	1.10721	0.116188	0.273935	0.804407	0.983585	0.101	0.926888	0.181937	-0.280955	0.793621	1.16436	0.0425769	1.33382	0.0509582	0.467653	0.635852
AT2G47970	1.53517	1.40216e-60	0.0220183	0.880428	-0.135642	0.347341	1.66553	7.47664e-71	0.107539	0.475023	-0.0526115	0.790436	1.58874	1.20221e-64	0.029519	0.855418	-0.0854695	0.612992	1.68149	1.36065e-72	0.0823054	0.573574	-0.106758	0.509417
AT2G48010	1.84607	1.14606e-29	0.277429	0.176379	-0.0234818	0.946035	1.7515	2.33014e-26	0.113427	0.703747	0.031444	0.937831	1.70434	2.08694e-25	0.0519015	0.855073	-0.0147956	0.971375	1.61202	9.03268e-23	0.0514656	0.863233	0.0243069	0.949141
AT2G48150	1.73586	0.000120974	0.843407	0.122611	0.0514198	0.95899	0.193669	0.757721	0.456774	0.580312	0.400499	0.672461	1.03476	0.0271753	-0.958847	0.125797	-0.112678	0.907988	0.265986	0.620607	-0.0939781	0.911052	-0.0149909	0.993183
AT3G01040	1.18249	2.21449e-33	-0.103265	0.433617	-0.0815331	0.626354	1.00904	1.1475e-24	-0.22254	0.100901	-0.195259	0.192282	0.982332	2.32971e-23	-0.175787	0.187232	-0.0945466	0.586238	1.15092	7.98869e-32	-0.087479	0.568696	0.0105295	0.964109
AT3G01070	1.98291	3.85299e-13	0.624636	0.0591934	-0.022519	0.97071	1.87414	1.09012e-11	0.195194	0.697934	-0.0788182	0.905726	2.00742	2.52862e-13	0.421256	0.272552	0.198112	0.705129	1.53269	4.27166e-08	-0.190375	0.684926	0.0661615	0.916518
AT3G01080	1.96509	2.51592e-06	0.741464	0.156912	0.0938619	0.914781	0.35409	0.469332	-0.770774	0.243585	-1.09261	0.103096	1.06572	0.0104501	-0.375908	0.539651	-0.908101	0.173033	0.807807	0.0751167	-0.560143	0.400266	-1.10226	0.111594
AT3G01100	1.886	7.93503e-71	0.213228	0.101677	0.0285421	0.892046	1.59954	3.41203e-51	-0.0639316	0.743592	-0.140876	0.435566	1.5062	2.05782e-45	0.00499862	0.980977	-0.0505691	0.814635	1.45569	2.00594e-42	-0.120503	0.451618	-0.184153	0.26815
AT3G01210	1.27375	3.56922e-26	-0.463189	0.00132428	-0.217117	0.235458	1.42604	6.5582e-32	-0.17477	0.364481	-0.0571786	0.834293	0.848641	5.84727e-12	-0.156234	0.374196	-0.160633	0.438109	1.15531	1.97169e-21	-0.186348	0.291888	-0.0351246	0.895213
AT3G01330	1.31873	5.92565e-23	0.316207	0.0533356	0.167345	0.439684	1.06121	1.4179e-15	-0.146108	0.51419	-0.240648	0.268041	1.06767	1.15654e-15	-0.0444579	0.848663	0.0428074	0.882585	1.10767	1.92999e-16	-0.0503069	0.840007	-0.0287178	0.926461
AT3G01400	1.19881	4.85514e-16	-0.0581065	0.792181	-0.122332	0.620921	1.16013	3.71393e-15	-0.152795	0.523274	-0.168177	0.513243	1.06974	5.95663e-13	-0.190529	0.359063	-0.071371	0.808362	1.30782	5.78601e-19	-0.0293283	0.912858	-0.0309267	0.924964
AT3G01430	2.50666	8.66811e-63	0.135915	0.528387	0.0255576	0.938404	2.01137	1.47487e-39	0.131439	0.632419	0.11664	0.712603	2.30647	3.59018e-53	0.121582	0.613864	0.0443085	0.896924	2.02928	8.02253e-42	0.150198	0.52911	-0.0146014	0.96945
AT3G01510	1.15039	1.74032e-17	0.300394	0.060882	0.184051	0.370383	1.15131	1.97768e-17	0.260556	0.167221	0.152401	0.517753	0.928601	1.30294e-11	0.218675	0.231265	0.0758489	0.773613	1.15742	1.22535e-17	0.206615	0.272103	0.249912	0.217108
AT3G01540	1.81123	1.49712e-20	0.495939	0.0287254	-0.0458133	0.904448	1.93632	2.82634e-23	0.354078	0.196398	-0.0472238	0.917085	1.79954	3.67203e-20	0.491366	0.0453194	0.0497671	0.905588	2.03001	1.83407e-25	0.576826	0.0175476	0.187325	0.580826
AT3G01610	1.77354	1.15189e-34	0.59376	0.000259761	0.183285	0.417744	1.33181	6.23646e-20	0.227339	0.28868	0.0466614	0.888313	1.58845	7.91833e-28	0.329633	0.0793996	0.243826	0.296061	1.2856	1.00432e-18	0.115788	0.610626	0.0760307	0.788654
AT3G01620	2.66271	7.73834e-12	-0.103625	0.877244	-0.161053	0.845988	2.65538	2.30025e-11	0.323005	0.665201	0.296002	0.730781	2.83365	8.50206e-13	0.322536	0.621702	0.16792	0.851497	2.87008	2.53256e-12	0.345589	0.625007	0.465058	0.547996
AT3G01630	2.34029	2.59518e-06	0.506309	0.454856	0.208609	0.828738	2.0445	5.10803e-05	0.503293	0.548374	0.0271197	0.983694	3.0212	1.70235e-08	1.01138	0.169927	1.02706	0.238028	2.69162	2.93144e-08	-0.590593	0.45556	0.223916	0.82601
AT3G01650	4.24033	1.69183e-146	0.146207	0.514908	-0.257549	0.304377	4.41255	3.51703e-158	0.175549	0.516939	-0.122227	0.709875	4.1886	8.7448e-143	0.226817	0.331555	-0.0719138	0.83196	4.51319	9.4692e-166	0.228116	0.339127	-0.084805	0.796068
AT3G01700	1.26975	0.0196856	-0.0736452	0.93163	-0.833691	0.321966	1.26479	0.0184439	-0.620551	0.473362	-0.525599	0.594816	0.653246	0.289765	-0.988789	0.165587	-0.975505	0.249009	1.02263	0.0636776	-0.451347	0.59358	-0.999415	0.241522
AT3G01800	1.00907	4.95954e-15	0.373909	0.0120175	-0.0881959	0.696932	1.03048	8.3553e-16	0.017265	0.946918	-0.0978001	0.697395	0.948007	2.08269e-13	0.144004	0.438299	-0.0971558	0.681801	1.1802	3.03449e-20	0.302706	0.0709572	-0.122616	0.596361
AT3G01920	1.09784	5.75937e-16	-0.130045	0.475503	0.171081	0.415979	1.1743	7.46603e-18	0.102102	0.66846	0.209699	0.342172	0.984657	6.42594e-13	0.123596	0.539573	0.0958645	0.702867	1.25017	3.32132e-20	0.0334215	0.89326	0.114125	0.64586
AT3G01970	1.00869	0.00105214	0.66437	0.0586334	0.353068	0.446882	0.841283	0.00689069	0.704986	0.0721328	0.438678	0.359616	0.53959	0.109548	0.590596	0.122904	0.301202	0.55216	0.602386	0.0564054	0.832411	0.0244988	0.208649	0.702778
AT3G02030	1.65727	6.78486e-26	0.645021	0.00036297	0.218508	0.386175	1.40913	3.75442e-19	0.120839	0.670284	-0.0713614	0.842407	1.52972	2.30471e-22	0.267243	0.221691	0.0733535	0.823516	1.69756	9.13961e-27	0.285628	0.208263	0.187325	0.508074
AT3G02070	1.08447	1.6463e-19	0.0719377	0.675278	0.0630518	0.773675	1.18076	5.01501e-23	0.180615	0.315151	0.0682658	0.785426	1.0603	1.05585e-18	0.16843	0.313305	0.0746059	0.744217	1.18962	2.46943e-23	0.356874	0.0182695	0.108156	0.618319
AT3G02140	1.26799	1.84657e-15	0.0868337	0.706515	0.253503	0.285719	0.874988	5.34827e-08	-0.204	0.409998	-0.00712866	0.985963	1.11334	3.67545e-12	-0.217634	0.333943	0.115725	0.69346	1.061	4.11928e-11	-0.209253	0.369723	0.135125	0.642503
AT3G02150	1.39149	8.3941e-08	0.279548	0.401504	0.361427	0.350593	1.17515	7.12419e-06	-0.0814127	0.871525	0.347849	0.407937	1.05753	7.20915e-05	0.397198	0.252746	0.405794	0.325162	1.29238	7.00973e-07	0.352529	0.331074	0.447227	0.248471
AT3G02210	1.40417	2.03915e-20	0.582776	0.000716677	0.306207	0.162744	0.605869	0.000137715	0.048888	0.872193	0.155044	0.57626	0.687309	1.34683e-05	0.122581	0.595068	-0.0364871	0.914643	0.586293	0.00026784	-0.0661737	0.808315	-0.0752185	0.809443
AT3G02260	1.25505	1.38626e-05	0.595798	0.075514	0.032045	0.957318	1.18989	4.08827e-05	0.573768	0.138231	0.137745	0.816525	1.26218	1.56389e-05	0.00543697	0.991476	0.310159	0.517831	1.20671	3.08158e-05	0.314891	0.446316	0.165684	0.756491
AT3G02400	1.68495	2.8456e-16	0.683267	0.00380947	0.611219	0.0231057	0.793382	0.00017681	0.181378	0.598401	-0.00949396	0.985618	1.07259	3.12708e-07	0.291127	0.304515	0.266184	0.435212	0.801296	0.000161543	0.297682	0.306374	0.463082	0.116218
AT3G02480	1.73284	3.32977e-08	0.119498	0.794798	-0.528947	0.24341	2.15086	5.84377e-12	0.750036	0.0668184	-0.258517	0.656808	1.84436	4.88873e-09	0.891314	0.0200946	-0.875129	0.0475936	1.60008	3.73531e-07	0.252419	0.597886	-0.912951	0.0298755
AT3G02550	1.28164	0.0334501	-1.02168	0.137958	-0.261137	0.799206	0.815355	0.191515	-1.22832	0.110011	-0.85499	0.347291	0.239293	0.859201	-1.81473	0.00886003	-1.23169	0.150868	1.46599	0.0141033	-0.52339	0.543312	-0.158675	0.895213
AT3G02555	2.27948	9.47569e-66	0.260831	0.118967	0.0651472	0.795428	2.43685	2.47421e-75	0.0646962	0.801375	0.149237	0.541044	2.22949	1.90694e-63	0.110957	0.590845	0.0962487	0.704139	2.61013	4.91662e-86	0.188261	0.340165	0.0395601	0.893772
AT3G02645	5.52519	4.0562e-30	0.744428	0.313058	0.815447	0.349341	5.51474	3.40316e-28	0.534342	0.599547	0.367738	0.768929	5.53986	2.79526e-29	1.01209	0.191266	0.909339	0.335744	5.21158	1.17619e-28	0.247928	0.80141	0.134039	0.915865
AT3G02740	1.66264	2.42793e-61	-0.140276	0.286354	-0.00623202	0.976927	1.71105	5.61877e-65	-0.0204865	0.921411	-0.0106754	0.966458	1.64875	1.1493e-60	0.040241	0.813342	-0.0533941	0.793017	1.76383	6.85633e-69	0.15287	0.290823	0.0110537	0.96371
AT3G02860	2.07589	1.17301e-69	0.477654	0.000452172	0.311809	0.0564785	1.40217	7.62497e-32	0.112423	0.580395	0.0886415	0.711455	1.65017	1.18413e-44	0.127883	0.467708	0.109188	0.610152	1.25224	1.33701e-25	0.174236	0.310846	0.196234	0.297925
AT3G02920	1.09847	4.65383e-12	0.286681	0.137378	0.0313046	0.920884	0.529501	0.00139049	-0.048875	0.876145	-0.0275045	0.943296	0.696383	2.16176e-05	0.106632	0.661584	-0.0468438	0.890953	0.409543	0.0150892	0.0597114	0.831994	-0.0718885	0.821343
AT3G02990	4.78972	2.0189e-299	0.800642	1.20941e-07	0.570806	0.000802916	3.32647	1.7674e-143	0.0193078	0.946283	0.0368568	0.911516	3.75546	3.98418e-193	0.183525	0.337361	-0.0228819	0.942118	2.80377	6.39628e-101	0.0740477	0.756128	0.277285	0.1855
AT3G03030	1.29359	4.79316e-11	0.511634	0.0267965	0.229652	0.46475	1.43367	1.40882e-13	0.249215	0.414143	0.125697	0.756106	1.32048	8.37545e-12	0.0831889	0.796316	0.0280864	0.951015	1.26041	6.77665e-11	0.0637478	0.855815	-0.254731	0.439963
AT3G03110	1.20016	5.16881e-19	0.575218	0.000121375	0.195809	0.33588	0.926151	8.80447e-12	0.140697	0.518028	0.0678396	0.810824	1.17637	3.61423e-18	0.392475	0.0192744	0.289885	0.158005	0.938222	4.92433e-12	0.310517	0.0763657	0.216164	0.30107
AT3G03140	1.86805	6.39849e-29	0.58452	0.00227416	0.279247	0.262738	1.40766	5.24379e-17	0.0946358	0.758631	-0.102358	0.767334	1.64788	8.72882e-23	0.212542	0.371021	0.203509	0.474124	1.59281	1.90765e-21	0.113479	0.674515	0.083757	0.800504
AT3G03200	1.20504	4.58327e-05	0.405957	0.275463	0.0832349	0.884753	0.480398	0.11696	-0.0487474	0.932198	-0.0977457	0.879726	0.476824	0.151246	-0.010282	0.98484	0.147631	0.793542	0.565215	0.0602131	-0.18597	0.689422	-0.145952	0.795475
AT3G03210	1.06217	1.84641e-20	0.0177799	0.924475	-0.0308902	0.894069	1.11533	3.58197e-22	0.114023	0.561961	0.0908803	0.693554	1.04806	3.52698e-20	-0.0231494	0.911013	0.00268722	0.994235	0.949218	3.50788e-17	-0.146904	0.382192	-0.10034	0.633719
AT3G03270	3.65963	1.36827e-30	0.548691	0.159093	0.0494548	0.940042	3.1677	3.48963e-23	-0.251524	0.644439	-0.54128	0.27492	2.80561	2.29003e-18	-0.257899	0.588686	-0.744004	0.117313	3.27636	1.07049e-24	-0.234177	0.641181	-0.481342	0.338352
AT3G03272	1.66196	0.00133248	0.127517	0.875108	0.500668	0.550741	0.0332886	0.961928	0.317118	0.727822	-0.768061	0.385063	1.46597	0.00748826	0.565549	0.455447	0.408374	0.669461	0.773104	0.169735	0.167253	0.858255	-0.0176761	0.992884
AT3G03310	1.96512	5.90034e-34	0.583184	0.00160989	0.579672	0.00451553	1.31425	1.14975e-15	0.320934	0.15921	0.237706	0.373207	1.68079	6.32622e-25	0.653233	0.000776381	0.426327	0.0725207	0.932198	2.01063e-08	0.111084	0.672415	0.163573	0.565646
AT3G03320	2.04596	2.45533e-62	0.124742	0.476796	0.280446	0.122862	1.44407	1.23095e-30	0.154948	0.452184	0.0923742	0.723793	1.65965	3.03189e-41	0.113442	0.558089	0.177117	0.408388	1.21687	2.81749e-22	-0.0391666	0.867797	-0.00340508	0.994995
AT3G03341	1.2489	0.0124332	-0.98916	0.0837227	-0.846939	0.22065	1.48241	0.00281745	-0.303135	0.720295	-0.347898	0.707484	1.21417	0.0188022	-0.0728713	0.931581	-0.736102	0.338811	0.99224	0.0503866	-0.147909	0.861546	-0.25127	0.785683
AT3G03430	1.20607	0.0477205	0	NA	0.514	NA	1.04172	0.0955631	0.162668	NA	-0.222764	NA	1.57561	0.0115554	0.76801	NA	0.367125	NA	1.3702	0.0242243	0.51649	NA	0	NA
AT3G03440	2.95748	1.91161e-51	-0.0251229	0.93857	-0.491847	0.0800095	2.91829	3.89148e-50	-0.064182	0.871744	-0.306815	0.352851	2.89923	8.51051e-50	0.0185114	0.960459	-0.280957	0.401311	2.99041	5.29029e-53	-0.272666	0.347443	-0.188448	0.599575
AT3G03490	2.25315	1.01304e-116	0.178163	0.159791	0.134666	0.396426	2.3261	1.55981e-126	0.00929318	0.965884	-0.026191	0.913114	2.07864	1.83917e-101	0.14649	0.294573	-0.120678	0.488546	2.43123	4.52293e-138	0.259053	0.0481931	0.088712	0.633127
AT3G03610	1.3782	9.5056e-57	0.0898983	0.460535	-0.038896	0.819879	1.35627	1.95599e-56	-0.0739226	0.63669	-0.0781269	0.648462	1.21589	6.14188e-46	-0.186471	0.11725	-0.114532	0.449997	1.31404	1.76615e-52	-0.0306221	0.851294	-0.033339	0.859205
AT3G03640	3.96587	4.37989e-204	0.235701	0.146215	-0.108019	0.627631	4.34922	5.84635e-246	0.348803	0.0436702	-0.139331	0.556566	4.17058	3.40683e-226	0.256186	0.141899	-0.0976528	0.688211	4.25894	1.04613e-236	0.382074	0.0214728	-0.0293148	0.920179
AT3G03660	1.45779	0.0203582	-0.0111763	0.993817	0.0332958	0.978361	1.81679	0.00322201	-0.0825261	0.944064	-0.716646	0.477148	1.35705	0.036952	-0.30887	0.742434	-1.36751	0.123609	2.0433	0.000875015	0.397305	0.675004	-0.304439	0.792602
AT3G03810	1.16037	4.87333e-44	-0.101406	0.371409	-0.125192	0.343035	0.71146	8.00614e-17	-0.163912	0.183245	-0.159408	0.232566	0.842452	2.13754e-23	-0.163476	0.155245	-0.194212	0.140164	0.624825	2.62575e-13	-0.225715	0.0430177	-0.106033	0.460341
AT3G03855	3.27744	1.25032e-118	0.300261	0.100328	0.145535	0.558612	1.49642	1.60307e-24	0.147615	0.552525	0.0851903	0.785732	2.97298	3.35296e-97	0.146628	0.511856	0.103688	0.713723	1.50664	2.976e-25	0.10545	0.659195	0.0693702	0.816225
AT3G03880	1.62073	1.2441e-47	0.00780469	0.96968	0.0848871	0.668306	1.46036	1.33367e-38	0.0311189	0.892502	0.00918998	0.9755	1.25691	6.17456e-29	-0.0230128	0.909883	0.0161731	0.952023	1.32573	4.08102e-32	-0.0654277	0.731432	0.0795324	0.711052
AT3G03900	2.59215	1.25936e-140	-0.346693	0.0104384	-0.169264	0.327282	2.49041	2.38764e-132	-0.45776	0.00118378	-0.196185	0.266514	2.35304	6.16519e-120	-0.412118	0.0027466	-0.158308	0.387775	2.5104	1.75543e-136	-0.243945	0.100523	-0.263051	0.103324
AT3G03950	3.73029	4.10177e-194	0.654635	3.15824e-06	-0.0191889	0.942682	2.24617	1.90509e-70	0.203088	0.279501	-0.117544	0.618565	2.98327	2.15968e-124	0.23997	0.156537	-0.22369	0.272865	1.76489	7.62111e-44	0.165992	0.367116	-0.0940058	0.692278
AT3G03960	1.00919	2.40936e-38	0.135704	0.156489	-0.115859	0.324341	0.343501	2.1396e-05	-0.0816929	0.519444	-0.0502112	0.751143	0.883169	2.0756e-29	-0.132751	0.207804	-0.0529448	0.715585	0.327252	5.22444e-05	-0.126698	0.243648	-0.161614	0.159679
AT3G04000	1.37973	0.00152886	0.377523	0.498083	-0.558525	0.385	0.957398	0.0324238	0.895523	0.116435	-0.21646	0.805246	1.21348	0.00711405	1.08506	0.0399018	-0.28831	0.710487	0.878906	0.0492357	0.899613	0.101036	-0.298727	0.699824
AT3G04010	4.01983	1.89973e-90	0.237142	0.36712	-0.531349	0.0529943	3.40371	2.21319e-65	0.119451	0.74347	-0.623188	0.0213083	3.41152	1.6147e-65	0.0952886	0.771448	-0.430318	0.166481	3.39301	4.03733e-65	-0.0410167	0.910728	-0.677648	0.0115466
AT3G04040	2.07915	1.62445e-12	0.189028	0.67554	0.597136	0.176531	1.45032	2.07351e-07	-0.180525	0.735691	0.105259	0.871688	1.81228	6.46636e-11	0.229915	0.599444	-0.0117404	0.990756	1.96244	5.72184e-12	0.37818	0.384328	0.280827	0.602454
AT3G04050	1.45234	4.5588e-05	-0.700944	0.152395	-0.342449	0.588917	0.809704	0.0329166	-0.366421	0.562064	-0.480474	0.46364	1.39048	7.99626e-05	-0.471664	0.375936	-0.309208	0.643284	0.866383	0.0205439	-0.174629	0.783426	-0.763817	0.196462
AT3G04060	1.09161	4.72976e-09	-0.48547	0.027625	-0.534145	0.030636	1.24283	2.0829e-11	0.103021	0.761289	-0.341034	0.233095	0.961438	2.97024e-07	-0.260121	0.308829	-0.320077	0.275741	1.10958	2.43662e-09	-0.395805	0.10838	-0.434966	0.103324
AT3G04070	1.03042	0.000486574	-0.0148461	0.977293	-0.433292	0.311686	0.875008	0.00335423	0.0788369	0.888168	-0.458639	0.311102	0.696201	0.0256404	-0.258107	0.539856	-0.497141	0.270988	0.897432	0.00251242	-0.0616697	0.904616	-0.35099	0.458639
AT3G04120	1.26221	4.2371e-24	-0.487079	0.000468054	-0.575523	9.31752e-05	1.19279	1.35776e-21	-0.298518	0.0701637	-0.535501	0.000450839	1.15608	2.91862e-20	-0.347858	0.0248911	-0.612646	4.80924e-05	1.04982	5.353e-17	-0.336081	0.0332878	-0.58559	0.000102609
AT3G04160	1.37106	2.05572e-16	0.662445	0.000432048	0.500187	0.0222948	1.13434	7.99635e-12	0.241255	0.334706	0.330429	0.183287	1.28569	6.7806e-15	0.584176	0.00339321	0.351034	0.166763	1.5437	1.55044e-20	0.571489	0.00593469	0.694334	0.000913053
AT3G04360	1.38187	0.000121306	0.30689	0.525472	0.426583	0.443552	0.855101	0.0204844	0.021542	0.977784	0.259264	0.706062	1.33682	0.000240276	-0.0428397	0.948657	0.533958	0.351324	1.14119	0.00148775	0.0249929	0.971903	0.312965	0.619637
AT3G04380	1.33514	3.05348e-14	0.147091	0.549379	0.0912857	0.77989	0.576349	0.00186753	0.0732539	0.829857	0.220634	0.463998	1.24151	1.66672e-12	-0.0124188	0.971255	0.138358	0.670149	0.483261	0.00881401	-0.186418	0.484351	-0.0321784	0.936061
AT3G04460	1.04139	2.30346e-43	-0.00687425	0.958412	-0.182797	0.0925062	0.805952	3.09623e-26	-0.165871	0.125006	-0.213751	0.0487476	0.868681	7.9618e-31	-0.164165	0.104336	-0.322447	0.00120107	0.881213	1.27702e-31	-0.186072	0.0666167	-0.197312	0.0717846
AT3G04580	1.34255	1.61205e-48	0.203134	0.0696634	-0.0642724	0.693915	1.25466	7.74793e-43	-0.0154547	0.934423	-0.0498356	0.79925	1.2629	1.89738e-43	-0.0419879	0.783352	0.0603247	0.729543	1.30123	2.66583e-46	-0.0637106	0.670711	-0.117921	0.446018
AT3G04620	1.03665	9.28892e-06	0.446931	0.106847	0.0952539	0.824393	1.18327	3.56851e-07	0.265203	0.466271	-0.10244	0.840085	1.16951	5.81819e-07	0.365871	0.238942	-0.089944	0.851304	1.24354	7.14585e-08	0.226451	0.5144	-0.0362009	0.944922
AT3G04630	1.50621	1.19602e-51	0.329079	0.00440617	0.100291	0.543851	1.60488	1.87192e-58	0.369278	0.00300241	0.0529042	0.803591	1.19677	7.26112e-33	0.261773	0.0399182	-0.023343	0.916679	1.44972	5.81841e-48	0.119973	0.417081	-0.0995015	0.576549
AT3G04640	3.06781	1.42708e-14	0.751569	0.118476	1.02179	0.0546444	3.29536	1.64328e-16	0.891987	0.0973264	1.68192	0.000602871	3.00731	6.38751e-14	0.788622	0.130367	1.7796	0.000287106	3.04862	2.1158e-14	0.86881	0.0951369	1.21661	0.0216185
AT3G04660	1.49115	0.0228924	1.15394	0.123849	0.488002	0.642919	1.04071	0.123924	0.928367	0.309692	0.157871	NA	1.38831	0.0419279	0.449306	0.63633	-0.0131309	0.994608	1.2772	0.0492717	0.118765	NA	-0.53531	0.636081
AT3G04690	1.42901	1.43179e-29	0.330831	0.0318175	0.0362452	0.887499	1.65468	3.92635e-39	0.350606	0.0427843	0.0607845	0.834854	1.64779	4.61548e-39	0.350421	0.0342071	0.0918806	0.710217	1.68492	1.83821e-41	0.285379	0.0977609	-0.124071	0.604915
AT3G04710	2.91998	3.14467e-92	0.384813	0.0251181	0.141213	0.558257	2.62746	8.44583e-75	-0.120317	0.633051	-0.146958	0.580791	2.17959	7.18351e-52	0.0801755	0.730712	-0.164002	0.515236	2.52982	2.16864e-69	-0.107512	0.646044	-0.121619	0.650897
AT3G04770	1.23784	7.74352e-14	0.753523	3.43602e-05	0.107068	0.711529	1.35574	2.30368e-16	0.32285	0.161556	0.122191	0.706122	1.22312	1.90344e-13	0.298978	0.173743	0.0440278	0.902287	1.45438	1.22855e-18	0.227491	0.3355	0.00169929	0.997917
AT3G04780	1.40921	1.551e-21	-0.349146	0.0475851	-0.0715058	0.79037	0.82052	5.11495e-08	-0.235546	0.278332	-0.123837	0.656195	1.14279	1.96277e-14	-0.169478	0.427197	-0.247772	0.296538	0.718603	2.08597e-06	-0.168162	0.440875	-0.143258	0.582116
AT3G04850	2.10508	6.71844e-78	0.354269	0.0115683	0.191654	0.292066	1.7637	1.41826e-53	0.241753	0.156958	0.249759	0.16823	1.90406	3.26942e-64	-0.0178469	0.936248	0.124941	0.553185	1.65859	1.7902e-47	0.200974	0.234821	0.21009	0.261938
AT3G04854	4.4021	5.32926e-34	0.709686	0.146567	0.147655	0.850537	2.76779	4.17522e-14	0.343625	0.607171	0.499313	0.450215	4.19905	4.00211e-30	0.614407	0.269623	0.663972	0.308696	2.962	1.09949e-16	-0.324871	0.610783	0.280965	0.697115
AT3G04880	1.24756	5.33688e-35	0.231816	0.0558633	0.243912	0.0790882	0.941337	2.46686e-20	0.169576	0.250545	0.160824	0.322681	1.14522	1.54181e-29	0.17321	0.206211	0.178591	0.26901	0.894836	1.4239e-18	0.174641	0.210201	0.0155913	0.945965
AT3G04930	1.01562	1.99581e-12	-0.162242	0.384665	0.043928	0.872854	1.08551	5.29571e-14	-0.094845	0.708837	0.00313303	0.992915	0.908242	4.69889e-10	-0.14129	0.501216	0.0758551	0.787491	0.991807	6.30265e-12	-0.26141	0.178355	0.0349076	0.910941
AT3G05030	2.1948	2.74473e-60	0.958802	4.36957e-11	0.746682	1.74656e-06	1.14781	4.97903e-17	0.452923	0.00785109	0.441583	0.0134217	1.25776	2.69604e-20	0.537176	0.000904802	0.58205	0.000603689	0.171142	0.259174	-0.0535784	0.82193	0.191187	0.381972
AT3G05090	1.42123	3.36425e-45	0.211317	0.0833822	0.0465121	0.802295	0.785664	1.48243e-14	-0.121126	0.446284	-0.13974	0.404963	1.03595	2.37353e-24	0.0859785	0.572088	-0.04776	0.814507	0.782559	1.97109e-14	0.0150333	0.936528	-0.0144076	0.950533
AT3G05170	1.14538	1.83877e-20	0.00127843	0.997399	-0.0657077	0.778256	1.13589	3.71058e-21	-0.0755917	0.738816	-0.27501	0.138266	0.90722	4.86104e-14	-0.292051	0.0681494	-0.334095	0.0645665	0.895575	7.25099e-14	-0.307277	0.0560443	-0.440363	0.00727945
AT3G05220	1.52002	6.98662e-19	0.313897	0.128791	0.432586	0.0582498	1.456	2.13778e-17	0.115046	0.701383	0.222145	0.431764	1.34613	6.06412e-15	0.175742	0.47854	0.413434	0.100482	1.65394	3.97398e-22	0.0822669	0.774469	0.342696	0.17086
AT3G05240	1.04901	0.000114086	0.805964	0.0076014	0.309055	0.468974	0.841563	0.00221394	0.514791	0.162639	0.0506443	0.937991	0.820032	0.00221345	0.448526	0.183333	0.106099	0.840206	0.870854	0.00100755	0.258392	0.508308	0.0678856	0.905487
AT3G05430	1.3699	4.64827e-14	0.209265	0.388184	-0.0257793	0.947669	0.442715	0.028349	-0.072363	0.84457	0.219246	0.502658	1.27037	7.86497e-12	0.235302	0.375779	0.209341	0.516023	0.385424	0.0555151	0.22668	0.402871	0.132603	0.703713
AT3G05470	1.45681	9.64957e-10	0.399428	0.168945	0.19616	0.61915	1.39254	3.98452e-09	-0.180658	0.655294	-0.38438	0.303335	1.07501	8.90552e-06	-0.0991933	0.797639	-0.0753408	0.879926	1.65041	2.36551e-12	-0.455462	0.152717	-0.33277	0.380804
AT3G05500	3.02235	2.84396e-153	-0.283982	0.0414766	-0.465858	0.00134657	3.64673	1.72593e-222	-0.134096	0.471177	-0.242016	0.164524	3.38189	5.99044e-192	-0.129945	0.445158	-0.333509	0.0466261	3.5725	1.13886e-214	-0.0122069	0.957113	-0.369618	0.0187447
AT3G05510	2.06853	6.2158e-69	0.289721	0.047044	0.0653507	0.7702	2.19881	4.09723e-78	0.156234	0.412855	0.0928075	0.699922	2.074	1.95173e-69	0.268093	0.0917408	0.0601793	0.807884	2.30838	2.25771e-86	0.108841	0.567521	0.00523512	0.989734
AT3G05580	1.6687	1.25725e-38	-0.686379	3.19546e-06	-0.416564	0.014565	1.84302	5.80322e-47	-0.190209	0.334027	-0.360763	0.0467387	1.68278	1.99288e-39	-0.484554	0.00234677	-0.356847	0.0587824	1.78612	1.60753e-44	-0.43374	0.00765508	-0.387696	0.0293126
AT3G05650	2.21116	4.52596e-08	0.801074	0.104611	0.635826	0.297521	1.94532	1.47189e-06	0.626218	0.294765	0.458562	0.519838	1.86938	5.07966e-06	0.775178	0.145849	0.712928	0.265464	2.00892	7.15252e-07	0.669558	0.234789	0.483898	0.482435
AT3G05670	1.03242	2.83567e-12	0.139409	0.472769	0.170367	0.458675	0.98606	2.51549e-11	-0.223599	0.301278	0.0132393	0.97178	0.986061	3.21196e-11	-0.0911945	0.688883	0.19532	0.41867	1.12194	2.45387e-14	-0.0840515	0.726092	0.105354	0.696471
AT3G05675	1.11753	2.29115e-20	0.430957	0.00212686	0.365572	0.023007	-0.128375	0.377073	0.149757	0.431353	0.115134	0.606635	0.482295	0.000220684	0.285712	0.0716235	0.284641	0.124079	-0.0925004	0.533064	0.260947	0.105145	0.182298	0.351898
AT3G05700	1.19903	9.63733e-27	-0.271921	0.0492778	-0.0254158	0.910828	1.20584	2.58953e-27	-0.214016	0.189057	-0.0599509	0.802546	1.23146	4.25847e-28	0.0390585	0.839511	0.0231339	0.927498	1.34812	4.55087e-34	-0.122716	0.472712	0.0439547	0.850379
AT3G05932	1.14409	0.00302373	-1.09896	0.02184	-0.730868	0.203641	1.41255	0.000341732	-0.504933	0.431818	0.371318	0.602922	0.771005	0.0660435	-0.241144	0.687175	-0.111159	0.892421	0.706386	0.0796367	-0.337841	0.572121	-0.236521	0.746565
AT3G05940	1.13046	6.28016e-37	-0.303824	0.00526952	-0.0544417	0.74165	1.34772	2.19915e-52	-0.0241103	0.896047	-0.0288438	0.892981	1.1482	9.29958e-39	-0.159436	0.198483	-0.0933721	0.559413	1.18132	2.7534e-41	-0.12597	0.338093	-0.210169	0.115308
AT3G06180	1.44462	7.56735e-28	-0.418039	0.0109004	-0.322579	0.0953715	1.43239	3.24428e-27	-0.32088	0.0926175	-0.31768	0.117794	1.40071	2.98806e-26	-0.248167	0.182126	-0.228525	0.306949	1.57626	2.9051e-33	-0.193957	0.327129	-0.21696	0.321079
AT3G06190	1.25903	2.12336e-55	-0.0943402	0.377426	-0.0910143	0.485442	1.2616	1.71971e-55	0.0150459	0.926714	-0.0347982	0.845499	1.17846	1.29603e-48	-0.0315608	0.816843	-0.0612949	0.681651	1.31291	4.29075e-60	0.0317644	0.824339	0.0092548	0.961583
AT3G06240	1.33671	2.82701e-41	0.113286	0.406661	0.175782	0.247643	1.0449	4.00622e-25	0.129749	0.421633	0.112826	0.541864	1.10943	8.8176e-29	0.0689089	0.664135	0.00809674	0.976493	1.08276	3.36793e-27	0.0359825	0.845841	-0.0610629	0.760889
AT3G06250	1.07926	6.65255e-15	0.294926	0.0728655	0.0109487	0.970439	0.925017	3.18219e-11	0.0958641	0.691947	-0.0935483	0.733826	1.03324	1.31315e-13	0.156029	0.432476	0.0411376	0.889456	1.01827	2.37692e-13	0.050067	0.838032	0.0551445	0.84357
AT3G06270	1.45195	7.08936e-49	0.268829	0.0239974	-0.174064	0.254194	0.999929	1.72593e-22	0.408793	0.00110209	0.093029	0.63148	1.37831	3.11077e-43	0.339797	0.00658685	0.121371	0.48924	0.921136	1.35645e-19	0.162005	0.257576	-0.0872871	0.643814
AT3G06420	1.30562	1.03102e-09	-0.83948	0.00042666	-0.506443	0.0790358	0.907902	2.93446e-05	-0.576912	0.0359462	-0.496564	0.0974419	0.94575	1.55282e-05	-0.557999	0.0364464	-0.483171	0.127724	0.551836	0.012974	-0.744893	0.00395331	-0.684949	0.014189
AT3G06480	1.18209	3.81276e-28	0.266577	0.0359568	-0.0163024	0.94227	1.07994	1.583e-23	0.166838	0.296309	0.0107213	0.968472	1.08144	1.11244e-23	0.0680092	0.6849	0.0541722	0.800665	1.08649	6.0532e-24	0.0645973	0.714094	0.0809142	0.68589
AT3G06490	1.26096	0.0111008	0.884406	0.122017	1.05765	0.101863	0.424664	0.429513	0.545506	0.454492	0.288954	0.762101	0.773732	0.15293	0.915299	0.129442	0.612243	0.422633	0.578724	0.265737	0.939687	0.127208	0.529869	0.502542
AT3G06500	1.23916	1.62226e-09	0.450563	0.0611978	0.0223145	0.958854	1.58704	6.72985e-15	0.364914	0.203781	0.0603058	0.896794	1.47237	6.89168e-13	0.773121	0.00141191	0.181941	0.611464	1.66296	2.82541e-16	0.680901	0.00610335	0.13603	0.718304
AT3G06540	1.26174	2.74277e-60	0.00634151	0.962971	-0.10343	0.404093	1.20517	4.2168e-55	-0.151894	0.179929	-0.192864	0.0908715	1.05999	1.21995e-42	-0.115873	0.293051	0.0190719	0.913387	1.0867	2.27739e-45	-0.179418	0.0857673	-0.158596	0.17878
AT3G06620	2.09583	4.70488e-54	0.361692	0.0238828	0.17865	0.397712	2.0711	5.19184e-53	0.159964	0.45639	-0.0356465	0.911228	1.99446	5.39061e-49	0.371435	0.0306038	0.137162	0.565061	2.14568	8.92241e-57	0.356521	0.0417501	0.0741055	0.779501
AT3G06630	1.9558	2.81625e-21	0.881984	0.000209749	0.296024	0.379046	1.51092	5.88731e-14	0.0330041	0.937498	-0.320707	0.368542	1.74307	8.50247e-17	0.687924	0.00900249	-0.118237	0.79323	1.6862	4.19911e-16	0.209429	0.529521	-0.147122	0.729364
AT3G06660	1.68692	7.35959e-60	0.264644	0.0343311	0.00770021	0.972652	1.49311	1.29944e-46	0.0432699	0.832516	-0.081215	0.697395	1.03618	1.66464e-22	0.0885786	0.581628	-0.0464003	0.83119	1.14537	1.65178e-27	-0.127434	0.419586	-0.103011	0.588313
AT3G06720	1.37051	5.20911e-40	0.316283	0.00799941	-0.00694008	0.974594	1.42579	3.86718e-43	0.149085	0.337646	-0.0243593	0.919982	1.41401	2.27816e-42	0.069889	0.662102	0.0139299	0.953908	1.38547	7.24138e-41	0.0781617	0.632656	-0.0458933	0.824136
AT3G06780	1.03509	3.32533e-07	-0.508694	0.0317501	-0.0498851	0.898646	1.30191	1.17449e-10	0.0593968	0.880144	0.213472	0.549046	1.10257	6.45725e-08	-0.0367759	0.917358	-0.00513198	0.994143	1.32495	4.67752e-11	0.218838	0.459676	0.238591	0.473992
AT3G07090	3.30048	4.08907e-117	-0.640261	9.18221e-05	-0.639643	0.000297518	3.43055	1.78424e-126	-0.734738	1.85745e-05	-0.740312	2.57028e-05	2.96063	3.08514e-94	-0.677878	8.08608e-05	-0.685195	0.00015452	3.44239	2.24705e-127	-0.772499	5.76866e-06	-0.722056	4.69145e-05
AT3G07120	2.34394	3.40843e-19	0.0137544	0.980607	-0.0885634	0.878264	2.50054	1.24019e-21	-0.0554997	0.926546	-0.161847	0.799299	2.03867	9.03472e-16	-0.360996	0.379868	-0.2775	0.581553	2.60884	6.94169e-24	0.0999722	0.848325	-0.0403673	0.953098
AT3G07170	1.11352	7.38212e-35	0.0561395	0.663775	0.0137544	0.942622	0.469231	5.20421e-07	-0.161542	0.221772	-0.135611	0.365485	0.745641	4.20159e-16	-0.129902	0.306172	-0.119148	0.434612	0.412695	1.11151e-05	-0.173356	0.162985	-0.10756	0.48567
AT3G07210	1.05159	9.83093e-28	-0.0659711	0.631097	-0.0974022	0.544034	0.444552	9.79725e-06	-0.0541573	0.765316	-0.279244	0.0395558	0.573072	7.87229e-09	-0.206254	0.107792	-0.149666	0.348288	0.326329	0.00136127	-0.245982	0.0536729	-0.166398	0.271206
AT3G07250	2.27526	1.40934e-05	0.606578	0.38864	0.234151	0.816956	1.93689	0.000124826	-0.563382	0.520848	0.511514	0.577092	1.65488	0.0010439	-0.523585	0.492297	0.0352911	0.9797	1.72889	0.000782236	0.0400742	0.969371	0.710489	0.386534
AT3G07370	1.91536	1.74099e-68	0.194996	0.163938	0.202114	0.22209	1.31267	1.94883e-32	0.042681	0.844959	-0.0458583	0.855265	1.58851	2.09211e-47	0.148686	0.348272	0.0201068	0.93787	1.25952	6.97427e-30	0.0610472	0.745917	-0.0494751	0.82819
AT3G07530	2.82139	1.09252e-49	0.709173	0.00168423	0.476541	0.0817113	2.66723	2.9227e-45	0.415778	0.127483	0.159241	0.677444	2.27692	3.48017e-34	0.4365	0.0795257	0.0453534	0.916543	2.52946	6.06751e-42	0.26839	0.334873	0.134953	0.713042
AT3G07565	1.92806	1.73657e-72	0.0741549	0.633864	0.0626494	0.752663	1.92622	3.60192e-72	0.116351	0.519444	0.086105	0.689137	1.80897	2.10183e-64	0.103819	0.523154	-0.0333988	0.888182	1.92262	6.2449e-73	0.175758	0.251683	0.0610472	0.774583
AT3G07680	1.0608	4.4952e-30	-0.397201	0.000150463	-0.135684	0.33588	1.14374	9.31536e-35	-0.174468	0.185691	-0.0748855	0.672818	1.14421	1.07458e-34	-0.268765	0.0213884	-0.178036	0.22306	1.17667	9.19686e-37	-0.148967	0.251545	-0.103726	0.514408
AT3G07740	1.47497	3.76785e-22	0.352088	0.0539988	0.219855	0.347085	1.06503	3.94608e-12	-0.0609449	0.835931	-0.00704993	0.985618	1.07649	3.27546e-12	0.267863	0.19131	0.187318	0.468965	1.04217	1.40567e-11	0.0797206	0.756682	0.203938	0.415821
AT3G07770	1.06992	5.08928e-12	0.148834	0.460997	-0.455236	0.0222453	1.29489	4.77881e-17	-0.456007	0.0197585	-0.586848	0.00243761	0.863315	4.02365e-08	-0.335631	0.0902021	-0.531763	0.00921382	1.25679	3.89854e-16	-0.60716	0.000983376	-0.584739	0.00270599
AT3G07790	1.73783	8.50933e-20	0.409854	0.0703352	0.222807	0.453737	1.77538	1.50848e-20	0.470316	0.0608304	0.354014	0.218671	1.72973	1.76963e-19	0.395924	0.109268	0.341856	0.253148	1.85065	2.99174e-22	0.475623	0.0516887	0.324314	0.263615
AT3G07890	1.05595	4.10851e-34	-0.0815732	0.486452	-0.0774055	0.594161	0.908929	1.52308e-25	-0.221312	0.0568207	-0.275369	0.0182077	0.835324	1.36051e-21	-0.162156	0.164763	-0.107851	0.465762	0.853268	1.43886e-22	-0.247637	0.0267745	-0.0553714	0.738007
AT3G07910	1.03538	2.57996e-10	-0.0729929	0.75903	-0.0690748	0.816956	1.25745	1.24334e-14	0.134926	0.622094	0.0991861	0.765063	1.17269	8.0974e-13	-0.046552	0.867333	-0.188732	0.493318	1.25137	1.62271e-14	0.206945	0.374323	0.0184776	0.960988
AT3G08505	1.27543	2.49035e-19	0.0371796	0.865753	0.193479	0.37561	0.853018	3.24759e-09	-0.0959227	0.706133	0.0383239	0.907709	0.798882	3.5062e-08	-0.087758	0.693714	0.00355767	0.994143	0.848915	4.24653e-09	-0.117836	0.599531	0.137098	0.586823
AT3G08590	2.22862	1.44213e-69	0.135131	0.41567	-0.224292	0.225115	1.98311	3.32838e-55	0.0738415	0.748397	-0.272616	0.139711	1.77322	3.02919e-44	-0.0320185	0.885719	-0.299265	0.114665	1.83809	1.42446e-47	-0.175045	0.332545	-0.348593	0.0457922
AT3G08690	3.63639	4.11765e-154	-0.229793	0.18769	-0.200766	0.34712	4.30788	1.70996e-216	-0.132039	0.570549	-0.25844	0.227503	3.56979	9.95077e-149	-0.0243798	0.92208	-0.31075	0.14496	4.39129	1.28955e-224	0.0934163	0.678165	-0.118093	0.643398
AT3G08720	1.34195	2.67786e-36	-0.114025	0.430146	0.0465356	0.816994	1.25206	3.43756e-32	-0.230916	0.122936	-0.0516317	0.823668	1.18305	1.05226e-28	-0.115178	0.466205	0.113832	0.539845	1.20229	8.94683e-30	-0.127838	0.419824	-0.00319314	0.994145
AT3G08790	1.57326	0.0141916	-0.345852	0.697766	-0.792199	0.413126	1.33069	0.0419067	-0.564253	0.589432	0.130803	NA	1.12399	0.110172	-0.0291497	0.980788	0.260754	0.835658	1.18015	0.0784493	-0.0227593	NA	0.362524	0.762122
AT3G08970	5.81568	1.64418e-137	0.980811	0.000238826	0.596721	0.0656299	5.63263	8.11091e-131	0.272825	0.467645	-0.131117	0.79257	5.51413	2.5514e-123	0.951242	0.000859666	0.532076	0.143737	5.60965	2.55819e-129	0.323863	0.34215	-0.259357	0.53239
AT3G09010	1.36956	2.23676e-09	0.429217	0.138222	0.490764	0.136998	1.12287	1.48838e-06	0.397463	0.245665	0.472496	0.176162	0.890394	0.00011295	0.138079	0.699428	0.360878	0.319315	0.714057	0.00210809	0.168437	0.639312	0.100641	0.825924
AT3G09030	2.08014	2.74708e-46	0.245787	0.180645	0.39304	0.0468996	2.07132	1.54367e-45	0.358004	0.0710189	0.372068	0.0740076	1.87039	1.14787e-37	0.181303	0.388356	0.316463	0.159907	2.10021	3.20291e-47	0.294943	0.135928	0.227442	0.330319
AT3G09085	2.52501	2.82909e-46	-0.101405	0.710857	0.244972	0.393821	1.43308	8.76169e-15	0.212263	0.481013	0.210889	0.526479	2.04379	2.72086e-30	0.155377	0.579958	0.00168343	0.997746	1.12752	1.33008e-09	0.0137391	0.970875	-0.0940261	0.80186
AT3G09180	1.09227	1.08393e-36	-0.194101	0.0710886	-0.133294	0.320145	1.03208	1.7266e-32	-0.147971	0.259653	-0.0775741	0.64299	0.947108	9.50618e-28	-0.0665096	0.62102	-0.178294	0.196177	1.02311	5.28506e-32	-0.0241825	0.880955	-0.145359	0.297523
AT3G09230	2.47098	2.29697e-52	0.17889	0.432889	-0.0431164	0.900647	1.19525	1.78448e-12	0.174227	0.536333	0.00963164	0.982199	2.24632	3.29909e-42	0.312576	0.177839	0.228617	0.431202	1.30287	1.12797e-14	-0.092596	0.750916	-0.0333883	0.9325
AT3G09310	1.83758	9.20509e-17	0.106665	0.765818	0.244066	0.528675	1.34399	5.97423e-09	0.0852592	0.857618	0.187474	0.689835	1.73982	2.20549e-15	0.0329262	0.939665	-0.198476	0.655845	1.35084	1.19391e-08	0.532409	0.0939978	0.233675	0.595865
AT3G09320	1.365	2.52048e-72	0.0956648	0.354063	0.126485	0.282869	1.08002	2.49411e-46	-0.0236484	0.878818	0.00885569	0.963356	1.02086	1.97045e-41	0.00714731	0.960787	-0.0573279	0.691375	1.00979	4.2395e-40	0.11692	0.287802	0.0521202	0.723201
AT3G09350	5.74088	4.39275e-93	0.303618	0.411631	-0.129404	0.802295	6.04246	5.3068e-103	0.202038	0.68281	-0.417809	0.363907	5.35396	6.26481e-81	0.531818	0.15547	-0.352947	0.45722	6.19825	2.96487e-108	0.693259	0.0574849	-0.204949	0.695817
AT3G09370	1.54536	5.01244e-22	0.225394	0.27682	0.279319	0.242446	1.45963	6.26886e-20	0.132748	0.632419	0.143527	0.634949	1.15952	3.85674e-13	-0.0179214	0.951819	0.0655425	0.841037	1.46826	2.92039e-20	0.199124	0.39657	0.317806	0.183885
AT3G09375	3.25218	4.73733e-08	0.248993	0.789647	0.2208	0.852883	2.65527	4.91233e-06	-1.06848	0.232578	-0.198352	NA	4.09279	1.97647e-12	0.227738	0.828845	0.462786	0.687812	2.22833	0.000170955	0.123799	0.911019	-1.04572	0.272641
AT3G09385	2.40405	2.99838e-05	-1.14898	0.124457	-1.67506	0.0397317	-2.01885	0.00144191	-1.19105	0.156789	-1.18513	NA	2.89708	1.54313e-06	-0.0262132	0.983131	-0.716496	0.501326	-0.723669	0.297649	-0.0289774	0.980099	-0.819418	0.422453
AT3G09400	3.42723	7.972e-14	0.389598	0.578803	-0.149027	0.883271	2.38207	1.12567e-06	0.471202	0.587203	-0.250907	0.831049	3.08409	5.86773e-11	0.645511	0.365811	0.394673	0.674549	1.67269	0.000694805	-0.218325	0.809967	0.0682903	0.953964
AT3G09440	4.1949	1.28906e-87	-1.62812	8.68091e-13	-1.0886	1.12007e-05	4.2751	7.68693e-91	-1.54289	5.92969e-11	-1.01464	7.40254e-05	3.83978	2.29925e-73	-1.42203	2.28899e-09	-1.06813	3.21029e-05	4.43087	1.59639e-97	-1.43006	1.9796e-09	-0.8962	0.000678017
AT3G09480	2.51049	6.97515e-29	0.902585	0.000476741	0.287319	0.430782	2.06688	7.9429e-20	0.300627	0.401508	0.0103549	0.986172	2.22235	9.37938e-23	0.338839	0.29059	0.0753035	0.880171	2.06974	6.16234e-20	0.275231	0.419205	-0.133668	0.769484
AT3G09560	1.33299	3.42728e-42	0.0337037	0.82306	0.0418753	0.819624	0.705319	1.97493e-12	-0.132908	0.384242	-0.140195	0.394937	0.766675	1.59217e-14	-0.0919075	0.531432	-0.00535763	0.985738	0.270376	0.00953674	-0.361213	0.00302219	-0.147051	0.351452
AT3G09570	2.34874	7.41174e-137	0.193011	0.0970683	0.0123858	0.951649	1.88411	1.14029e-87	0.155609	0.270695	-0.115364	0.489004	2.11479	1.40401e-110	0.0253167	0.88067	-0.117717	0.471936	1.73464	2.67066e-74	-0.0401796	0.811194	-0.190511	0.186493
AT3G09620	2.32095	0.000279306	0.820951	0.290435	0.639967	0.515265	1.86861	0.00419213	0.191493	0.873536	-0.270353	NA	2.81975	1.07893e-05	0.440628	0.636444	0.448106	0.689304	1.22054	0.0690181	-0.230053	NA	-0.466411	0.67919
AT3G09720	1.03693	3.26453e-14	0.708367	1.81453e-06	-0.0234006	0.932804	1.06516	5.69703e-15	0.275227	0.144324	-0.0356253	0.911228	0.95144	4.18322e-12	0.247159	0.17106	0.0372485	0.898408	1.08707	1.4899e-15	0.183212	0.346785	-0.0617662	0.820659
AT3G09840	1.61031	2.88815e-68	-0.294341	0.00555746	-0.288417	0.0157273	1.7641	1.25062e-81	-0.247949	0.0402176	-0.283141	0.0213647	1.59059	2.03945e-66	-0.311704	0.00584844	-0.236412	0.0815417	1.76215	1.77167e-81	-0.320667	0.00481074	-0.272004	0.029988
AT3G09850	1.5173	1.319e-15	0.330986	0.150558	0.171143	0.580353	1.10799	7.64457e-09	0.0166786	0.966539	-0.0224608	0.961235	1.26888	3.81124e-11	0.097501	0.746266	0.26622	0.388916	1.02483	9.81367e-08	-0.0743149	0.820539	0.124279	0.723245
AT3G09870	1.90179	0.00242302	0.379696	0.66083	0.938595	0.299878	1.47963	0.0214658	0.105574	0.93226	1.64506	NA	2.24784	0.000437741	0.170718	0.875021	1.47157	0.106037	1.26003	0.0544618	0.133832	0.905377	1.3988	0.105808
AT3G09890	1.48355	1.91883e-28	0.174771	0.321004	0.166629	0.43767	1.67068	6.07554e-36	-0.0141223	0.960829	0.0492537	0.874065	1.44641	1.51334e-27	0.0108383	0.96635	-0.141593	0.551133	1.60488	8.12535e-34	-0.0912428	0.679303	-0.187837	0.401428
AT3G09950	1.15711	0.023801	0.743894	0.214992	0.363776	0.658624	1.4302	0.00488493	1.79631	0.00226487	0.855101	0.251819	1.17125	0.0277148	1.15187	0.0613315	0.582462	0.477189	0.727973	0.164479	1.08157	0.0817714	0.349222	0.693613
AT3G10030	1.32075	4.23532e-21	0.29118	0.0832934	0.0500595	0.850537	1.24061	9.80663e-19	0.11157	0.642069	0.0243552	0.942935	1.15341	2.9048e-16	0.177202	0.36958	0.0598882	0.833105	1.2437	8.25269e-19	0.199108	0.315636	0.100503	0.699144
AT3G10300	1.80746	6.81376e-38	0.0165418	0.942675	0.207483	0.332243	1.96277	2.17054e-44	0.267228	0.181437	0.295654	0.15592	1.77174	1.74504e-36	0.167161	0.409308	0.177442	0.454189	1.94924	6.50793e-44	0.408435	0.0223181	0.193933	0.398051
AT3G10380	1.4744	4.76776e-50	0.19364	0.108028	0.0536619	0.76435	0.734927	3.15914e-13	-0.0554645	0.761296	-0.113933	0.511141	0.984512	1.0066e-22	0.096954	0.507929	0.077875	0.667206	0.530212	1.97826e-07	0.00744034	0.969996	-0.00422116	0.989585
AT3G10390	1.19646	1.86519e-31	0.394884	0.00069815	0.102806	0.544034	0.616344	3.95003e-09	0.0558979	0.770079	-0.13533	0.436262	0.89753	3.99326e-18	0.17261	0.213413	0.0633523	0.746698	0.643915	8.20087e-10	0.151805	0.29771	0.0487336	0.812697
AT3G10400	1.3106	1.46213e-17	0.204322	0.311533	-0.134091	0.618364	1.46057	1.22605e-20	0.256347	0.283919	0.0796088	0.820457	1.45311	3.28793e-21	0.214091	0.334682	0.153401	0.581725	1.39759	4.94096e-20	0.0360124	0.900405	-0.251015	0.325116
AT3G10480	1.46886	1.92524e-52	0.32227	0.00391488	-0.0883648	0.586332	1.44987	3.85458e-51	0.052465	0.772686	-0.0682258	0.726226	1.51875	4.5963e-56	0.0939102	0.514216	0.00900455	0.970144	1.47541	4.44759e-53	0.00760132	0.968532	-0.0502119	0.793374
AT3G10490	1.28152	1.222e-25	0.115109	0.480457	-0.0897849	0.669523	1.1742	1.30387e-21	0.0791184	0.717925	0.0980505	0.674307	1.31329	8.81888e-27	0.121571	0.498592	0.0814253	0.721686	1.11524	1.1501e-19	0.152643	0.389031	0.077658	0.736476
AT3G10500	1.04356	7.56988e-08	0.383391	0.0942232	0.0532778	0.884432	0.617388	0.00192225	0.0232783	0.951168	-0.109132	0.780301	0.43274	0.0407992	0.194807	0.482834	0.0879676	0.817257	0.105271	0.635832	0.024531	0.945908	-0.154059	0.656663
AT3G10510	1.57217	0.0168707	-0.651323	0.428943	-0.879686	0.355303	1.94728	0.00286069	0.176079	0.88684	0.164758	NA	2.49881	0.000119194	-0.249008	0.809346	0.19346	0.88439	1.59428	0.0153708	-0.340387	0.743489	-0.710801	0.502666
AT3G10550	2.11135	1.06449e-47	0.0247645	0.914749	0.13047	0.594603	1.90094	8.46149e-39	-0.0233181	0.93709	0.0411351	0.903934	1.80999	2.13209e-35	0.0314655	0.90364	0.0579934	0.848491	1.82228	7.68838e-36	0.112151	0.629244	0.0516433	0.865541
AT3G10560	3.95757	2.80159e-24	-0.449213	0.496411	-0.218716	0.803728	4.14022	3.07126e-23	0.461897	0.570909	-0.25788	0.815803	5.27146	5.13738e-31	1.46763	0.0223486	0.707441	0.434173	3.67099	2.48207e-20	-0.0403165	0.965904	0.407415	0.624151
AT3G10640	1.75626	7.65665e-91	-0.115144	0.322735	-0.0193572	0.913602	0.928351	7.36587e-26	-0.349573	0.00161226	-0.228074	0.070412	1.12942	7.41223e-38	-0.159942	0.183795	-0.0849324	0.588566	0.727699	3.39579e-16	-0.231717	0.0458039	-0.182558	0.1693
AT3G10650	1.81997	1.75915e-36	0.511618	0.00177491	0.00295105	0.992173	1.82881	9.58529e-37	0.202823	0.35061	-0.00413173	0.990417	1.84966	1.82858e-37	0.206034	0.301962	0.207952	0.379441	1.92996	7.88631e-41	0.170643	0.419025	0.0695522	0.807236
AT3G10745	2.04632	5.46863e-06	-0.853179	0.188819	-0.471631	0.570431	1.17125	0.0184719	-0.854003	0.275327	-0.120639	0.918464	1.72299	0.000161018	-0.178713	0.82553	-0.769657	0.352266	-0.0146803	0.980355	-1.1424	0.084083	-1.12037	0.124196
AT3G10800	2.36857	2.22652e-76	-0.256721	0.103564	-0.249838	0.18184	2.5822	1.91478e-90	-0.099607	0.657106	-0.0669175	0.80612	2.24108	2.51296e-68	-0.157446	0.395904	-0.0155518	0.959269	2.56737	1.27789e-89	-0.040824	0.860511	-0.041957	0.877675
AT3G10815	1.02884	0.00020658	-0.923395	0.00569013	-0.835086	0.0264552	1.20384	9.00849e-06	-0.394989	0.341384	-0.422009	0.34542	1.05476	0.000149478	-0.435981	0.248347	-0.406488	0.370671	0.806173	0.00337798	-0.678786	0.0567564	-0.519862	0.203818
AT3G10820	2.07345	6.14919e-57	0.636727	2.0607e-05	0.500078	0.0029773	1.77522	5.34364e-42	0.0472084	0.859263	0.1229	0.627996	1.59322	5.81644e-33	0.521317	0.00143864	0.378264	0.0541327	1.5499	2.37501e-31	0.235715	0.213614	0.186096	0.407153
AT3G10915	1.14285	7.50042e-27	-0.184176	0.174404	-0.0816856	0.66036	1.31277	3.81858e-35	0.0467595	0.820229	0.0562189	0.80547	1.09151	7.16755e-25	-0.0854299	0.599715	-0.286177	0.0704471	1.18898	1.3826e-29	-0.00241992	0.99009	-0.189862	0.250216
AT3G11270	1.33436	3.80995e-31	0.364579	0.00627191	0.0336872	0.881267	1.6548	1.21127e-47	0.369932	0.011744	0.0454685	0.86214	1.46565	1.29825e-37	0.309826	0.0336473	-0.109988	0.592089	1.68235	2.54119e-49	0.5419	6.61266e-05	0.114334	0.57659
AT3G11340	1.69318	3.50194e-16	-0.611821	0.0104584	-1.12004	3.26115e-06	1.55104	9.60378e-14	-0.607532	0.0220304	-1.06535	1.75898e-05	1.84696	6.67683e-19	-0.597006	0.0208248	-0.818951	0.0020648	1.3102	3.7964e-10	-0.70376	0.0057339	-1.13691	3.67355e-06
AT3G11350	1.53787	0.0127956	-0.22966	NA	0.363157	NA	0.373394	0.581109	-0.445633	NA	-0.220468	NA	0.472702	0.583306	-0.168217	NA	-0.331255	NA	0.232527	0.73184	-0.208307	NA	-0.42583	NA
AT3G11380	2.21256	0.000459885	-0.207149	0.813632	-0.453212	0.643535	0.995983	0.126245	-0.00609188	0.9958	-0.00259967	NA	2.90014	3.3308e-06	0.217215	0.822736	0	1	0.984859	0.123096	0.217366	NA	0	1
AT3G11397	1.66194	0.0117371	-0.209946	0.824044	-0.0329089	0.979725	2.06002	0.00144956	0.826512	0.380756	0.457607	NA	1.18675	0.0978188	-0.433569	0.650432	0.163542	0.904395	1.16626	0.0849043	-0.218435	NA	-0.206605	0.874015
AT3G11440	1.30931	3.59432e-21	-0.0209779	0.929823	-0.151228	0.538789	1.48257	2.85052e-28	-0.0495203	0.862625	-0.0904913	0.765322	0.96622	5.57048e-13	-0.382284	0.0351391	-0.361935	0.0867625	1.22929	7.63543e-21	-0.160236	0.442151	-0.358929	0.0773753
AT3G11540	1.69002	2.84267e-57	0.315632	0.0108804	0.121515	0.475134	1.60076	1.30503e-51	0.134628	0.416238	0.0333966	0.891727	1.62156	8.56341e-53	0.209133	0.138839	0.182818	0.28555	1.69737	7.93995e-58	0.141168	0.359551	0.172643	0.300229
AT3G11590	1.00997	2.15164e-15	0.000623108	0.999381	0.196428	0.297387	0.96509	2.97139e-14	-0.246408	0.1642	-0.0652507	0.805369	0.872168	9.60459e-12	-0.0813742	0.677437	-0.0269148	0.922617	0.958366	3.74139e-14	-0.168035	0.351933	-0.0417671	0.873155
AT3G11670	1.17169	5.4606e-15	-0.205882	0.273273	-0.328531	0.111717	0.699959	4.59206e-06	-0.512883	0.0057399	-0.569617	0.00253721	0.644328	3.2221e-05	-0.607431	0.00063353	-0.448452	0.0314984	0.403544	0.0100044	-0.71868	3.77256e-05	-0.568876	0.00270599
AT3G11820	1.28509	2.90684e-18	-0.33939	0.0534167	0.0820991	0.75455	1.41098	8.3511e-22	-0.216715	0.324884	0.244701	0.28849	1.2934	1.95567e-18	-0.29223	0.131628	0.280262	0.220131	1.47272	1.098e-23	-0.115825	0.614731	0.226996	0.323106
AT3G11850	1.90626	1.66547e-34	0.45159	0.0146659	0.0894602	0.756472	1.86494	2.25352e-33	0.149662	0.572749	-0.108971	0.735252	1.73725	3.65779e-29	0.182474	0.423956	-0.185228	0.498878	2.10854	4.07802e-42	0.252119	0.259511	0.0815944	0.796367
AT3G11890	1.00953	7.41442e-22	0.277019	0.0261138	0.0214353	0.919677	0.652154	1.19517e-09	0.197218	0.188937	-0.0858165	0.676391	0.874546	1.46748e-16	0.277789	0.0375756	0.0534478	0.801373	0.784429	1.69494e-13	0.341076	0.0091857	0.118264	0.516477
AT3G11960	1.0131	4.88101e-19	-0.00345175	0.987655	-0.0718244	0.717849	1.01853	3.53886e-19	0.0864125	0.658034	-0.00531842	0.985412	0.953387	7.2433e-17	0.0346722	0.857801	0.0596605	0.788912	1.07007	4.75353e-21	0.150235	0.354877	0.106492	0.595065
AT3G12050	3.45862	2.14396e-195	-0.392207	0.00389049	-0.457162	0.0018246	3.64618	8.2419e-217	-0.627736	5.49794e-06	-0.561612	9.4671e-05	3.26367	5.77011e-174	-0.568898	4.20334e-05	-0.45384	0.00318019	3.72542	9.64243e-227	-0.718166	1.27124e-07	-0.489879	0.000966745
AT3G12140	1.10167	4.51572e-31	0.0533457	0.697766	0.0680392	0.681049	0.972092	2.62432e-24	0.0769553	0.640862	0.0315577	0.885128	0.789417	2.08674e-16	0.0517711	0.733915	0.0215965	0.918488	0.802275	4.55771e-17	-0.00859033	0.96324	-0.0042083	0.988999
AT3G12190	1.74142	0.00787783	0.83728	NA	1.02165	NA	0.436426	0.545064	-0.0248868	NA	0.175316	NA	1.2811	0.0626323	0.244611	NA	1.01834	NA	0.771177	0.250513	0	NA	0.2571	NA
AT3G12270	1.50069	6.95786e-33	0.884755	6.55842e-11	-0.0255499	0.919399	1.49533	8.712e-33	0.323399	0.051706	-0.0907838	0.717138	1.51802	1.28069e-33	0.213511	0.210096	-0.00460221	0.992061	1.64087	2.70081e-39	0.108519	0.579902	-0.0953767	0.68611
AT3G12300	1.77702	1.79146e-27	0.0299825	0.90889	-0.126948	0.659534	1.12769	2.47408e-11	0.165825	0.550967	0.00727591	0.986581	1.56947	2.67911e-21	0.271926	0.230828	0.0192369	0.961271	1.00136	2.93288e-09	0.310638	0.169982	-0.184198	0.528541
AT3G12400	1.5558	8.49959e-44	-0.030338	0.86099	-0.132847	0.45635	1.6444	1.37792e-48	0.0963665	0.61472	0.0172518	0.950201	1.61057	1.33314e-46	-0.00589048	0.979189	0.0795024	0.704214	1.7491	6.12326e-55	0.124338	0.460012	0.0196123	0.938952
AT3G12480	1.21415	4.07652e-44	0.127018	0.257762	0.0396003	0.809326	1.16169	8.77521e-41	-0.00120286	0.994431	0.0157268	0.941522	1.15397	2.11244e-40	0.00893911	0.9568	-0.0105315	0.959568	1.22421	1.16031e-45	-0.0235463	0.883156	0.0198108	0.919456
AT3G12490	1.21175	6.56607e-32	-0.0635495	0.663099	0.122209	0.451055	1.39644	4.79966e-42	0.210775	0.140791	0.165076	0.315683	1.17598	4.56891e-30	0.166243	0.234269	0.0412646	0.845306	1.26546	8.69949e-35	0.167178	0.24318	0.0572401	0.772822
AT3G12510	4.95114	1.15932e-226	0.288603	0.170373	0.0432605	0.898581	5.11405	8.75793e-235	0.323334	0.187091	0.105481	0.770643	4.92304	1.13732e-229	0.310368	0.161823	-0.152648	0.618684	5.0143	1.77523e-236	0.346105	0.12062	-0.213314	0.463216
AT3G12580	6.5632	2.88172e-63	0.991463	0.0310222	0.623014	0.282917	6.36188	2.03991e-59	0.32758	0.620517	-0.584545	0.356183	6.21661	1.115e-56	0.626053	0.238072	0.109881	0.895971	6.48885	9.12116e-62	0.157086	0.817333	-0.981633	0.0732138
AT3G12620	1.17378	1.49809e-31	0.233999	0.051656	0.23222	0.0955252	0.982582	1.84739e-22	0.217238	0.115464	0.0866698	0.646125	0.914917	1.34872e-19	0.177554	0.186971	0.0699675	0.707594	0.921066	5.9031e-20	0.234993	0.0725956	0.0809203	0.660755
AT3G12630	1.13478	1.78496e-18	-0.421834	0.0042762	0.0323523	0.897769	1.06208	2.94196e-16	-0.0407154	0.871826	0.139269	0.541036	1.03253	2.29111e-15	-0.121687	0.521096	0.0802907	0.740433	0.950619	2.77084e-13	-0.111399	0.575066	0.0724097	0.769132
AT3G12690	1.20912	4.40851e-16	0.262825	0.154944	0.162266	0.502263	0.900826	1.80994e-09	0.0374924	0.900266	-0.0349252	0.921057	1.13846	1.81858e-14	0.204794	0.325008	-0.0236327	0.945305	0.886224	4.1381e-09	0.134309	0.561382	0.0456489	0.88639
AT3G12740	1.33242	4.99681e-44	-0.0450938	0.750396	0.0371584	0.838063	1.20581	3.4615e-36	0.0421548	0.816315	0.069354	0.714767	1.10548	1.6765e-30	0.0805	0.577893	0.143408	0.361862	1.07691	4.05375e-29	0.0553026	0.726681	0.0394368	0.839647
AT3G12760	1.94622	2.25198e-161	0.0688897	0.488673	-0.0092251	0.953749	1.59883	4.62398e-109	-0.0901545	0.438166	-0.114203	0.342131	1.62656	1.37279e-113	-0.000704177	0.996158	-0.14953	0.193076	1.39293	2.2487e-82	-0.00710537	0.960785	-0.0528978	0.70261
AT3G12840	2.12613	0.00102185	-0.253542	0.780505	-0.0228645	0.985854	0.945853	0.1716	-0.195541	0.87361	-0.0263841	NA	2.19947	0.000838435	-0.669481	0.458325	-0.201843	0.879216	2.16692	0.000823745	-0.481292	NA	-0.00907903	0.997019
AT3G12980	1.7479	3.68623e-36	0.456903	0.00421338	0.162958	0.45871	1.65256	2.06395e-32	0.221417	0.279256	0.0737037	0.800681	1.54603	2.14268e-28	0.299534	0.0983667	0.173026	0.461193	1.64097	5.44943e-32	0.230915	0.231923	0.162565	0.489365
AT3G13020	2.12989	5.82482e-17	0.113339	0.776894	0.0112199	0.984441	1.91266	2.62542e-14	-0.167389	0.727248	-0.0696628	0.910722	1.87097	4.9599e-14	-0.0731454	0.870814	-0.276435	0.543498	2.49979	7.70634e-23	0.431348	0.24627	0.0564432	0.926273
AT3G13100	1.26499	6.50835e-12	-0.0468598	0.874648	-0.306503	0.291911	1.17972	2.90829e-11	-0.268182	0.334229	-0.537761	0.0367236	1.15888	1.03256e-10	-0.189541	0.483335	-0.049235	0.901196	1.2862	3.38147e-13	-0.226066	0.400718	-0.226785	0.462715
AT3G13130	1.64709	0.000964502	0.291293	0.682522	0.527793	0.506288	0.880717	0.103103	0.766245	0.291367	0.958512	0.190455	-0.1944	0.882356	0.134904	0.870516	0.194711	0.841203	0.341704	0.533761	-0.176956	0.836654	-0.378501	0.675844
AT3G13200	1.54809	4.02155e-97	-0.0473179	0.6559	-0.0106949	0.94563	1.40067	1.87436e-79	-0.061304	0.634424	-0.00498958	0.980198	1.44899	4.32499e-85	0.07687	0.485307	-0.0557435	0.687877	1.35663	7.12655e-75	0.0127133	0.927482	-0.028321	0.854443
AT3G13210	1.20511	0.000742709	0.104511	0.846931	-0.374457	0.52695	0.738616	0.0448821	0.215974	0.728239	-0.228173	0.750648	1.13821	0.00177724	0.163984	0.774305	-0.105257	0.891245	0.846119	0.0212632	0.116964	0.853007	-0.0585638	0.942267
AT3G13224	1.90716	1.49666e-32	0.159068	0.45713	-0.016045	0.963985	1.68486	9.62919e-26	-0.0654936	0.83129	-0.233496	0.376141	1.7703	4.15955e-28	0.166427	0.480242	0.0661266	0.841037	1.83416	3.3739e-30	0.0460937	0.87433	0.0845095	0.788435
AT3G13225	2.48315	1.20774e-80	0.629467	1.85261e-05	0.417647	0.0148711	2.45963	1.16843e-79	0.227466	0.234359	0.134794	0.571844	2.1633	6.70361e-62	0.358116	0.0310709	0.173915	0.428421	2.56573	1.80543e-86	0.312816	0.070058	0.260346	0.186493
AT3G13229	4.09612	3.05071e-12	0	1	0	1	3.55238	2.0109e-09	-0.54243	0.604972	-0.53864	0.64299	3.7961	1.92982e-10	0.246826	0.811755	0	1	3.88676	4.88683e-11	0	1	0	1
AT3G13235	1.12485	1.89261e-60	-0.0716662	0.442572	-0.0868116	0.430847	1.17054	2.91529e-66	-0.256532	0.00339988	-0.285732	0.00131095	0.94814	2.61895e-43	-0.13696	0.140189	-0.192791	0.057004	1.17167	3.21706e-66	-0.222399	0.0116399	-0.152606	0.136592
AT3G13277	2.07357	1.15214e-10	-0.0187159	0.974405	0.0819956	0.897013	2.0702	1.3428e-10	0.105332	0.868027	0.409145	0.448931	2.04415	2.33969e-10	0.155984	0.763945	0.325198	0.557974	2.02516	2.58191e-10	0.107646	0.850689	0.297364	0.599113
AT3G13280	2.19989	0.00057521	0.717246	0.373785	0.691208	0.483945	1.2213	0.0688609	-0.426446	0.700229	-0.209912	NA	1.70293	0.0115509	0.613591	0.504493	0.624095	0.566412	1.47654	0.0256193	-0.020601	NA	-0.244729	0.847407
AT3G13330	1.4283	4.61345e-28	0.154482	0.357861	-0.229395	0.22628	1.67846	2.60922e-38	0.0891936	0.696613	-0.250143	0.200725	1.44891	9.69017e-29	0.0608406	0.772941	-0.18667	0.380652	1.6492	4.7898e-37	0.138519	0.473651	-0.104167	0.660963
AT3G13380	1.50934	4.77758e-27	0.650872	3.28793e-05	0.181294	0.412876	0.97029	9.01608e-12	0.260629	0.194401	-0.0453646	0.889813	1.35166	1.16733e-21	0.359132	0.0470617	0.195848	0.40762	0.811081	1.31992e-08	0.122102	0.575597	-0.0541851	0.852426
AT3G13430	1.31378	3.93496e-27	0.123928	0.46024	0.197918	0.290596	1.22311	1.62983e-24	0.0506213	0.830419	-0.0266869	0.926738	1.24213	1.3933e-24	0.247213	0.130104	0.134579	0.532364	1.31935	5.76461e-28	0.172981	0.329174	0.160525	0.434412
AT3G13445	1.09614	4.73437e-33	-0.249447	0.0238661	-0.203571	0.120469	1.1253	7.0116e-35	-0.212736	0.0937908	-0.111219	0.489649	0.960524	9.79009e-26	-0.282778	0.0148107	-0.317924	0.0115793	1.25553	3.45134e-43	-0.152118	0.243441	-0.118763	0.443477
AT3G13460	1.04917	1.4297e-08	0.607072	0.00332037	0.174384	0.556201	1.16883	2.47474e-10	0.307037	0.240528	0.0847143	0.827889	1.14602	6.92767e-10	0.356026	0.136227	0.226195	0.456453	1.23378	2.21449e-11	0.321132	0.194437	0.190306	0.543064
AT3G13470	1.86691	1.68278e-22	0.86319	4.24159e-05	-0.391072	0.144761	1.95103	2.06808e-24	0.0896935	0.79948	-0.591661	0.0187013	1.60714	7.61775e-17	-0.355761	0.158319	-0.800796	0.000840856	1.86351	2.24826e-22	-0.879293	8.63134e-05	-0.793905	0.00080021
AT3G13525	1.82281	0.00360104	-0.158708	0.866865	-0.0420326	0.974274	1.71262	0.00597524	0.276076	0.807288	0.174633	NA	1.1312	0.0943999	-0.632665	0.479172	-0.350928	0.766061	2.10766	0.000598622	-0.453326	0.642981	-0.434887	0.705211
AT3G13530	1.16053	3.47254e-27	0.00942533	0.958671	-0.0222956	0.917132	0.929883	7.558e-18	-0.160852	0.317599	-0.107195	0.580942	1.00466	1.93468e-20	0.081395	0.61966	0.164357	0.348446	0.899859	8.03771e-17	-0.0474169	0.797913	-0.0244732	0.917616
AT3G13540	2.44547	1.13268e-06	0.311346	0.686674	1.13464	0.11203	2.55498	3.03588e-07	0.695777	0.38939	1.16051	0.11565	2.46895	2.33107e-06	0.793753	0.287739	1.88139	0.00497641	2.69801	8.11125e-08	0.197697	0.841256	1.63871	0.0152734
AT3G13680	2.40054	2.29291e-07	1.08681	0.051353	0.138305	0.884079	2.85221	3.87302e-09	0.946955	0.183018	0.946026	0.217084	2.27819	2.83616e-06	1.00192	0.115854	-0.188114	0.862963	2.79227	2.36859e-09	1.14643	0.0653008	0.87489	0.234905
AT3G13780	1.76701	7.16411e-23	0.695883	0.000756741	0.521808	0.031201	1.71	1.10951e-21	0.300062	0.266728	0.336744	0.233095	1.47419	1.55052e-16	0.44887	0.051102	0.25241	0.401807	1.7439	8.26182e-23	0.34697	0.16004	0.293736	0.304344
AT3G13800	1.20764	4.47502e-32	0.0882446	0.53583	-0.0706529	0.701572	1.47884	4.5965e-47	0.0822218	0.655294	0.0692037	0.748752	1.2058	3.02434e-32	-0.183237	0.196027	-0.159154	0.354752	1.53175	1.34435e-50	0.113532	0.474722	0.0100871	0.968674
AT3G13860	1.48822	5.32605e-30	0.773449	5.58122e-08	0.0912306	0.68637	1.46985	2.6975e-29	0.179797	0.364786	-0.120311	0.61772	1.23973	4.52112e-21	0.164071	0.375417	-0.0839268	0.733412	1.32176	6.42835e-24	-0.146775	0.449322	-0.169194	0.433836
AT3G13900	2.0217	4.2503e-06	0.367033	0.554091	0.303407	0.701651	1.51067	0.000639229	0.423031	0.561408	0.460219	0.559106	1.54497	0.000397047	-0.160092	0.829506	0.0902897	0.925763	1.00006	0.0192877	0.140814	0.848173	-0.372244	0.628413
AT3G13910	1.1373	5.2485e-10	-0.38266	0.0944136	0.0806833	0.812155	0.877518	1.93767e-06	-0.0418644	0.909232	0.0766309	0.847631	1.10218	2.29274e-09	0.174698	0.518535	0.0972859	0.788871	0.861128	2.80632e-06	0.122466	0.674387	0.0505211	0.897437
AT3G14050	1.02792	3.98943e-08	-0.288663	0.207048	0.126553	0.689005	1.03684	3.21864e-08	-0.053667	0.881891	0.281887	0.33915	0.891403	2.81036e-06	-0.132304	0.637126	0.43373	0.113257	0.850515	6.55697e-06	-0.156447	0.581752	0.0434446	0.913841
AT3G14075	1.73423	1.01871e-99	-0.0459303	0.714764	-0.045337	0.773776	1.5117	5.08103e-75	-0.0329254	0.84471	-0.0199073	0.922591	1.6301	7.90976e-88	0.0576712	0.665952	-0.0655824	0.681284	1.50749	2.2266e-74	0.101373	0.425457	-0.0221247	0.907808
AT3G14090	1.37075	1.00918e-21	-0.217529	0.230123	-0.0176451	0.954225	1.42604	2.22954e-23	-0.0177981	0.950872	0.018351	0.958877	1.26603	1.20763e-18	-0.251355	0.193887	0.00291018	0.994828	1.39516	1.28801e-22	-0.167164	0.428486	0.000316149	1
AT3G14130	1.05482	1.09583e-19	0.202359	0.170999	0.392025	0.0088621	1.00661	5.84721e-19	0.217585	0.183663	0.116431	0.579831	0.93197	6.84405e-16	0.39782	0.00462144	0.274174	0.115724	1.01983	3.30563e-19	0.245443	0.11059	0.235442	0.171499
AT3G14160	2.50346	6.69152e-80	0.544204	0.000455073	0.0900097	0.714368	2.06454	1.19165e-52	0.529915	0.00204509	0.22385	0.324456	2.44372	1.03083e-73	0.527298	0.00185131	0.277057	0.211009	2.12394	3.85207e-56	0.413898	0.0189644	0.282472	0.175909
AT3G14180	1.97293	7.1065e-25	0.341213	0.14518	0.172619	0.584906	2.0082	1.06777e-25	0.16874	0.599567	0.04523	0.919515	1.91131	2.90368e-23	0.289929	0.268966	0.220402	0.499324	2.06962	2.91759e-27	0.128019	0.677448	0.119941	0.740648
AT3G14200	2.95137	6.67994e-67	-0.706959	0.000402892	-0.616824	0.00571754	3.40964	1.18028e-89	-0.778701	0.000218997	-0.6685	0.002767	2.37629	7.83077e-44	-0.867067	2.603e-05	-0.804035	0.000239621	3.5106	4.4895e-95	-0.690326	0.00116417	-0.648225	0.0042021
AT3G14230	1.15333	2.03826e-10	0.393168	0.0643806	0.153261	0.605124	0.373457	0.0524237	0.292656	0.259373	-0.0362144	0.93118	0.504753	0.00896292	0.0256543	0.937	-0.146386	0.648761	0.207934	0.29564	0.200763	0.4451	0.00563754	0.993254
AT3G14300	4.45055	6.35548e-15	0	1	0	1	4.56399	8.04459e-16	-0.0260096	0.983641	-0.274589	0.840085	4.40255	1.25983e-14	0.20162	0.849981	-0.261542	0.837356	4.63897	3.41081e-16	0.226793	0.838997	0	1
AT3G14380	1.50085	0.00329232	-0.212066	0.784361	-0.25437	0.787673	1.38456	0.00683907	-1.06489	0.160404	-0.0278971	0.982317	0.864926	0.124663	-1.00604	0.152708	-0.258233	0.797966	1.89355	0.000247231	0.190307	0.840161	0.698943	0.404418
AT3G14450	1.25193	7.10968e-23	0.0802086	0.661597	0.139899	0.500093	1.66691	3.65664e-39	0.145518	0.491234	0.377008	0.0336527	1.38079	7.17254e-28	0.0479322	0.824945	0.0598564	0.817441	1.63246	8.0182e-39	0.194784	0.282061	0.176774	0.398444
AT3G14452	1.6362	0.00758524	0.963355	0.185963	0.523409	0.595921	1.43761	0.0176599	-0.553218	0.581391	0.171207	NA	1.42978	0.0235888	-0.279698	0.775039	-0.267236	0.825275	1.23087	0.0403262	-0.327561	0.734572	0.152528	0.903017
AT3G14590	1.72414	9.21647e-29	0.116364	0.593694	-0.134618	0.610651	1.74646	7.1168e-30	-0.0791408	0.785115	-0.229521	0.371603	1.53901	2.25482e-23	-0.0732549	0.773115	-0.174434	0.516029	1.64563	8.79698e-27	-0.0471343	0.866583	-0.229269	0.360236
AT3G14595	1.26516	2.28972e-11	-0.127957	0.622588	-0.117782	0.719881	1.40603	1.01363e-13	0.252099	0.374968	0.0918807	0.816533	1.22501	1.31533e-10	0.134906	0.636444	-0.0457418	0.910961	1.29328	8.23498e-12	0.210461	0.44455	0.0380427	0.926883
AT3G14640	1.03101	0.0200338	-0.016166	0.984935	-0.402375	0.59233	1.23858	0.0044276	-0.480678	0.520509	-0.210139	0.828734	0.445887	0.42879	-0.684799	0.276783	0.0206279	0.987937	0.922866	0.0448884	0.214527	0.775136	-0.329076	0.70336
AT3G14720	1.10381	3.06416e-23	-0.395184	0.00186862	-0.166537	0.319193	1.19682	3.42282e-27	-0.403441	0.00343293	-0.208709	0.216355	0.990897	6.09228e-19	-0.403998	0.00266876	-0.205187	0.239706	1.21438	4.61718e-28	-0.369157	0.00720637	-0.277916	0.0739375
AT3G14780	2.07143	1.22954e-12	0.278513	0.484995	0.283927	0.562031	1.77016	7.05478e-10	-0.333115	0.479771	-0.147464	0.812796	2.02891	1.67706e-12	0.22518	0.609973	0.148027	0.798788	1.54849	8.94832e-08	-0.338803	0.438702	-0.0515349	0.937928
AT3G14830	1.0689	2.98259e-38	-0.144651	0.168535	-0.0446812	0.770051	0.879319	4.84718e-26	-0.108415	0.408444	-0.129418	0.346392	0.955687	8.18113e-31	-0.089843	0.46526	-0.0432935	0.795345	1.05272	9.68213e-37	0.0732017	0.576512	0.129457	0.332426
AT3G14890	1.84551	2.46141e-59	0.160187	0.277817	0.135701	0.459542	1.96678	1.01032e-67	-0.159508	0.370443	0.00944152	0.974731	1.81296	1.961e-57	-0.0347897	0.861799	0.110588	0.586238	1.8424	1.85057e-59	-0.116897	0.506997	0.0251141	0.922591
AT3G15010	1.30493	1.12525e-35	0.5705	7.33718e-07	0.158606	0.316894	1.3206	2.04745e-36	0.349554	0.00823287	0.171305	0.307599	1.22035	2.33908e-31	0.285814	0.0304227	0.11581	0.521634	1.28149	1.67196e-34	0.255065	0.0613694	0.0475112	0.821168
AT3G15040	1.5012	2.97465e-48	0.00184532	0.994499	0.0645024	0.729806	1.17986	3.33992e-29	0.0853718	0.643729	0.174158	0.305412	1.42488	5.79849e-43	0.0036727	0.98506	-0.0276833	0.905401	0.929167	1.66558e-18	0.0594473	0.735918	0.00354108	0.993001
AT3G15060	1.81951	2.41817e-42	0.4812	0.00192083	0.169039	0.430906	1.86498	1.18286e-43	0.403606	0.0232925	0.277162	0.180682	1.8743	7.72934e-44	0.429673	0.0120507	0.395015	0.0448475	1.91764	5.4048e-46	0.279344	0.132877	0.295751	0.145299
AT3G15070	1.1329	3.10282e-24	-0.249432	0.0636523	-0.2569	0.0981706	1.07576	8.85348e-22	-0.107634	0.563926	-0.0845184	0.69964	1.03392	3.4847e-20	-0.106194	0.52141	-0.139839	0.458988	0.991783	8.25859e-19	-0.102225	0.551279	-0.157597	0.383034
AT3G15080	2.02249	5.80106e-58	0.839315	1.71538e-09	0.202527	0.299453	1.18814	2.71433e-20	0.255771	0.158923	0.000304093	0.999798	1.45575	1.0343e-30	0.21846	0.206676	-0.130215	0.566055	1.14186	6.25937e-19	0.140906	0.466137	0.0351218	0.901182
AT3G15090	1.13659	1.24289e-38	-0.0603835	0.630088	-0.145355	0.27534	0.149454	0.133273	-0.192064	0.125885	-0.131658	0.375403	0.65672	3.05342e-13	-0.062247	0.651467	-0.018063	0.927548	0.0821782	0.42459	-0.14163	0.261792	-0.101237	0.511004
AT3G15340	4.80881	5.33506e-92	-0.0500564	0.904789	-0.308474	0.479682	4.59504	2.07069e-92	-0.265893	0.517449	-0.55655	0.141306	4.20727	8.16522e-76	-0.28114	0.453656	-0.344854	0.422633	4.8543	3.7314e-98	-0.264325	0.506997	-0.398732	0.349781
AT3G15350	1.22337	1.49028e-28	0.123343	0.397422	0.13927	0.421127	0.613044	5.82904e-08	-0.0286244	0.89667	-0.00366414	0.989123	0.724508	1.21215e-10	-0.123653	0.443205	0.0281093	0.90719	0.400509	0.000522979	-0.0502455	0.79174	-0.0738417	0.723057
AT3G15352	1.73778	9.81649e-28	0.34957	0.0730194	-0.177725	0.504682	1.69809	4.06198e-26	0.320263	0.163257	0.1142	0.728594	1.65988	3.02478e-25	0.299214	0.167164	-0.109407	0.723414	1.63224	2.68835e-24	0.305593	0.168215	0.05106	0.884007
AT3G15430	1.28133	3.00524e-54	-0.453065	1.50345e-06	-0.28858	0.00730733	1.40515	3.2398e-65	-0.149362	0.2182	-0.226861	0.0526384	1.41995	6.18525e-67	-0.22042	0.0392481	-0.239377	0.0464741	1.30162	7.52432e-56	-0.214087	0.0507808	-0.193012	0.113894
AT3G15500	2.02684	7.48229e-07	-0.304564	0.583091	-0.148271	0.846086	2.10825	2.55516e-07	-0.179139	0.811968	0.0669661	0.944903	1.93712	2.85314e-06	0.182356	0.780141	0.0239911	0.983395	2.3184	1.3136e-08	0.568685	0.316427	0.642375	0.301928
AT3G15510	1.3592	1.3327e-07	0.639972	0.0315083	0.69407	0.0384045	0.649297	0.017335	0.541761	0.122782	0.53517	0.153645	0.63456	0.022693	0.240984	0.519026	0.363878	0.380801	0.421589	0.132169	0.164192	0.692383	0.206271	0.660324
AT3G15578	1.75767	0.00382483	0.249108	NA	0	NA	1.26643	0.0435953	-0.00682648	NA	-0.00347977	NA	0.519304	0.529076	-0.0149447	NA	-0.652475	NA	0.271487	NA	0.389724	NA	-0.251209	NA
AT3G15605	1.29981	0.0342973	1.5038	NA	0.194025	NA	1.306	0.0364047	-0.00308088	NA	-0.208338	NA	1.39766	0.0283367	0.361722	NA	0.194906	NA	1.51139	0.0135415	0.18941	NA	0	NA
AT3G15660	1.8477	4.37994e-99	0.103757	0.371409	0.04175	0.797527	1.8852	1.73206e-103	-0.0351083	0.83717	-0.0705804	0.679049	1.69614	5.68289e-84	0.00812402	0.960787	-0.145021	0.31284	1.94317	9.05884e-110	0.0815575	0.550386	-0.053178	0.755524
AT3G15670	1.83063	0.000346027	-0.207772	0.775934	-1.21921	0.0703104	2.04446	6.07169e-05	-0.15636	0.871744	-1.43024	0.0331701	1.6403	0.00177462	-0.142795	0.866754	-1.00068	0.190871	1.77292	0.000555191	-0.0132202	0.988009	-0.653767	0.420279
AT3G15770	1.04794	2.53765e-10	-0.175378	0.417478	-0.240318	0.335146	0.853441	3.55911e-07	-0.0848089	0.780989	-0.0474554	0.900163	0.758837	8.02724e-06	0.154503	0.522448	-0.224678	0.410541	0.825967	8.00842e-07	0.339404	0.117537	0.181262	0.516459
AT3G15890	1.17494	6.37929e-21	0.339239	0.0233308	0.256021	0.159951	0.905562	1.30242e-12	0.206854	0.273592	0.141671	0.536458	0.695108	8.17429e-08	0.135283	0.467682	0.0756878	0.759435	0.61736	1.68964e-06	0.162828	0.37279	0.0399345	0.88274
AT3G15980	1.63593	7.26225e-58	0.0394936	0.796506	-0.0103267	0.963194	1.77263	8.97519e-68	-0.165692	0.270747	-0.101641	0.582399	1.79632	1.45905e-69	-0.140918	0.325542	-0.0642222	0.740125	1.73426	6.30376e-65	-0.0645658	0.697669	-0.00645981	0.981549
AT3G16040	4.94573	2.46634e-20	-0.00358027	0.999126	-0.254785	0.825951	5.88571	2.88852e-28	0	1	0.890929	0.368828	4.19173	5.51234e-16	-0.719	0.40736	-0.0201104	0.992716	5.43894	3.88908e-25	0.847745	0.311724	-0.0114665	0.996734
AT3G16050	4.73868	2.91804e-243	-0.3016	0.0966114	-0.215536	0.341422	4.93959	6.69503e-266	-0.633188	0.00048603	-0.433261	0.0325458	4.33043	5.72031e-205	-0.541372	0.00286332	-0.409218	0.056203	5.11785	2.49837e-285	-0.789182	7.88038e-06	-0.40913	0.0478618
AT3G16270	1.04339	7.1031e-17	0.0199304	0.918293	-0.0831974	0.700509	1.03519	1.35573e-16	-0.0185631	0.940376	-0.102884	0.660619	0.999355	1.90881e-15	-0.0445737	0.831346	0.0130962	0.96499	1.02056	3.3352e-16	-0.0677102	0.741806	-0.0413741	0.87223
AT3G16330	2.07219	7.31562e-31	0.140571	0.581998	0.0297267	0.938081	1.71478	1.189e-21	-0.029694	0.935925	-0.140957	0.693396	2.02723	8.00339e-30	0.17712	0.510656	0.0310465	0.941018	1.66503	9.29773e-21	0.202557	0.448108	-0.263461	0.370635
AT3G16510	2.66753	2.26439e-33	-0.167925	0.60027	-0.0169548	0.972102	1.68856	7.88711e-14	-0.128479	0.761552	0.374617	0.296516	2.24807	5.35591e-24	-0.299559	0.354878	0.244492	0.53078	1.818	6.23408e-16	-0.310722	0.349234	0.225294	0.571184
AT3G16740	1.0424	5.36617e-21	-0.00355972	0.986992	0.022625	0.918409	1.11974	7.67555e-24	0.17923	0.275646	0.134745	0.4844	1.01489	8.37558e-20	0.160375	0.297147	0.0725077	0.72915	1.10664	1.27169e-23	0.251562	0.0831867	0.0447816	0.842995
AT3G16760	2.07506	1.27392e-162	-0.0763019	0.46651	-0.165048	0.13851	1.49264	9.26398e-84	-0.167561	0.12314	-0.20783	0.0583902	1.86058	1.7867e-130	-0.175556	0.0862505	-0.194106	0.097607	1.43109	1.6124e-77	-0.238205	0.0160619	-0.242958	0.0217299
AT3G17000	1.28297	2.09885e-26	-0.217632	0.142994	-0.176077	0.336808	1.4294	1.71179e-32	-0.189033	0.290647	-0.0914181	0.697391	1.35306	3.48311e-29	-0.133939	0.445417	-0.170479	0.392239	1.35481	2.09426e-29	-0.0787053	0.686479	-0.0823991	0.71553
AT3G17030	1.04189	1.52797e-14	0.372595	0.0196038	-0.0188351	0.948855	1.04849	8.5395e-15	0.320244	0.0807831	0.151176	0.536849	0.962521	1.04333e-12	0.310058	0.074716	0.0444	0.879103	1.07136	1.43992e-15	0.421587	0.0122797	-0.0037008	0.994975
AT3G17110	3.40692	6.00092e-62	0.0777349	0.809425	-0.883429	0.00127234	3.67783	4.16247e-72	-0.265979	0.430487	-0.768367	0.00737921	3.08898	2.41058e-51	-0.524687	0.0591229	-0.456463	0.169035	3.58465	2.69811e-69	-0.634938	0.0208846	-0.575048	0.0566417
AT3G17205	2.10663	6.13033e-152	0.0704686	0.525472	0.0586327	0.678623	1.84158	1.64198e-116	-0.137515	0.249169	-0.0556116	0.734528	1.76707	3.62563e-107	-0.0412049	0.755489	-0.0136971	0.941686	1.74583	1.09295e-104	-0.0488882	0.715593	-0.0185294	0.918359
AT3G17220	1.57594	0.00272427	-0.593892	0.41297	-0.222034	0.825208	1.96176	0.000199992	-0.145141	0.894518	0.147865	0.906335	2.13144	9.87985e-05	0.773121	0.307459	0.199478	0.86565	1.94886	0.000258105	0.407305	0.635701	-0.231164	0.83947
AT3G17225	2.15882	8.04868e-10	0.251183	0.637203	-0.273237	0.691087	2.03896	4.97298e-10	-0.215356	0.743261	-1.0363	0.0590471	2.27281	2.02549e-11	0.0840769	0.897631	-0.416456	0.533766	2.23011	6.71476e-11	0.390158	0.474187	-0.4747	0.473893
AT3G17320	1.38328	0.0252945	1.00681	NA	0.465992	NA	0.282365	0.674659	1.2385	NA	0	NA	1.38092	0.0322788	0.822646	NA	0.247339	NA	0.486298	NA	0.399831	NA	-0.259545	NA
AT3G17330	1.41377	4.56144e-29	0.511427	0.000312765	0.30216	0.080704	0.0721505	0.634646	0.0690744	0.769154	0.0145429	0.963193	0.686206	1.56054e-07	0.10207	0.594385	0.170617	0.418398	-0.283193	0.0390798	-0.290114	0.0824279	-0.091054	0.699519
AT3G17520	2.70107	2.27464e-08	0.614424	0.308372	-0.314886	0.702881	2.10888	1.59085e-05	0.287969	0.735124	-0.583189	0.468818	2.14895	1.32056e-05	0.851206	0.177839	0.00749928	0.995379	1.60452	0.00117292	0.0206818	0.981378	-0.653666	0.393618
AT3G17611	3.98068	8.28958e-256	0.796346	2.2486e-09	0.36555	0.0244032	3.98151	3.19391e-252	0.214223	0.242695	-0.00179301	0.99571	3.60704	1.7989e-209	0.489133	0.000976424	0.140121	0.51589	3.80536	3.03138e-234	-0.321411	0.0534554	-0.403343	0.0203163
AT3G17630	2.48614	1.26553e-35	0.857808	0.000273677	0.509185	0.0818594	1.97935	4.02197e-24	0.432934	0.126397	0.104122	0.815737	1.61669	6.51171e-18	0.205483	0.468649	-0.0512833	0.90525	1.91986	4.73319e-24	0.379934	0.156576	0.0163812	0.974517
AT3G17690	1.02079	0.0279473	0.446121	0.438778	-0.185618	0.820469	1.01172	0.0279894	0.38648	0.593622	-0.282981	0.749742	1.2884	0.00562851	0.277242	0.682795	0.191768	0.827862	1.09585	0.0165216	0.405645	0.539627	-0.20615	0.813135
AT3G17710	2.25758	1.56377e-43	-0.17734	0.441888	-0.107751	0.724229	2.21656	4.83337e-42	0.0303734	0.930038	-0.221442	0.451782	2.41825	4.8769e-49	0.333643	0.142197	0.0542657	0.883973	2.361	4.51386e-47	0.146547	0.584605	0.0295853	0.939819
AT3G17740	1.76582	5.52877e-38	0.290727	0.082734	0.153049	0.492631	1.37937	1.40519e-23	0.00659351	0.981497	-0.0223689	0.947672	1.52818	1.32337e-28	0.212817	0.263239	0.092778	0.721686	1.3651	4.90323e-23	0.00817807	0.975894	0.051401	0.857181
AT3G17800	1.7249	9.36918e-29	-0.0832012	0.707955	-0.559315	0.00400669	1.71458	2.4418e-28	-0.0448609	0.88322	-0.492792	0.0162619	1.51079	3.5801e-22	-0.0216591	0.938424	-0.56498	0.00580522	1.60579	5.13123e-25	0.0415263	0.882319	-0.514089	0.0122856
AT3G17920	1.38459	2.09713e-31	-0.0218783	0.907328	0.0175385	0.944178	0.853417	1.85703e-12	-0.167761	0.361159	-0.0647828	0.797793	0.771592	2.47899e-10	-0.269911	0.0851423	-0.0138405	0.961014	0.655932	7.68683e-08	-0.208262	0.210225	-0.0316972	0.903281
AT3G18100	2.47338	1.55652e-31	0.716799	0.00345075	0.522605	0.0742488	2.35626	7.82551e-29	0.289839	0.376144	0.381118	0.249718	2.07408	1.24402e-22	0.559708	0.0374109	0.14821	0.708893	2.22993	3.97578e-26	0.327929	0.271895	0.443682	0.155356
AT3G18145	2.74583	2.05961e-43	0.181216	0.536204	0.158759	0.667597	2.61627	3.89659e-38	-0.115191	0.78248	0.0136302	0.980946	2.63429	2.18301e-38	-0.162809	0.638425	0.208495	0.589548	2.70803	9.3384e-40	-0.283108	0.404525	0.143249	0.736476
AT3G18300	2.48915	2.23585e-17	-0.00558611	0.994496	-0.143536	0.809056	2.05212	2.01634e-13	-0.91709	0.024342	-0.521749	0.275015	1.88165	3.25287e-11	-0.240554	0.59576	-0.193459	0.731508	2.15199	1.09902e-14	-0.911438	0.0227682	-0.813353	0.0631756
AT3G18310	2.27842	9.39476e-40	0.521535	0.0100625	0.0717915	0.827298	2.24372	1.45282e-38	0.244887	0.357566	0.128874	0.709467	2.23955	2.27777e-38	0.209681	0.40577	0.178175	0.561034	2.41082	2.07783e-44	0.15143	0.579446	0.088464	0.799573
AT3G18360	2.70604	1.23907e-08	0.19811	0.802668	-0.0551978	0.961986	3.0853	7.75714e-11	-0.285488	0.781118	-0.555911	0.585951	3.46751	2.01001e-12	0.549606	0.496924	0.238964	0.835007	3.09461	1.73825e-11	0.394752	0.624201	-0.467702	0.637165
AT3G18370	1.00309	5.47126e-27	0.325349	0.00216089	0.317244	0.00712891	0.298821	0.002361	0.133173	0.342755	0.0997415	0.548962	0.852903	1.03744e-19	0.262542	0.0242442	0.224782	0.104772	0.341289	0.000451199	0.138155	0.29301	0.220198	0.0964075
AT3G18380	1.37563	4.81006e-60	-0.129414	0.245041	-0.0968519	0.492154	1.53453	1.77641e-73	0.0873497	0.548374	0.072504	0.666798	1.30913	1.61219e-54	-0.0583387	0.666434	-0.152684	0.277057	1.53221	4.79146e-74	0.111987	0.377856	-0.0550289	0.743877
AT3G18440	2.01129	6.85204e-120	0.139858	0.211159	-0.0814374	0.584393	1.80935	2.33417e-97	0.0263976	0.880992	-0.134886	0.355554	1.86826	7.72304e-104	0.145118	0.229246	-0.0410192	0.819889	1.84952	1.572e-101	0.0904594	0.501848	-0.0455387	0.79608
AT3G18620	1.32533	7.33653e-27	-0.0396589	0.841406	-0.174676	0.38367	1.24767	1.2882e-24	-0.0844232	0.709054	-0.376661	0.0325107	1.23066	9.60449e-24	0.0272585	0.903153	-0.122019	0.585382	1.31068	2.53066e-27	-0.0939612	0.63917	-0.203184	0.309039
AT3G18770	1.64549	2.86135e-33	0.250829	0.146988	0.240776	0.243977	1.64732	3.1008e-33	0.220162	0.291166	0.149097	0.55717	1.56034	4.87776e-30	0.204153	0.292221	0.0877191	0.742642	1.61302	6.1298e-32	0.169782	0.410787	0.249276	0.24593
AT3G18777	1.75964	0.00409492	-0.221888	0.807279	0.222432	0.84485	-0.264651	0.715899	-0.709676	0.452184	-0.843401	0.39584	0.886829	0.200265	-0.2484	0.798977	-0.695958	0.494148	-0.257351	0.713997	-0.177685	0.866969	-0.313515	0.785766
AT3G18810	4.34714	1.46072e-13	0.251365	0.786612	0	1	3.92225	3.9656e-11	0	1	0.680941	0.537113	3.23748	1.09602e-07	-0.0211781	0.985163	-0.267766	0.832754	4.21652	9.19243e-13	0.235369	0.830963	0	1
AT3G18820	1.57356	1.46445e-81	0.0431428	0.718434	0.17661	0.129305	1.07722	1.35032e-38	-0.035284	0.82317	0.0139122	0.944864	1.2575	3.15808e-52	-0.0314073	0.821871	-0.0466556	0.773891	0.967594	2.52863e-31	-0.00941858	0.953216	-0.076227	0.607283
AT3G18850	1.2163	1.4866e-18	0.481604	0.00210509	0.397877	0.0274082	-1.72238	2.70858e-30	0.160543	0.462356	0.242073	0.259019	0.386795	0.0104753	0.403429	0.0194984	0.332364	0.107485	-1.86773	2.96708e-34	0.21097	0.276902	0.229579	0.283464
AT3G18880	1.12353	0.00189534	0.185303	0.719135	-0.320027	0.602167	0.765228	0.0438423	-0.700973	0.199809	-0.0350041	0.969663	0.691466	0.0794753	-0.10869	0.859056	-0.180895	0.800665	0.776503	0.0416397	-0.127433	0.846661	-0.0955193	0.905572
AT3G19130	1.04158	8.14659e-15	0.465919	0.00197821	-0.0455856	0.857219	1.12639	4.00343e-17	0.0767952	0.750104	-0.152293	0.509631	0.984173	2.80787e-13	-0.144128	0.45495	-0.253043	0.223104	1.20406	2.18776e-19	0.024901	0.918313	-0.1356	0.557161
AT3G19150	1.41715	6.31922e-21	0.422745	0.0185536	0.288551	0.196089	1.2143	6.38462e-16	0.246379	0.270361	0.116515	0.695778	1.24742	5.33682e-17	0.121195	0.595483	0.11762	0.670225	1.25375	5.30435e-17	0.400019	0.0386578	0.178464	0.487894
AT3G19210	1.14088	3.60887e-12	0.252714	0.216656	-0.140812	0.610315	1.35498	1.00223e-16	0.116895	0.686858	-0.0484847	0.899455	1.32126	7.7807e-16	0.21928	0.340977	0.10607	0.73227	1.35341	1.20172e-16	0.245013	0.289524	0.061358	0.855706
AT3G19230	1.18671	3.57352e-05	-0.747466	0.0544724	-0.153335	0.77989	1.2258	3.92676e-05	-0.241729	0.663854	-0.23361	0.710849	1.10189	0.00013171	-0.456239	0.280435	-0.0461821	0.945408	1.43953	3.29234e-06	0.0118769	0.984001	0.629992	0.174266
AT3G19240	1.65418	6.19043e-20	0.404837	0.0587678	0.0440823	0.901262	1.59649	1.21445e-18	0.125373	0.691947	-0.0237381	0.957025	1.71455	3.24469e-21	0.155471	0.563215	0.17735	0.572636	1.86016	6.67593e-25	0.18361	0.496767	0.184273	0.555348
AT3G19290	1.27505	2.52818e-09	0.175648	0.536629	0.0334121	0.938703	1.10889	2.54334e-07	-0.12649	0.738723	0.0188129	0.971996	1.00312	4.2173e-06	0.141825	0.661177	0.0686428	0.878179	1.07023	6.72348e-07	0.174305	0.593236	0.309298	0.35588
AT3G19390	1.06674	8.37904e-06	-0.0846124	0.808543	-0.614515	0.0485165	0.358909	0.16153	-0.258536	0.485126	-0.701724	0.0239154	1.08651	7.06651e-06	-0.242231	0.476008	-0.390007	0.295279	-0.0169476	0.953013	-0.628367	0.0343318	-0.801917	0.00842933
AT3G19470	1.69658	1.55296e-21	0.546406	0.00974302	-0.00794563	0.984008	1.74173	9.73656e-24	0.306909	0.238008	0.0287019	0.948711	1.59069	4.96757e-20	0.198095	0.445575	-0.219063	0.482788	1.99201	2.47438e-30	0.331357	0.181634	0.0635413	0.868394
AT3G19580	1.3898	3.5799e-07	-0.168792	0.653767	-0.368868	0.368749	1.84967	8.20657e-12	-0.0985592	0.848391	0.040976	0.949906	1.93981	9.49887e-13	0.0729498	0.875535	0.336532	0.454189	2.0592	2.15172e-14	0.00806809	0.986287	0.130425	0.80498
AT3G19615	1.65129	0.0114704	-0.182534	0.848212	0.115972	0.926202	0.353414	0.629461	0.150024	0.902257	-0.514186	NA	1.17373	0.0940504	1.08212	0.186124	-0.385707	0.743808	0.506689	0.473421	0.578282	0.537484	0.189096	0.885183
AT3G19640	1.17349	3.13106e-72	-0.111885	0.190032	0.0150564	0.91094	1.09966	7.48255e-66	-0.229239	0.00673198	-0.108207	0.310379	1.07816	1.16035e-62	-0.0750247	0.439864	-0.0943802	0.393684	1.11658	3.02872e-67	-0.138888	0.122095	-0.0409199	0.748986
AT3G19680	1.82906	1.72012e-05	-1.56252	0.000803958	-1.07684	0.051711	2.00306	2.38423e-06	-1.21438	0.0219326	-1.11286	0.0498453	1.78762	3.40546e-05	-1.2647	0.0135166	-1.18476	0.0432832	1.90098	7.75425e-06	-1.26637	0.0141831	-1.28665	0.0198311
AT3G19700	2.35692	0.000254861	0.368999	0.676554	0.33876	0.762958	-0.412037	0.575698	-0.974865	0.290346	-0.969969	NA	1.4807	0.0304739	-0.338149	0.735019	0.087988	0.951993	0.3548	0.628458	-0.684935	0.461741	-0.00227438	0.999975
AT3G19830	1.95201	6.54336e-93	0.110064	0.388683	-0.0200036	0.917883	1.97644	1.05467e-94	0.0627976	0.720429	0.00882025	0.971996	1.77743	1.1085e-76	0.0942248	0.513265	0.0793916	0.654129	2.03879	1.19057e-101	-0.0198405	0.911019	-0.0432489	0.82454
AT3G19910	1.7393	1.91363e-28	0.115656	0.595313	0.0183766	0.956452	1.79262	4.5753e-30	0.262279	0.25087	0.0748044	0.825166	1.66591	4.90404e-26	0.26264	0.215739	0.135085	0.631293	1.64874	1.14965e-25	0.237931	0.279756	0.00298368	0.996725
AT3G19920	5.25852	3.63691e-23	0.710362	0.290957	-0.474842	0.590743	5.39195	2.5909e-24	0.634498	0.442143	-0.893765	0.287263	4.87576	4.15642e-20	0.673961	0.363587	-1.10363	0.177222	6.00049	1.21372e-29	1.51652	0.0236855	-0.26086	0.804969
AT3G19950	1.77209	2.51486e-136	-0.353577	4.08958e-05	-0.299153	0.00161932	1.97886	7.25315e-166	-0.103404	0.384242	-0.0629891	0.669125	1.85748	3.58413e-149	-0.170856	0.0850777	-0.20324	0.0689134	1.9134	8.55746e-160	-0.148564	0.147165	-0.222502	0.0329942
AT3G19990	1.12159	2.21652e-19	0.0541778	0.768999	0.165799	0.387695	1.25717	5.66854e-24	0.145577	0.461571	0.105352	0.655758	1.25071	9.22524e-24	0.27267	0.0916025	0.226493	0.250517	1.28881	2.63769e-25	0.273286	0.095848	0.218493	0.250726
AT3G20170	1.06609	1.28002e-19	0.0285016	0.879181	-0.0438779	0.849262	1.04186	1.20516e-18	0.0872465	0.681831	0.114148	0.606437	0.935457	8.76799e-16	-0.0822901	0.652254	-0.0291141	0.910639	0.957854	1.68309e-16	-0.113516	0.533671	-0.00200092	0.996756
AT3G20180	2.03544	0.000987416	-0.180738	0.848167	-0.195295	0.870062	1.42445	0.0221397	0.164012	0.889794	-0.274602	NA	1.54556	0.0194026	0.648998	0.467918	0.870157	0.384274	2.28669	0.000180172	0.248993	0.815576	0.134329	0.921843
AT3G20300	1.37804	2.33284e-09	-0.160974	0.611519	0.259933	0.470104	1.27457	3.91016e-08	0.31239	0.365269	0.582462	0.0656826	1.32539	1.29256e-08	0.222124	0.50721	0.497332	0.150205	1.25409	6.00497e-08	0.299353	0.358166	0.528719	0.101904
AT3G20310	1.31064	2.25015e-36	-0.223628	0.0770557	-0.119405	0.473446	0.974455	1.84747e-20	-0.0707115	0.704034	-0.0155064	0.951479	1.09971	8.4442e-26	-0.234738	0.0843358	-0.126784	0.475232	1.04347	2.35178e-23	-0.0419033	0.8185	-0.0813139	0.67541
AT3G20340	1.78979	3.07125e-09	-0.312321	0.4386	0.0944875	0.871043	1.89124	2.27502e-10	-0.351801	0.457776	0.354407	0.486664	2.14804	6.36206e-13	0.291737	0.505561	0.528172	0.260995	2.29832	8.41666e-15	0.46816	0.257533	0.905594	0.0220629
AT3G20500	1.11236	1.37408e-17	0.00344589	0.989623	0.113512	0.597514	1.35788	1.20827e-25	0.184436	0.343371	0.291374	0.116841	1.40568	2.43547e-27	0.189637	0.28749	0.218758	0.291266	1.48733	1.2404e-30	0.2986	0.0769624	0.224777	0.255619
[truncated: 1,553 more rows]

## Sheet: Col-1-1-1-up
id	Col.ACC4vsNTC.lfc	Col.ACC4vsNTC.padj	Col.ACC28vsNTC.lfc	Col.ACC28vsNTC.padj	Col.ACC52vsNTC.lfc	Col.ACC52vsNTC.padj	hsfa2.ACC4vsNTC.lfc	hsfa2.ACC4vsNTC.padj	hsfa2.ACC28vsNTC.lfc	hsfa2.ACC28vsNTC.padj	hsfa2.ACC52vsNTC.lfc	hsfa2.ACC52vsNTC.padj	hsfa3.ACC4vsNTC.lfc	hsfa3.ACC4vsNTC.padj	hsfa3.ACC28vsNTC.lfc	hsfa3.ACC28vsNTC.padj	hsfa3.ACC52vsNTC.lfc	hsfa3.ACC52vsNTC.padj	hsfa23.ACC4vsNTC.lfc	hsfa23.ACC4vsNTC.padj	hsfa23.ACC28vsNTC.lfc	hsfa23.ACC28vsNTC.padj	hsfa23.ACC52vsNTC.lfc	hsfa23.ACC52vsNTC.padj
[truncated: 156 more rows]
