# Supplementary material for: Heteromeric HSFA2/HSFA3 complexes drive transcriptional memory after heat stress in Arabidopsis
Source: Nat Commun. 2021 Jun 8;12:3426. doi: 10.1038/s41467-021-23786-6 (PMC8187452; doi:10.1038/s41467-021-23786-6)
Supplement: Supplementary file 5 — Source Data [file 41467_2021_23786_MOESM5_ESM.xlsx]

## Sheet: Fig.1
Luciferase Assays with pHSA32::HSA32-LUC reporter
fgt3 phenotype and complementation crosses:
	day1 after ACC:							day2 after ACC:							day3 after ACC:
	boxed areas were used for the figure

## Sheet: Fig.2
Figure 2
panel B: survival assay with hsfa3-1 and pHSFA3::3xFLAG-HSFA3 complementation lines - ACC followed by 44°C treatments of different duration after 3days:
(lines #6 and #4 were not used for the figure but also show complementation of the hsfa3-1 phenotype)
panel c: survival rates (in % of plants) of independent survival assays with hsfa3-1 and pHSFA3::3xFLAG-HSFA3 complementation lines - ACC followed by 44°C treatments of different duration after 3days:
	ACC	70 min	80 min	90 min	100 min	110 min	120 min	130 min
Col	100	100	100	92.5926	84.6154	60	19.2308	11.1111
Col - assay2	100	100	100	96.4286	92.5926	89.2857	60.7143	21.4286
hsfa3	100	92.8571	88.4615	66.6667	3.57143	7.40741	0	0
hsfa3 - assay2	100	96.2963	77.7778	73.913	19.2308	4.16667	0	0
line12	100	100	100	96.4286	92.8571	96.2963	80.7692	51.8519
line12 - assay2	100	100	100	96.1538	96.4286	96.1538	88.8889	64
line1	100	100	100	79.1667	69.5652	56	34.7826	18.1818
line1 - assay2	100	100	95.2381	76.1905	78.9474	65	71.4286	47.3684
panel d: phenotype classes for panel b
	ACC control						44°C for 70min						44°C for 90min						44°C for 110min						44°C for 130min
	Col	hsfa3	line 1	line12			Col	hsfa3	line 1	line12			Col	hsfa3	line 1	line12			Col	hsfa3	line 1	line12			Col	hsfa3	line 1	line12
normal	27	28	24	27		normal	13	-	5	10		normal	13	-	4	15		normal	1	-	3	15		normal	-	-	-	1
slightly affected	-	-	-	-		slightly affected	13	13	13	9		slightly affected	10	4	8	7		slightly affected	6	-	3	6		slightly affected	1	-	1	3
severely affected	-	-	-	-		severely affected	1	12	3	4		severely affected	4	14	2	2		severely affected	17	2	8	4		severely affected	5	-	7	13
dead	-	-	-	-		dead	1	1	1	-		dead	1	7	7	1		dead	4	22	6	1		dead	22	26	12	9
p-value (Fisher's exact test, 2x4 extension, vs. Col)	1		1	1		p-value (Fisher's exact test, 2x4 extension, vs. Col)		2.94537e-06	0.304	0.336				1.89116e-06	0.0226	0.805				4.36837e-08	0.2273	1.2e-05				0.03539	0.36817	0.00408
panel e: Expression of HSFA3 after ACC treatment: expression levels relative to the reference gene AT4G26410 of independent biological replicates
	Col							hsfa3							line1							line12
	rep1	rep2	rep3	Average	StDEV			rep1	rep2	rep3	Average	StDEV	p-Value (unpaired T-Test, vs. Col Timepoint)		rep1	rep2	rep3	Average	StDEV	p-Value (unpaired T-Test, vs. Col Timepoint)		rep1	rep2	rep3	Average	StDEV	p-Value (unpaired T-Test, vs. Col Timepoint)
NoHS 0h	0.00633074	0.0072052	0.00600239	0.00651278	0.000507635			9.64903e-05	0.000238678	0.00087096	0.000402043	0.000336617	0.0001		0.0278628	0.023557	0.0266048	0.0260082	0.00180776	0.0001		0.0896933	0.0324521	0.037854	0.0533331	0.0258049	0.0623
NoHS 28h	0.00492605	0.0037297	0.0105911	0.00641562	0.00299264			0.000152561	8.07762e-05	0.000739932	0.000324423	0.000295267	0.0457		0.00587154	0.00634354	0.0119815	0.00806553	0.0027757	0.5981		0.0148479	0.00509778	0.00809992	0.00934855	0.00407723	0.4582
NoHS 52h	0.00504148	0.00326992	0.00473984	0.00435041	0.000773883			6.33228e-05	6.88409e-05	0.00034745	0.000159871	0.000132657	0.0017		0.0059223	0.00456179	0.0122291	0.00757107	0.00334023	0.2548		0.010033	0.00522103	0.00686931	0.00737445	0.00199669	0.1165
NoHS 76h	0.0047554	0.00209305	0.00354678	0.00346508	0.00108843			7.64558e-05	5.74757e-05	3.07819e-05	5.49045e-05	1.87347e-05	0.0114		0.00746163	0.00383023	0.00494224	0.00541137	0.00151917	0.2148		0.0111833	0.00491097	0.00659326	0.0075625	0.00265078	0.1132
ACC + 0h	0.302103	0.170372	0.173858	0.215444	0.0612933			0.00131947	0.00071951	0.00102956	0.00102285	0.000244979	0.0078		0.493575	0.387348	0.285367	0.388763	0.0850064	0.0795		1.5994	1.32231	3.77864	2.23345	1.09846	0.0604
ACC + 2h	1.0039	0.385291	0.509155	0.632782	0.267247			0.00530041	0.00319312	0.0019341	0.00347588	0.00138876	0.0291		1.31034	0.565798	1.18158	1.01924	0.324911	0.2637		5.27407	4.55848	3.51672	4.44976	0.72154	0.0022
ACC + 4h	2.48841	1.93825	1.22288	1.88318	0.518116			0.0115578	0.00754843	0.0046365	0.00791423	0.0028374	0.0069		3.455	3.59974	3.80251	3.61908	0.142526	0.0103		14.039	13.6651	13.2694	13.6578	0.314222	0
ACC + 28h	0.0166717	0.00711061	0.00918205	0.0109881	0.00410689			0.000236071	9.54858e-05	9.22158e-07	0.000110826	9.66101e-05	0.02		0.0104597	0.0067565	0.00633224	0.00784948	0.00185382	0.3804		0.0305497	0.0128208	0.0188442	0.0207383	0.00736065	0.1772
ACC + 52h	0.00831676	0.00552054	0.00582212	0.00655314	0.00125313			0.000127564	0.000143254	0.00010601	0.000125609	1.52675e-05	0.0019		0.00936642	0.00930297	0.00897711	0.0092155	0.000170545	0.0409		0.0296605	0.0284945	0.0405117	0.0328889	0.00541109	0.0026
ACC + 76h	0.00571711	0.00388119	0.00726554	0.00562128	0.00138332			0.000137474	0.000179761	0.00013355	0.000150262	2.09203e-05	0.005		0.00803521	0.00471847	0.0133649	0.0087062	0.00356164	0.3172		0.0149928	0.010762	0.0202323	0.015329	0.00387351	0.0289
(in order to be able to display the data on a logarythmic scale without low expression levels represented as negative values, 1 was added to each value before making the graph)

## Sheet: Fig.3
Figure 3:
panel a: Expression of HSFA2 after ACC: expression levels relative to the reference gene AT4G26410 of independent biological replicates
	Col						hsfa3							line1							line12
	rep1	rep2	rep3	Average	StDEV		rep1	rep2	rep3	Average	StDEV	p-value(unpaired T-Test vs Col value)		rep1	rep2	rep3	Average	StDEV	p-value(unpaired T-Test vs Col value)		rep1	rep2	rep3	Average	StDEV	p-value(unpaired T-Test vs Col value)
NoHS 0h	0.0023916	0.00285792	0.00254772	0.00259908	0.000193806		0.00545212	0.00511026	0.021152	0.0105715	0.00748289	0.2065		0.00736093	0.0088567	0.00939163	0.00853642	0.000859403	0.0007		0.00554615	0.00582994	0.0130754	0.00815051	0.00348437	0.0877
NoHS 28h	0.0102408	0.0157657	0.0157414	0.013916	0.00259877		0.0146187	0.011861	0.0147694	0.0137497	0.00133693	0.9397		0.0083936	0.0251239	0.0167056	0.016741	0.00683016	0.6136		0.00727574	0.0118426	0.0258881	0.0150021	0.00792011	0.8628
NoHS 52h	0.0150295	0.0165556	0.0172322	0.0162724	0.000921253		0.0101923	0.0134707	0.0165439	0.0134023	0.00259347	0.2143		0.0133882	0.0251371	0.0320869	0.0235374	0.00771709	0.2567		0.0119914	0.0161127	0.0122084	0.0134375	0.00189371	0.1297
NoHS 76h	0.0105076	0.0145486	0.0112336	0.0120966	0.00175899		0.0105278	0.0208163	0.015587	0.0156437	0.00420045	0.3325		0.0249422	0.0244144	0.0243121	0.0245563	0.000276113	0.0006		0.0134901	0.0439908	0.012136	0.0232056	0.0147077	0.3487
ACC + 0h	42.0312	36.6365	36.2927	38.3201	2.62785		33.7467	28.1853	61.4852	41.139	14.565	0.801		31.2759	30.2252	38.4119	33.3043	3.63694	0.1891		22.3351	50.4558	73.4911	48.7606	20.9187	0.5223
ACC + 2h	31.1532	30.4368	57.2531	39.6144	12.4759		36.1903	37.2776	38.1526	37.2069	0.802641	0.7988		30.4759	28.9857	53.0847	37.5154	11.0259	0.8672		23.404	44.9687	61.7679	43.3802	15.7022	0.8037
ACC + 4h	16.8787	18.9949	28.4846	21.4527	5.04677		32.5928	39.7983	28.8819	33.7577	4.53207	0.0623		13.427	23.8061	26.5773	21.2702	5.66014	0.9745		14.6896	23.6367	19.7154	19.3472	3.66193	0.6579
ACC + 28h	0.0656259	0.230049	0.410297	0.235324	0.140761		0.188416	0.344694	0.00855078	0.180554	0.137342	0.7138		0.0627137	0.430466	0.467101	0.320094	0.182609	0.6305		0.149036	0.358733	0.684316	0.397362	0.220228	0.4301
ACC + 52h	0.0298032	0.138341	0.157249	0.108464	0.0561549		0.059601	0.176864	0.426332	0.220932	0.152926	0.3842		0.0238674	0.119533	0.0717859	0.0717289	0.0390554	0.4898		0.0242221	0.128498	0.164709	0.10581	0.059555	0.9656
ACC + 76h	0.0101678	0.0326678	0.0579729	0.0336028	0.0195276		0.0200559	0.0488771	0.133967	0.0676333	0.0483582	0.4083		0.00705715	0.0279935	0.0504689	0.0285065	0.0177265	0.7982		0.00676224	0.0339084	0.297809	0.112827	0.131271	0.4461
panel b: Expression of HSFA3 after ACC: expression levels relative to the reference gene AT4G26410 of independent biological replicates
	Col						hsfa2
	rep1	rep2	rep3	Average	StDEV		rep1	rep2	rep3	Average	StDEV	p-value(unpaired T-Test vs Col value)
NoHS 0h	0.00633074	0.0107766	0.00297498	0.00669411	0.00319535		0.00952393	0.0162781	0.00281484	0.00953896	0.00549637	0.5612
NoHS 28h	0.00492605	0.00533986	0.000731282	0.00366573	0.00208183		0.00496925	0.0134756	0.00163493	0.00669326	0.00498527	0.4724
NoHS 52h	0.00504148	0.0261211	0.000973997	0.0107122	0.0110215		0.00457328	0.0229036	0.0014595	0.00964546	0.00946071	0.9223
NoHS 76h	0.0047554	0.0217902	0.00100869	0.00918475	0.00904367		0.00539547	0.015697	0.000625121	0.00723919	0.00628965	0.8151
ACC + 0h	0.302103	0.138015	0.0334593	0.157859	0.110567		0.237968	0.203145	0.0252609	0.155458	0.0931542	0.9824
ACC + 2h	1.0039	0.739642	1.34919	1.03091	0.24958		1.02557	1.1123	0.685907	0.941258	0.184	0.7036
ACC + 4h	2.48841	4.65903	2.684	3.27715	0.980397		4.43952	3.52895	1.20238	3.05695	1.36305	0.8619
ACC + 28h	0.0166717	0.0357919	0.00324548	0.0185697	0.0133546		0.0140951	0.0521742	0.00192642	0.0227319	0.0214034	0.827
ACC + 52h	0.00831676	0.0168775	0.000899387	0.00869788	0.00652859		0.00921077	0.0399348	0.000958383	0.0167013	0.0167705	0.5635
ACC + 76h	0.00571711	0.0303273	0.000703822	0.0122494	0.0129458		0.00828279	0.000571564	0.000777222	0.00321053	0.00358762	0.3952
panel c: survival assay with hsfa2, hsfa3-1 and hsfa2,3 double mutant lines - ACC followed by 44°C treatments of different duration after 3days:
panel d: survival rates (in % of 28 plants/timepoint) of independent survival assays with hsfa2, hsfa3-1 and hsfa2,hsfa3-1 double mutant lines - ACC followed by 44°C treatments of different duration after 3days:
		HS duration on d3		0	60	70	80	90	100	110	120	130
		Col	rep 1	100	100	100	96.4286	85.7143	77.7778	78.5714	37.037	14.2857
			rep 2	100	100	100	100	96.2963	100	96.4286	64.2857	25
			rep 3	100	100	100	100	100	96.4286	92.8571	85.1852	18.5185
			Average	100	100	100	98.8095	94.0035	91.4021	89.2857	62.1693	19.2681
			StDEv	0	0	0	1.68359	6.05326	9.74357	7.71517	19.7133	4.40608
		HS duration on d3		0	60	70	80	90	100	110	120	130
		hsfa2	rep 1	100	100	92.8571	17.8571	7.14286	0	0	0	0
			rep 2	100	100	82.1429	42.8571	3.57143	0	0	0	0
			rep 3	100	100	96.4286	28.5714	11.1111	14.8148	0	0	0
			Average	100	100	90.4762	29.7619	7.27513	4.93827	0	0	0
			StDEv	0	0	6.07026	10.2409	3.07948	6.98377	0	0	0
			p-value(unpaired T-Test vs Col value)	#DIV/0!	#DIV/0!	0.0907	0.0007	0.0001	0.0005	0.0001	0.0112	0.0035
		HS duration on d3		0	60	70	80	90	100	110	120	130
		hsfa3-1	rep 1	100	100	96.2963	77.7778	25.9259	3.57143	0	0	0
			rep 2	100	100	96.4286	75	40.7407	35.7143	3.57143	0	0
			rep 3	100	96.4286	92.5926	81.4815	64.2857	33.3333	25	3.57143	0
			Average	100	98.8095	95.1058	78.0864	43.6508	24.2063	9.52381	1.19048	0
			StDEv	0	1.68359	1.77794	2.65504	15.7949	14.6234	11.04	1.68359	0
			p-value(unpaired T-Test vs Col value)	#DIV/0!	0.3739	0.3591	0.003	0.033	0.168	0.2895	0.3739	#DIV/0!
		HS duration on d3		0	60	70	80	90	100	110	120	130
		hsfa2,3-1	rep 1	100	92.5926	51.8519	11.1111	0	0	0	0	0
			rep 2	100	96.4286	32.1429	25	0	0	0	0	0
			rep 3	100	96.4286	26.9231	7.14286	0	0	0	0	0
			Average	100	95.1499	36.9726	14.418	0	0	0	0	0
			StDEv	0	1.8083	10.7349	7.65598	0	0	0	0	0
			p-value(unpaired T-Test vs Col value)	#DIV/0!	0.1043	0.0016	0.0004	0.0174	0.0793	0.2895	0.3739	#DIV/0!

## Sheet: Fig.4
Figure 4
Expression of memory genes and the non-memory gene HSP101 in response to ACC treatments: expression levels relative to the reference gene AT4G26410 of independent biological replicates
							wrong averages (+1)
				HSP22			Average	StDEV	p-value (unpaired T-Test vs Col value		HSP21			Average	StDEV			HSP101			Average	StDEV	p-value (unpaired T-Test vs Col value		HSP18			Average	StDEV	p-value (unpaired T-Test vs Col value		HSA32			Average	StDEV	p-value (unpaired T-Test vs Col value		HSP70			Average	StDEV	p-value (unpaired T-Test vs Col value
				rep1	rep2	rep3					rep1	rep2	rep3					rep1	rep2	rep3					rep1	rep2	rep3					rep1	rep2	rep3					rep1	rep2	rep3
		Col	NHS d4	0.00588801	0.0698375	0.0214886	0.0324047	0.0272244			0.0388556	0.0852566	0.00873742	0.0442832	0.0314737			0.128816	0.257732	0.061624	0.149391	0.081372			0.307741	0.511164	0.144977	0.321294	0.149802			0.11744	0.0889783	0.109992	0.10547	0.0120515			0.0801709	0.375905	0.535217	0.330431	0.188534
			NHS d5	0.0204389		0.00655752	0.0134982	0.00694068			0.000918569	0.00312081	0.00197806	0.00200581	0.000899276			0.435396	0.405654	0.0918654	0.310972	0.155407			0.113158	0.139666	0.218188	0.157004	0.0445964			0.10283	0.0615824	0.10283	0.0890809	0.0194444			0.445456	0.343431	0.506645	0.431844	0.0673235
			NHS d6	0.0188079	0.0239253	0.00326848	0.0153339	0.0087836			0.00189574	0.0125437	0.000497571	0.00497902	0.00537944			0.43439	0.375516	0.0752858	0.295064	0.157254			0.039612	0.0815217	0.261541	0.127558	0.0962725			0.194766	0.0798079	0.0997316	0.124769	0.0501596			0.603965	0.101168	0.402162	0.369098	0.206593
			NHS d7	0.00547956	0.0106406	0.0500052	0.0220418	0.019885			0.00798545	0.000956154	0.00132489	0.00342216	0.00323024			0.454875	0.480889	0.0733018	0.336355	0.18631			0.0370095	0.224737	0.133193	0.131647	0.0766473			0.141659	0.0631445	0.113158	0.105987	0.0324518			0.535596	1.03776	0.754799	0.776053	0.20556
			0h	106.848	138.715	166.125	137.229	24.2226			68.1985	85.2201	45.9778	66.4655	16.0674			163.616	64.2187	45.7343	91.1897	51.7662			160.687	430.162	690.893	427.247	216.466			6.65314	5.82126	8.89167	7.12203	1.29659			72.1868	88.434	105.067	88.5625	13.4235
			2h	85.0817	142.522	207.133	144.912	49.8558			92.9364	131.951	85.2141	103.367	20.4561			124.665	100.398	45.7809	90.2814	32.9893			295.57	726.913	724.784	582.422	202.837			8.0301	8.2401	11.5672	9.27913	1.62017			100.302	158.784	193.584	150.89	38.4891
			4h	80.6572	175.549	249.201	168.469	68.9897			120.702	112.192	91.6975	108.197	12.1732			73.3115	72.0994	13.6802	53.0304	27.8292			504.304	771.432	694.985	656.907	112.329			11.4302	7.75827	11.5049	10.2311	1.74882			64.5989	127.867	120.922	104.463	28.3301
			28h	12.229	27.6763	23.7004	21.2019	6.54914			2.95628	2.48287	1.96001	2.46639	0.406894			0.888895	0.969372	0.322817	0.727028	0.287702			260.982	276.835	306.801	281.539	18.999			1.14715	0.945931	0.747874	0.946985	0.163006			0.9367	1.71472	3.15455	1.93533	0.918774
			52h	1.22076	1.95333	2.00919	1.72776	0.359228			0.138852	0.103647	0.0859036	0.109467	0.0220044			0.503372	0.548734	0.168388	0.406831	0.169619			19.5639	34.8582	36.0904	30.1708	7.51707			0.428124	0.360856	0.377701	0.388894	0.02858			0.983252	1.27557	2.25793	1.50558	0.545208
			76h	0.385465	0.378833	0.334643	0.366314	0.0225574			0.061893	0.0111184	0.0317303	0.0349139	0.0208505			0.36173	0.342218	0.0987109	0.267553	0.119655			4.24781	5.47234	6.84302	5.52106	1.06005			0.338553	0.190451	0.289858	0.272954	0.0616324			0.594537	0.930221	1.21478	0.91318	0.2535
		hsfa2	NHS d4	0.0156043	0.0333115	0.0534839	0.0341332	0.0154752	0.9415		0.0363979	0.00814474	0.0299401	0.0248276	0.0120876	0.4603		0.131956	0.306323	0.0300369	0.156105	0.114078	0.9492		0.160146	0.282752	0.206514	0.216471	0.0505466	0.4015		0.0853867	0.0617984	0.0948842	0.0806898	0.0139096	0.1296		0.204491	0.490982	0.833576	0.509683	0.257163	0.4711
			NHS d5	0.0389409	0.0569013	0.0332023	0.0430148	0.0100948	0.0682		0.00658097	0.001302	0.00044929	0.00277742	0.00271195	0.7219		0.406179	0.350944	0.091617	0.282913	0.137134	0.8575		0.0909906	0.192428	0.402651	0.22869	0.129793	0.5011		0.0803096	0.0615981	0.0945383	0.0788153	0.0134892	0.5727		0.403329	0.721646	0.598834	0.574603	0.131077	0.2425
			NHS d6	0.00230746	0.0196789	0.0284027	0.0167964	0.0108466	0.8894		0.00417569	0.00151046	0.00637931	0.00402182	0.00199068	0.825		0.353329	0.310823	0.0606032	0.241585	0.129145	0.729		0.0492019	0.166675	0.206997	0.140958	0.0669371	0.8794		0.0890436	0.0736209	0.127037	0.0965673	0.0224467	0.5082		0.316862	0.694024	0.759206	0.590031	0.194984	0.3331
			NHS d7	0.000771301	0.0392547	0.015084	0.01837	0.0158817	0.8483		0.0274723	0.0702207	0.00122519	0.0329727	0.0284346	0.218		0.364537	0.385426	0.0704001	0.273454	0.143834	0.7247		0.0577218	0.103327	0.18462	0.115223	0.0524845	0.8149		0.0950488	0.066217	0.141123	0.100796	0.030849	0.8777		0.452118	0.621714	0.409412	0.494415	0.0916873	0.1515
			0h	69.6321	102.738	189.181	120.517	50.3987	0.6943		53.0955	60.0826	53.8691	55.6824	3.12737	0.4043		128.045	68.9373	36.4611	77.8144	37.9122	0.7828		152.379	391.785	388.549	310.904	112.102	0.5367		5.50087	3.65615	13.3474	7.50146	4.20173	0.9088		71.9089	52.5113	344.899	156.44	133.496	0.5139
			2h	81.6232	178.724	184.219	148.189	47.1224	0.9494		81.5312	60.0706	62.6893	68.097	9.55938	0.0917		94.7129	167.903	48.3915	103.669	49.1996	0.7653		302.882	556.895	442.566	434.114	103.872	0.4095		11.1384	5.60802	15.1802	10.6422	3.92355	0.6733		63.7455	141.927	301.333	169.002	98.8662	0.8211
			4h	58.2877	72.2791	110.124	80.2302	21.8962	0.1598		13.2869	53.0199	39.6865	35.3311	16.5107	0.0074		67.9616	59.4329	22.7356	50.0434	19.6209	0.9073		140.742	83.2859	367.106	197.045	122.518	0.0174		4.0478	5.20579	13.5592	7.60425	4.23722	0.4632		94.5379	56.3705	155.597	102.169	40.8668	0.9511
			28h	2.19221	1.37435	1.42744	1.66467	0.373657	0.0136		0.395659	0.18929	0.247527	0.277492	0.0868733	0.0017		1.50138	0.654594	0.35691	0.837628	0.484822	0.7952		9.8967	25.8055	19.7089	18.4703	6.5535	0.0001		0.379172	0.446956	0.39423	0.406786	0.0290622	0.0099		2.23829	0.847455	2.01587	1.70054	0.610016	0.7784
			52h	0.137771	0.200228	0.162533	0.166844	0.0256798	0.0036		0.0827587	0.107135	0.0182233	0.0693722	0.0375118	0.2623		0.543714	0.511673	0.137167	0.397518	0.18456	0.9606		1.32326	2.56252	2.34814	2.07797	0.540792	0.0062		0.19227	0.128932	0.162483	0.161228	0.0258729	0.0011		0.674354	0.797862	1.02784	0.83335	0.146474	0.1675
			76h	0.0551114	0.0556064	0.0719963	0.0609047	0.00784553	0.0001		0.0248436	0.0137824	0.00782335	0.0154831	0.00705179	0.28		0.557776	0.323783	0.0803965	0.320652	0.194902	0.7591		0.414329	0.796175	0.967002	0.725835	0.231045	0.0033		0.106294	0.127581	0.13306	0.122311	0.011545	0.0273		0.617663	0.590403	0.422218	0.543428	0.0864276	0.1226
		hsfa3	NHS d4	0.0180123	0.214347	0.0435806	0.0919801	0.0871541	0.4084		0.0100823	0.00936122	0.00570393	0.00838248	0.00191676	0.1827		0.209615	0.348845	0.0451422	0.201201	0.124129	0.6474		0.346002	0.261797	0.32462	0.310806	0.0357373	0.9279		0.0759309	0.0915994	0.10613	0.09122	0.0123315	0.3074		0.160246	0.410359	0.737858	0.436154	0.236514	0.647
			NHS d5	0.0294543	0.00309085	0.0115239	0.0146897	0.0109932	0.9226		0.00283192	0.00841689	0.000701258	0.00398335	0.00325342	0.4539		0.50635	0.300668	0.0695455	0.292188	0.178426	0.916		0.0709929	0.125458	0.295294	0.163915	0.0955228	0.9306		0.0644459	0.0490019	0.117196	0.0768811	0.0291956	0.6486		0.461524	0.516624	0.443939	0.474029	0.0309628	0.4659
			NHS d6	0.00250651	0.179287	0.0257712	0.0691883	0.0784289	0.3892		0.0156642	0.370361	0.00261499	0.129547	0.170365	0.3597		0.492622	0.408844	0.0811653	0.327544	0.177541	0.8559		0.203464	0.231425	0.123756	0.186215	0.0456163	0.4797		0.0724791	0.0603199	0.0805741	0.0711244	0.00832403	0.21		0.407198	0.641172	0.434912	0.494427	0.104379	0.4865
			NHS d7	0.00192924	0.292662	0.0137111	0.102767	0.134362	0.4479		0.00289368	0.0285348	0.000805564	0.0107447	0.0126084	0.4708		0.535809	0.603035	0.0591384	0.399327	0.242111	0.7852		0.672705	0.130767	0.14085	0.314774	0.253129	0.3829		0.0866987	0.0799282	0.115603	0.0940766	0.0154703	0.6638		0.523994	1.36225	0.460395	0.782215	0.410971	0.9858
			0h	96.4384	155.09	144.901	132.143	25.5873	0.8482		52.5319	63.1961	46.7698	54.1659	6.80485	0.3753		125.678	65.0769	50.5678	80.441	32.5314	0.8159		335.952	568.282	481.054	461.763	95.8239	0.8467		7.58698	5.6243	10.7472	7.98615	2.11036	0.6476		99.0501	88.3187	260.232	149.2	78.6335	0.3429
			2h	123.821	161.04	156.244	147.035	16.5309	0.9572		95.7421	125.127	71.8299	97.5664	21.7968	0.7973		162.465	126.902	47.5197	112.296	48.0494	0.6215		506.224	556.818	662.914	575.319	65.2923	0.9647		7.63827	8.60411	11.8771	9.37315	1.81391	0.959		91.8087	157.516	165.723	138.349	33.0793	0.7444
			4h	107.605	91.1366	146.58	115.107	23.2478	0.3585		57.3538	74.0438	59.4929	63.6302	7.41517	0.0115		116.037	73.0291	16.2834	68.4498	40.8528	0.6819		272.847	664.86	660.538	532.748	183.787	0.4607		5.26301	8.42647	7.21027	6.96659	1.30292	0.1017		134.605	74.8886	160.952	123.482	36.0047	0.5887
			28h	3.24657	5.06254	8.26553	5.52488	2.0749	0.0321		0.498335	0.505893	0.423689	0.475973	0.0370985	0.0023		1.6226	1.10842	0.431898	1.05431	0.487606	0.4595		47.38	99.3245	70.6676	72.4573	21.244	0.0005		0.600238	0.899931	0.622297	0.707489	0.136375	0.1862		2.46615	1.51838	1.99695	1.99383	0.386933	0.9378
			52h	0.279002	0.575809	0.741182	0.531998	0.19121	0.0142		0.069363	0.123533	0.0376093	0.076835	0.0354737	0.331		0.55259	0.469553	0.131254	0.384466	0.182229	0.905		7.1732	10.0079	9.52538	8.90217	1.23833	0.0168		0.299345	0.269512	0.300863	0.289907	0.0144348	0.0119		0.634731	0.761913	1.29091	0.895852	0.284134	0.2334
			76h	0.0752434	0.231311	0.146169	0.150908	0.0638022	0.0108		0.0178134	0.024389	0.0137741	0.0186588	0.00437456	0.3413		0.489766	0.324653	0.082251	0.29889	0.167362	0.84		2.46278	1.39264	1.51537	1.79027	0.478173	0.0105		0.151189	0.147653	0.176047	0.158296	0.0126346	0.0615		0.64831	0.637378	0.604502	0.630063	0.0186177	0.1903
		hsfa2,3	NHS d4	0.0080294	0.125064	0.0242634	0.0524523	0.0517702	0.6532		0.0181313	0.0156702	0.011185	0.0149955	0.00287567	0.2602		0.215932	0.307572	0.0489468	0.190817	0.107066	0.6856		0.192774	0.199561	0.147404	0.179913	0.0231538	0.2576		0.114033	0.0723891	0.0737275	0.0867165	0.0193234	0.3089		0.126203	0.401749	0.297497	0.27515	0.113596	0.7404
			NHS d5	0.00307306	0.0128962	0.0652668	0.0270787	0.0272992	0.6306		0.00394516	0.00151956	0.00739207	0.0042856	0.0024095	0.2783		0.308126	0.532494	0.062815	0.301145	0.191809	0.9578		0.0670222	0.371315	0.0905658	0.176301	0.13823	0.8601		0.0601739	0.0601672	0.104904	0.0750816	0.0210874	0.528		0.223511	0.624466	0.985738	0.611238	0.311318	0.4703
			NHS d6	0.0121418	0.0398036	0.0296702	0.0272052	0.0114266	0.3088		0.00202493	0.0154494	0.00204119	0.00650519	0.00632455	0.8077		0.384076	0.45072	0.084599	0.306465	0.159225	0.946		0.151993	0.350398	0.152379	0.218257	0.0934381	0.3932		0.0622595	0.0647454	0.0941418	0.0737156	0.0144791	0.2389		0.316784	0.51802	0.933789	0.589531	0.256916	0.3979
			NHS d7	0.000927006	0.0267752	0.00600459	0.0112356	0.011182	0.5396		0.0456458	0.00734257	0.000256569	0.0177483	0.0199375	0.3726		0.440577	0.420724	0.0721771	0.311159	0.16918	0.8943		0.164406	0.178455	0.0778482	0.140237	0.0444865	0.8976		0.089572	0.05406	0.0794817	0.0743712	0.0149413	0.2789		0.526489	0.863644	0.333716	0.574616	0.219002	0.3966
			0h	83.7724	90.4873	108.419	94.2261	10.4033	0.0823		21.4942	67.1674	38.4308	42.3642	18.8523	0.2408		151.226	71.3563	36.473	86.3519	48.0329	0.9275		266.748	398.284	349.968	338.333	54.3258	0.6032		5.62386	6.09239	8.53796	6.75141	1.27769	0.7877		74.1614	82.4694	101.818	86.1495	11.5866	0.8568
			2h	84.8452	115.427	98.5344	99.6022	12.5078	0.2805		40.6518	52.0762	54.0807	48.9362	5.91485	0.0225		182.341	108.04	34.1096	108.164	60.5153	0.7323		366.083	372.383	435.766	391.411	31.4692	0.2585		6.41063	7.58754	8.51537	7.50452	0.861258	0.2432		105.238	109.168	105.27	106.559	1.84501	0.1791
			4h	48.7342	52.1452	188.68	96.5197	65.1818	0.3441		29.4621	51.9024	42.6004	41.3216	9.20572	0.0034		102.455	68.409	13.4886	61.4508	36.6521	0.8086		185.376	502.474	320.885	336.245	129.909	0.0575		3.50405	5.24696	8.48136	5.74412	2.06217	0.0788		93.5111	55.0751	135.595	94.7272	32.8835	0.767
			28h	0.254111	0.562807	0.83983	0.552249	0.239235	0.0112		0.119477	0.164184	0.167631	0.150431	0.0219329	0.0013		1.21316	0.890181	0.23707	0.780139	0.406015	0.8873		10.3605	16.6435	15.4035	14.1358	2.71711	0		0.147393	0.124267	0.203266	0.158309	0.033162	0.0026		1.1189	1.09236	1.89457	1.36861	0.372068	0.4641
			52h	0.0549043	0.34367	0.161701	0.186758	0.119212	0.0045		0.0639578	0.166898	0.0296974	0.086851	0.0583041	0.6348		0.900498	0.702928	0.0887635	0.564063	0.345631	0.5945		1.79413	2.54784	1.94137	2.09445	0.326187	0.0062		0.0901851	0.121329	0.12168	0.111065	0.0147648	0.0003		0.397163	0.545332	0.480758	0.474418	0.0606556	0.0565
			76h	0.0551593	0.155834	0.107177	0.106057	0.0411078	0.0014		0.0173751	0.133634	0.0318378	0.0609491	0.0517343	0.5453		0.521352	0.500245	0.0657819	0.362459	0.20996	0.6082		0.538681	0.905441	0.996234	0.813452	0.197797	0.0035		0.160583	0.0912065	0.107931	0.119907	0.0295616	0.034		0.387116	0.586628	0.341803	0.438516	0.106353	0.0711

## Sheet: Fig.5
Figure 5
Expression in response to a recurring HS of memory genes and the non-memory gene HSP101: expression levels relative to the reference gene AT4G26410 of independent biological replicates
		APX2							HSP101							MIPS2							HSFA1E							LACS9							LPAT5							MYB86
		Rep1	Rep2	Rep3	Av	StDev	p-Value (unpaired T-Test, d4+d6 vs. d6 Timepoint)		Rep1	Rep2	Rep3	Av	StDev	p-Value (unpaired T-Test, d4+d6 vs. d6 Timepoint)		Rep1	Rep2	Rep3	Av	StDev	p-Value (unpaired T-Test, d4+d6 vs. d6 Timepoint)		Rep1	Rep2	Rep3	Av	StDev	p-Value (unpaired T-Test, d4+d6 vs. d6 Timepoint)		Rep1	Rep2	Rep3	Av	StDev	p-Value (unpaired T-Test, d4+d6 vs. d6 Timepoint)		Rep1	Rep2	Rep3	Av	StDev	p-Value (unpaired T-Test, d4+d6 vs. d6 Timepoint)		Rep1	Rep2	Rep3	Av	StDev	p-Value (unpaired T-Test, d4+d6 vs. d6 Timepoint)
Col	NTC	0.00496395	0.00247236	0.00265447	0.00336359	0.00113406			0.18163	0.194811	0.167217	0.181219	0.0112687			0.188989	0.30074	0.29614	0.261956	0.0516295			0.00618252	0.00547048	0.00526724	0.00564008	0.000392438			1.38107	0.977395	1.46466	1.27438	0.212752			0.481576	0.814319	0.609876	0.635257	0.137022			0.00115266	0.00661311	0.0060301	0.00459863	0.00244826
	d4 only	0.18928	1.30553	1.24618	0.913664	0.51279			0.763329	0.331558	0.28352	0.459469	0.215755			0.405447	0.885283	0.772083	0.687604	0.204798			0.00621142	0.00955895	0.00805045	0.00794027	0.00136884			0.838332	1.68498	1.45272	1.32534	0.357184			0.415675	0.993355	0.761673	0.723568	0.237371			0.00100058	0.0043748	0.00511585	0.00349708	0.00179103
	d6	6.34066	8.68189	12.8607	9.29443	2.69682			507.228	279.534	333.334	373.365	97.1703			0.339853	1.23075	2.09364	1.22141	0.716009			0.00797672	0.0135757	0.0290983	0.0168836	0.00893445			0.93593	1.03683	1.67104	1.2146	0.325368			0.224478	0.45652	0.475432	0.385477	0.114105			0.000785065	0.00316824	0.00260969	0.00218767	0.00101766
	d4+6	102.259	86.3971	125.477	104.711	16.0481	0.0012		698.615	224.525	173.249	365.463	236.502	0.9672		13.2445	31.17	22.1415	22.1853	7.31809	0.0157		0.0498957	0.0826568	0.0917699	0.0747742	0.0179808	0.0151		4.11038	5.86403	5.07139	5.01526	0.717025	0.0024		3.75907	9.12259	5.07094	5.9842	2.28289	0.0257		0.00604514	0.018573	0.017239	0.0139524	0.00561774	0.0435
hsfa2	NTC	0.00262815	0.0619202	0.0818722	0.0488068	0.0336539			0.354042	0.191244	0.279646	0.274978	0.0665439			0.0975754	0.277118	0.364347	0.246347	0.111061			0.00194466	0.00449089	0.00648207	0.00430587	0.001857			0.62989	1.02942	0.693238	0.784182	0.175325			0.189951	0.745903	0.337348	0.424401	0.235166			0.00103006	0.008318	0.00449596	0.00461467	0.00297647
	d4 only	0.00914281	0.011075	0.0279696	0.0160624	0.00845646			0.590783	0.0858158	0.158694	0.278431	0.222861			0.0190796	0.145361	0.306748	0.157063	0.117731			0.000323217	0.00089422	0.00231195	0.00117646	0.000836066			0.259215	0.47818	1.17283	0.636741	0.389468			0.0147613	0.0374394	0.398356	0.150186	0.175727			0.000635917	0.00066773	0.00267554	0.00132639	0.000954076
	d6	4.01497	3.31576	3.93294	3.75456	0.312082			479.354	291.493	278.345	349.731	91.8147			0.266114	0.888327	2.3135	1.15598	0.857001			0.00784795	0.00931401	0.0121642	0.0097754	0.00179207			0.767483	0.997544	0.747785	0.837604	0.11338			0.193883	0.357572	0.333174	0.294877	0.0721043			0.000291904	0.00243008	0.00125061	0.0013242	0.000874455
	d4+6	7.52248	10.584	14.136	10.7475	2.70242	0.0221		480.268	235.843	249.956	322.022	112.045	0.8002		2.26324	5.33834	3.70721	3.7696	1.25618	0.0719		0.00665153	0.0136889	0.00635146	0.00889728	0.00339037	0.7623		0.472619	0.866955	1.00729	0.782288	0.226339	0.7727		0.128147	0.298231	0.290623	0.239	0.0784465	0.4995		0.000390034	0.00124315	0.00130337	0.000978852	0.000417082	0.6407
hsfa3-1	NTC	0.00687745	0.00438994	0.0126288	0.0079654	0.00345035			0.525655	0.141645	0.15549	0.274263	0.177851			0.191247	0.22247	0.341571	0.251763	0.0647706			0.00522693	0.00780273	0.00522558	0.00608508	0.00121456			0.472061	1.24669	1.18359	0.967445	0.351235			0.308453	0.688784	0.357263	0.4515	0.168964			0.00116268	0.00566904	0.00426804	0.00369992	0.00188306
	d4 only	0.0727477	1.30292	0.754429	0.710032	0.503196			0.203255	0.329274	0.353786	0.295438	0.0659468			0.232001	1.14296	0.729047	0.701335	0.372412			0.00519252	0.00897267	0.00582006	0.00666175	0.00165403			0.376614	1.67471	1.26076	1.10403	0.541411			0.37286	0.905012	0.68335	0.653741	0.218257			0.000669145	0.00644245	0.0051725	0.0040947	0.00247709
	d6	5.91253	3.13954	6.76796	5.27334	1.54872			311.969	210.887	316.388	279.748	48.7256			0.234932	0.946016	1.97435	1.05177	0.714041			0.0219733	0.0164612	0.0214003	0.0199449	0.00247443			0.391487	0.802244	1.05653	0.750086	0.273995			0.149177	0.301026	0.46101	0.303738	0.12732			0.000584817	0.00123296	0.00329075	0.00170284	0.00115358
	d4+6	57.8725	145.494	139.006	114.124	39.864	0.0182		470.473	417.218	255.824	381.172	91.2617	0.2379		11.3638	31.6109	27.6592	23.5446	8.76295	0.0224		0.0574669	0.15458	0.110466	0.107504	0.0397016	0.0358		2.02722	6.11631	4.82868	4.32407	1.70707	0.0431		3.56581	9.33947	4.77836	5.89455	2.48572	0.0336		0.0151487	0.0253224	0.0304063	0.0236258	0.0144438	0.0086
hsfa2, hsfa3-1	NTC	0.00187386	0.0325665	0.00774372	0.0140614	0.0133027			0.337736	0.202459	0.124606	0.2216	0.0880564			0.0913519	0.243271	0.243665	0.192762	0.0717083			0.00552483	0.00690566	0.00377455	0.00540168	0.00128123			0.563159	1.05715	0.807382	0.80923	0.201675			0.401138	0.48736	0.346443	0.411647	0.058007			0.00102569	0.0085328	0.00747924	0.00567924	0.00331855
	d4 only	0.0138909	0.0150304	0.0253729	0.0180981	0.00516508			0.561109	0.66326	0.26021	0.494859	0.171083			0.103962	0.325529	0.249784	0.226425	0.0919502			0.00384061	0.00489797	0.00171766	0.00348541	0.00132243			0.589858	0.976163	0.890043	0.818688	0.165583			0.42534	0.440106	0.295521	0.386989	0.0649581			0.000310485	0.00242734	0.00184751	0.00152844	0.000893167
	d6	3.12102	2.94028	3.74761	3.26963	0.345939			469.387	263.077	219.571	317.345	108.967			0.143443	0.683852	1.21961	0.682302	0.439345			0.00615913	0.00836896	0.0112353	0.0085878	0.00207812			0.497856	0.926618	0.816149	0.746874	0.181766			0.151824	0.316421	0.340887	0.269711	0.0839546			0.000415347	0.0015643	0.00252112	0.00150026	0.000860871
	d4+6	5.01005	11.106	9.90274	8.67293	2.63622	0.0453		539.743	352.988	260.561	384.431	116.124	0.5834		3.36099	4.81861	2.81128	3.66363	0.846968	0.0115		0.0428218	0.0278886	0.00576106	0.0254905	0.0152247	0.1948		0.843276	1.07008	0.959606	0.957654	0.0926035	0.2177		0.287348	0.359607	0.370521	0.339159	0.0369056	0.3445		0.000157374	0.00215227	0.00110763	0.00113909	0.000814718	0.6887

## Sheet: Fig.6-Link to data
Figure 6.
RNAseq of Col, hsfa2, hsfa3-1 and hsfa2,3-1
RNA sequencing data have been deposited at NCBI SRA under accession number GSE162434

## Sheet: Fig.7
Figure 7:
panel a: Yeast Two-hybrid assay:
panel b: FLAG-HSFA3 Co-IP - boxed areas were used for the Figure
panel c: HSFA2-YFP Co-IP - boxed areas were used for the Figure
panel d: Unique peptide numbers for HSFA proteins identified in 3xFLAG-HSFA3 IP/MS:
		Col			No HS			37°C +4h			ACC + 4h
Protein IDs	Gene name	rep1	rep2	rep3	rep1	rep2	rep3	rep1	rep2	rep3	rep1	rep2	rep3
AT5G03720	HSFA3	0	1	2	8	10	10	14	14	14	16	17	18
AT2G26150.1	HSFA2	1	1	1	0	1	1	11	9	11	14	13	13
AT1G32330.1	HSFA1D	0	0	0	3	3	4	4	6	3	5	7	6
AT5G16820.2	ATHSFA1B	0	0	0	1	2	0	3	5	3	6	6	6
AT3G22830.1	HSFA6B	0	0	0	0	1	0	0	1	1	2	5	5
AT3G51910.1	HSFA7A	0	0	0	0	0	0	2	2	2	2	3	3
AT4G17750.1	HSFA1A	0	0	0	0	0	0	0	0	0	1	1	1
panel e: Unique peptide numbers for HSFA proteins identified in HSFA2-YFP IP/MS:
Rep	hours at 37°C	HSFA2	HSFA3	HSFA1A	A1B	HSFA1D	HSFA6B	A7A	A7B
R1	0,45	22	2	2	5	5	0	7	0
	3	26	6	4	6	7	1	9	1
	No HS	23	1	4	4	6	1	0	0
R2	0,45	27	9	6	10	9	6	11	4
	3	27	9	6	10	9	6	10	4
	No HS	23	0	4	5	6	1	0	0
R3	0,45	26	2	4	5	7	1	11	0
	3	28	11	5	7	7	7	13	5
	No HS	25	2	5	5	8	3	0	0
Col control		3	0	0	0	0	0	0	0
		0	0	0	0	0	0	0	0
		0	0	0	0	0	0	0	0
panel f: In-Vitro Pulldown of FLAG-HSFA2 with HALO-HSFAs (boxed areas were used in the figure)
panel f: In-Vitro Pulldown of FLAG-HSFA3 with HALO-HSFAs (boxed areas were used in the figure)

## Sheet: Fig.8
Figure 8
panel a: ChIP-qPCR data for FLAG-HSFA2 and FLAG-HSFA3 ChIP. Recovered chromatin is given as % of Input material.
			HSP22-1						HSP22-2						HSP22-3						Mu1C							HSP101 - 1						HSP101-2						HSP101-3
			rep 1	rep 2	rep 3	Av	StDev	p-value (unpaired T-test vs NoHS)	rep 1	rep 2	rep 3	Av	StDev	p-value (unpaired T-test vs NoHS)	rep 1	rep 2	rep 3	Av	StDev	p-value (unpaired T-test vs NoHS)	rep 1	rep 2	rep 3	Av	StDev	p-value (unpaired T-test vs NoHS)		rep 1	rep 2	rep 3	Av	StDev	p-value (unpaired T-test vs NoHS)	rep 1	rep 2	rep 3	Av	StDev	p-value (unpaired T-test vs NoHS)	rep 1	rep 2	rep 3	Av	StDev	p-value (unpaired T-test vs NoHS)
	3xFLAG-HSFA2	NHS d5	0.000526956	0.000523035	0.000545072	0.000531688	5.54173e-06		0.000682971	0.000404699	0.000686082	0.000591251	7.6163e-05		0.000912262	0.000934292	0.000639921	0.000828825	7.72944e-05		0.00411614	0.000729705	0.000640785	0.00182888	0.000934007			0.00112668	0.000906324	0.00101096	0.00101466	5.19595e-05		0.000299157	0.000176571	0.000610896	0.000362208	0.000105558		0.000158107	0.000322964	0.000242851	0.000241307	3.88621e-05
		NHS d6	0.00127967	0.000407475	0.00103091	0.00090602	0.000211807		0.00289143	0.00060642	0.0012513	0.00158305	0.00055535		0.00284582	0.000837341	0.0011051	0.00159609	0.000514089		0.00340768	0.000570527	0.00127698	0.00175173	0.000696242			0.00264372	0.00115802	0.00092912	0.00157695	0.000438835		0.000292325	0.000234418	0.00124081	0.000589185	0.000266376		0.00162254	0.000255946	0.00107177	0.000983419	0.000324123
		0.5h	0.000486977	0.000842762	0.000635151	0.000654963	8.42485e-05	0.2991	0.0117493	0.0122984	0.0228345	0.0156274	0.00294513	0.0141	0.0115066	0.0200612	0.0268505	0.0194727	0.00362457	0.0137	0.00229394	0.000635688	0.00120225	0.0013773	0.000397334	0.7348		0.00116906	0.00127568	0.00089561	0.00111345	9.24151e-05	0.4891	0.001601	0.00264637	0.00995586	0.00473441	0.00214584	0.1719	0.0133348	0.0133337	0.0154562	0.0140415	0.000577521	0
		2h	0.00127287	0.000892061	0.00164247	0.00126913	0.000176879	0.0272	0.0378747	0.0564626	0.0248346	0.0397239	0.00749292	0.013	0.0333241	0.0773222	0.0411019	0.0505827	0.0110692	0.0214	0.00104352	0.00136159	0.00141373	0.00127295	9.44654e-05	0.654		0.00296272	0.00118845	0.00169153	0.00194757	0.000431066	0.1542	0.0164002	0.0210292	0.00638487	0.0146048	0.00352866	0.0301	0.0341206	0.0547922	0.0180644	0.0356591	0.00867958	0.0291
		4h	0.00104764	0.000550387	0.000576826	0.000724951	0.000131884	0.2979	0.013114	0.0395417	0.0261194	0.0262584	0.00622931	0.0282	0.0274901	0.0567537	0.0509613	0.0450684	0.00730503	0.0078	0.00327686	0.000740244	0.00160695	0.00187469	0.000607796	0.9748		0.00078296	0.00161625	0.00142126	0.00127349	0.000205464	0.3751	0.0100258	0.00803004	0.00494295	0.00766626	0.00120721	0.0079	0.0129571	0.0169286	0.0161455	0.0153437	0.000991654	0.0002
		28h	0.00222308	0.00159013	0.00117937	0.0016642	0.000247855	0.1304	0.0119233	0.0108526	0.00678858	0.00985484	0.00127698	0.0083	0.0195993	0.01774	0.00961125	0.0156502	0.00250404	0.0109	0.00592351	0.00168146	0.000840941	0.0028153	0.00128429	0.5842		0.00273063	0.00120585	0.0016326	0.00185636	0.000370821	0.7116	0.0056138	0.00912414	0.00204425	0.00559406	0.00166877	0.0729	0.0165069	0.0153216	0.00536235	0.012397	0.00288543	0.0326
	3xFLAG-HSFA3	NHS d5	0.000577378	0.000462888	0.000163625	0.000401297	0.000100712		0.00196227	0.000313645	0.000270142	0.000848687	0.000454736		0.00176598	0.000845714	0.000120981	0.00091089	0.000388641		0.00225003	0.00362116	0.00494665	0.00360595	0.000635629			0.00204254	0.000838476	0.000472266	0.00111776	0.00038728		0.00131192	0.000328533	0.000993628	0.000878027	0.000236542		0.000677188	0.00104321	0.000938857	0.000886418	8.88886e-05
		NHS d6	0.00146549	0.000293201	0.000326171	0.000694955	0.000314667		0.00145914	0.000525453	0.000259517	0.000748038	0.000296997		0.00139618	0.000600485	0.000269919	0.000755528	0.000272904		0.00262918	0.00465824	0.00194502	0.00307748	0.000665185			0.00293408	0.000325926	0.000801182	0.00135373	0.000654828		0.00045945	0.00074768	0.00104826	0.000751797	0.000138794		0.000909951	0.00063601	0.000589693	0.000711885	8.15938e-05
		0.5h	0.0004109	0.000435692	0.000195876	0.000347489	6.2171e-05	0.7293	0.000812544	0.00250676	0.00370759	0.0023423	0.000685664	0.2124	0.000664488	0.00417859	0.00457233	0.00313847	0.00101425	0.1693	0.00353547	0.000892826	0.00183585	0.00208805	0.000631328	0.2387		0.00403984	0.000211059	0.000320629	0.00152384	0.00102748	0.7777	0.0016119	0.000507339	0.00681545	0.00297823	0.00158803	0.3457	0.00389617	0.00382876	0.00300279	0.00357591	0.000234513	0.0009
		2h	0.00056625	0.000267001	0.000245256	0.000359503	8.456e-05	0.8081	0.018282	0.0113126	0.00871752	0.0127707	0.00233164	0.0149	0.0252938	0.0162128	0.0100035	0.01717	0.00362508	0.0219	0.00359872	0.00449956	0.00465824	0.00425217	0.00026938	0.4873		0.00484235	0.000600864	8.82233e-05	0.00184381	0.0012301	0.6696	0.00231923	0.00524956	0.0133164	0.00696174	0.00268466	0.1391	0.00536529	0.00888332	0.00180683	0.00535181	0.00166795	0.0944
		4h	0.000950733	0.00016549	0.000423372	0.000513198	0.000188682	0.6912	0.0691942	0.0177579	0.0455642	0.0441721	0.012137	0.0436	0.117623	0.0145715	0.0433272	0.0585074	0.0250677	0.1339	0.00906874	0.00232374	0.0045204	0.0053043	0.0016217	0.4705		0.00748972	0.000288781	0.00022537	0.00266796	0.00196853	0.5624	0.0165573	0.00776814	0.0100456	0.011457	0.00215027	0.0162	0.0426483	0.0270183	0.0130728	0.0275798	0.00697477	0.0354
		28h	0.0013941	0.00026584	0.00012578	0.000595241	0.0003278	0.8665	0.0507867	0.0109602	0.00861416	0.0234537	0.0111723	0.1725	0.0622526	0.00907915	0.0074747	0.0262688	0.0146952	0.2294	0.00322034	0.00508572	0.00666429	0.00499012	0.000812686	0.2112		0.00631169	0.000541396	0.000264083	0.00237239	0.00160954	0.6572	0.0151691	0.00290964	0.00252803	0.00686893	0.00338973	0.2149	0.0274677	0.00649681	0.00476247	0.012909	0.00595761	0.1699
panel b: ChIP-qPCR data for FLAG-HSFA3 and FLAG-HSFA3 in hsfa2 ChIP. Recovered chromatin is given as % of Input material.
			HSP22-1						HSP22-2						HSP22-3								HSP101-1						HSP101-2						HSP101-3
			rep 1	rep 2	rep 3	Av	StDev	p-value (unpaired T-test vs WT background)	rep 1	rep 2	rep 3	Av	StDev	p-value (unpaired T-test vs WT background)	rep 1	rep 2	rep 3	Av	StDev	p-value (unpaired T-test vs WT background)			rep 1	rep 2	rep 3	Av	StDev	p-value (unpaired T-test vs WT background)	rep 1	rep 2	rep 3	Av	StDev	p-value (unpaired T-test vs WT background)	rep 1	rep 2	rep 3	Av	StDev	p-value (unpaired T-test vs WT background)
	WT	NHS d5	0.00109895	9.76567e-05	0.00766331	0.00295331	0.00335547		0.000903799	0.00152041	0.00741594	0.00328005	0.00293533		0.00189308	0.000696896	0.00895684	0.00384894	0.0036447				0.0011786	0.000589825	0.00310021	0.00162288	0.00107193		0.000499646	0.000355682	0.000264067	0.000373132	9.69627e-05		0.000394741	0.000454217	0.0027154	0.00118812	0.00108022
		NHS d6	0.000919817	0.000369587	0.000932991	0.000740798	0.000262541		0.00117402	0.000587363	0.00170671	0.00115603	0.00045715		0.0013509	0.000633558	0.00155399	0.00117948	0.000394831				0.00129021	0.000694857	0.00150429	0.00116312	0.000342451		0.000507792	0.000392815	0.000277837	0.000392815	9.38789e-05		0.00019737	0.000205189	0.000617029	0.000339863	0.000196012
		0h	0.000523421	0.00242113	0.0010736	0.00133938	0.000797204		0.00118345	0.000978836	0.00246944	0.00154391	0.000659757		0.003239	0.00110336	0.00318933	0.00251056	0.00099525				0.000955472	0.00103533	0.0011634	0.0010514	8.56439e-05		0.00182215	0.00156015	0.00148705	0.00162312	0.000143869		0.00533557	0.00414783	0.0037604	0.0044146	0.000670159
		2h	0.00809907	0.000248215	0.000629631	0.0029923	0.00361438		0.0208851	0.0146209	0.000829874	0.012112	0.00837751		0.0501822	0.00995154	0.00159201	0.0205752	0.0212116				0.000855977	0.000745214	0.00063778	0.000746324	8.90818e-05		0.00223299	0.00152935	0.00129144	0.00168459	0.000399755		0.0180715	0.0230191	0.000208862	0.0137665	0.00979718
		4h	0.00301304	0.00195837	0.000436191	0.00180253	0.00105775		0.0333203	0.0257515	0.0428035	0.0339584	0.00697604		0.0336318	0.0262585	0.0623858	0.0407587	0.0155861				0.0041	0.000885286	0.000920675	0.00196865	0.00150716		0.00356107	0.00517294	0.010431	0.00638835	0.00293337		0.00535672	0.0300158	0.0167364	0.0173696	0.010077
		28h	0.00106591	0.000581077	0.00108546	0.000910814	0.000233296		0.027445	0.0143042	0.0357337	0.0258277	0.00882299		0.0366071	0.0181943	0.0406414	0.0318143	0.0097706				0.00140208	0.000820387	0.00103682	0.00108643	0.000240054		0.00103453	0.0011998	0.0125464	0.00492691	0.00538821		0.00694086	0.00201492	0.0203167	0.0097575	0.00773258
	hsfa2	NHS d5	0.000235236	0.00039929	0.001115	0.000583176	0.000381975	0.3771	0.0014585	0.000257234	0.000553022	0.000756251	0.000511034	0.2971	0.0010885	0.000363592	0.00129251	0.000914867	0.000398608	0.321			0.00120757	0.000280187	0.000730787	0.000739515	0.000378652	0.3335	0.000120936	9.02854e-05	0.000939025	0.000383415	0.000393075	0.9731	0.000602476	0.000360811	0.00107989	0.000681059	0.000298774	0.5571
		NHS d6	0.00226187	0.00177138	0.000606824	0.00154669	0.000694098	0.1994	0.00519933	0.00172488	0.00216521	0.00302981	0.00154458	0.1753	0.00458637	0.0011312	0.00196885	0.00256214	0.00147163	0.2687			0.00181804	0.00190788	0.00116603	0.00163065	0.000330574	0.2371	0.00110878	0.00240524	0.000599699	0.00137124	0.000760114	0.1451	0.000415324	0.000538068	0.000303709	0.000419034	9.57124e-05	0.6348
		0h	0.00081145	0.000967398		0.000889424	7.79739e-05	0.5813	0.00325614	0.00230933		0.00278273	0.000473405	0.174	0.00212002	0.00310737		0.00261369	0.000493677	0.9228			0.00197052	0.00145863		0.00171457	0.000255946	0.0487	0.00393304	0.00358343		0.00375824	0.000174801	0.0014	0.00181795	0.00248066		0.0021493	0.000331355	0.0414
		2h	0.00146187	0.00111261	0.000727377	0.00110062	0.000299976	0.5017	0.014301	0.013057	0.0101354	0.0124978	0.00174597	0.9522	0.0295553	0.0175952	0.0166128	0.0212545	0.00588329	0.9673			0.00184872	0.00143913	0.00124465	0.00151083	0.00025177	0.0155	0.00479759	0.0052713	0.00138514	0.00381801	0.00173114	0.1647	0.0117315	0.0106638	0.00690899	0.0097681	0.00206814	0.6024
		4h	0.00241244	0.00165515	0.00132539	0.00179766	0.00045508	0.9955	0.121553	0.0256007	0.0544933	0.0672158	0.0401923	0.3131	0.172874	0.0288742	0.0443633	0.0820372	0.0645418	0.4289			0.00250363	0.000965831	0.00271392	0.00206113	0.000779234	0.9423	0.00988776	0.00995677	0.028805	0.0162165	0.00890147	0.2122	0.0718739	0.0317949	0.0442165	0.0492951	0.0167516	0.0821
		28h	0.00316111	0.00101588	0.00110247	0.00175982	0.000991492	0.3038	0.0197262	0.017837	0.0138697	0.0171443	0.00244058	0.2509	0.0185111	0.0172991	0.0205071	0.0187724	0.00132263	0.1347			0.00358437	0.00193022	0.0013027	0.00227243	0.000962403	0.1661	0.00620018	0.00633183	0.00438126	0.00563776	0.000890099	0.8629	0.0137705	0.0174626	0.00788498	0.0130394	0.00394408	0.6212

## Sheet: Fig.9
Figure 9: ChIP data for H3K4me3 enrichment at HSP22, APX2 and HSP101, values given are chromatin recovery relative to Input and H3.
		HSP22-1						APX2-1						HSP101-1
		rep1	rep2	rep3	Average	StDEV	p-value (unpaired T-test vs WT background)	rep1	rep2	rep3	Average	StDEV	p-value (unpaired T-test vs WT background)	rep1	rep2	rep3	Average	StDEV	p-value (unpaired T-test vs WT background)
Col	No HS	0.0478479	0.00802237	0.00717656	0.0210156	0.0189764		0.0741811	0.0809466	0.00132948	0.0521524	0.0360432		0.114441	0.0488443	0.0855752	0.0829535	0.0268439
hsfa2		0.0218154	0.0140652	0.00587568	0.0139188	0.00650819	0.6431	0.263883	0.167536	0.00194645	0.144455	0.108173	0.3161	0.0707538	0.0683673	0.0266292	0.0552501	0.0202614	0.3088
hsfa3		0.0128579	0.0213908	0.0164009	0.0168832	0.00350021	0.7771	0.510617	0.120491	0.00116765	0.210759	0.217556	0.3666	0.0521193	0.0696538	0.0644168	0.0620633	0.00734934	0.3483
hsfa2,3		0.0203614	0.00511816	0.0229922	0.0161573	0.00787936	0.7549	0.0995226	0.0767991	0.00133197	0.0592179	0.0419696	0.8655	0.0687867	0.0566123	0.125465	0.0836215	0.0300027	0.9824
Col	ACC +28h	0.0368309	0.0155131	0.0239865	0.0254435	0.00876372			0.175124	0.00179945	0.0884616	0.0866621		0.105111	0.0725943	0.13811	0.105272	0.026747
hsfa2		0.169386	0.0079841	0.0842268	0.0886852	0.0807011	0.2594	0.126619	0.0939137	0.00100587	0.0738462	0.0532083	0.868	0.42719	0.0645901	0.083301	0.191694	0.166696	0.5092
hsfa3		0.00683746	0.0105007	0.0133218	0.01022	0.00265466	0.0784	0.0645812	0.0652496	0.00111946	0.0436501	0.0300749	0.5686	0.114832	0.0529901	0.0752577	0.0810264	0.0255741	0.4066
hsfa2,3		0.0302457	0.0062709	0.0256601	0.0207256	0.010391	0.6492	0.0944213	0.093531	0.000540346	0.0628309	0.0440476	0.7584	0.0978653	0.0521559	0.126699	0.09224	0.0306909	0.6742
Col	ACC + 52h	0.0946181	0.0261776	0.0115505	0.0441154	0.0362066		0.0674305	0.104391	0.000853434	0.0575583	0.0428415		0.156274	0.056149	0.0448719	0.0857651	0.0500697
hsfa2		0.021261	0.0130664	0.018566	0.0176311	0.00341011	0.3613	0.0785991	0.063056	0.000664758	0.0474399	0.0336782	0.8058	0.104257	0.112711	0.10474	0.107236	0.00387643	0.5781
hsfa3		0.0346139	0.0118443	0.0227851	0.0230811	0.00929801	0.4707	0.120109	0.0638315	0.000587162	0.0615093	0.0488223	0.9356	0.100049	0.200543	0.115206	0.138599	0.0442355	0.326
hsfa2,3		0.0136987	0.0156467	0.00671674	0.0120207	0.00383385	0.2805	0.146828	0.0840281	0.000926759	0.0772608	0.0597557	0.724	0.137326	0.0703478	0.0479515	0.0852083	0.0379698	0.9906
		HSP22-2						APX2-2						HSP101-2
		rep1	rep2	rep3	Average	StDEV	p-value (unpaired T-test vs WT background)	rep1	rep2	rep3	Average	StDEV	p-value (unpaired T-test vs WT background)	rep1	rep2	rep3	Average	StDEV	p-value (unpaired T-test vs WT background)
Col	No HS	0.257406	0.0484172	0.11538	0.140401	0.0871346		0.383266	0.269952	0.184424	0.279214	0.081441		9.05931	0.809265	4.52439	4.79766	3.37361
hsfa2		0.192058	0.0360241	0.00861203	0.078898	0.0807949	0.5048	0.397895	0.144756	0.0428226	0.195158	0.149275	0.523	6.69974	1.66813	0.31764	2.89517	2.74615	0.5697
hsfa3		0.155916	0.126596	0.112577	0.131696	0.0180569	0.8967	0.317708	0.292399	0.159547	0.256551	0.0693664	0.7794	-	3.51919	3.11668	3.31794	0.201257	0.6641
hsfa2,3		0.155108	0.0763533	0.0893735	0.106945	0.034469	0.6402	0.361308	0.170722	0.146908	0.226313	0.0959497	0.5842	9.02539	1.87741	2.77475	4.55918	3.17926	0.9455
Col	ACC +28h	2.10531	2.38366	3.29878	2.59592	0.509828		3.30991	1.24471	2.93815	2.49759	0.898827		7.62952	2.43047	7.0883	5.7161	2.33377
hsfa2		1.05811	0.763794	0.418653	0.746853	0.261332	0.0103	1.06959	1.03018	0.565608	0.888457	0.228855	0.0702	3.98623	2.87328	3.23249	3.364	0.463777	0.2347
hsfa3		1.80899	0.725456	1.08792	1.24079	0.495119	0.0447	2.89964	1.13261	1.51046	1.84757	0.759751	0.4784	-	2.56345	5.55247	4.05796	1.49451	0.5399
hsfa2,3		0.249348	0.16235	0.231218	0.214305	0.037476	0.0027	0.26265	0.201263	0.251268	0.238394	0.0266632	0.0237	11.2224	2.10493	3.79905	5.7088	3.9596	0.9983
Col	ACC + 52h	3.31838	1.02139	0.950763	1.76351	1.09984		2.88616	0.953911	1.08743	1.6425	0.881088		13.2248	1.82885	3.70295	6.2522	4.98938
hsfa2		0.511634	0.392979	0.288331	0.397648	0.0912228	0.155	0.332041	0.656795	0.349808	0.446215	0.14908	0.1313	5.30778	2.62847	3.38754	3.77459	1.12754	0.531
hsfa3		1.36589	0.495729	0.493952	0.785189	0.410615	0.3039	1.94563	1.40259	1.63539	1.6612	0.222447	0.9782	-	2.89283	5.99619	4.44451	1.55168	0.7261
hsfa2,3		0.157732	0.1118	0.140086	0.136539	0.0189184	0.1046	0.143907	0.125897	0.0859267	0.118577	0.0242297	0.0708	3.84601	3.24215	2.06829	3.05215	0.738081	0.4203

## Sheet: Fig.10
panel a: survival assays for promoter swap lines - ACC followed by 44°C treatments three days after ACC
Phenotype classes (number of plants per class are given)
	pHSFA2::3xFLAG-HSFA3 in hsfa2											pHSFA2::3xFLAG-HSFA3 in hsfa3											pHSFA3::HSFA2-YFP in hsfa3											pHSFA3::HSFA2-YFP in hsfa2
	ACC				ACC + d3:44°C for 70 min							ACC				ACC + d3:44°C for 70 min							ACC				ACC + d3:44°C for 70 min							ACC				ACC + d3:44°C for 70 min
	normal	slightly affected	strongly affected	dead	normal	slightly affected	strongly affected	dead	p-value (Fisher's exact test, 2x4 extension, vs. hsfa3)			normal	slightly affected	strongly affected	dead	normal	slightly affected	strongly affected	dead	p-value (Fisher's exact test, 2x4 extension, vs. hsfa3)			normal	slightly affected	strongly affected	dead	normal	slightly affected	strongly affected	dead	p-value (Fisher's exact test, 2x4 extension, vs. hsfa3)			normal	slightly affected	strongly affected	dead	normal	slightly affected	strongly affected	dead	p-value (Fisher's exact test, 2x4 extension, vs. hsfa3)
Col	28				13	10	5		2.9e-13		Col	28				8	12	6	2	3.78e-08		Col	28				3	14	8	1	7.14e-08		Col	28				10	10	3	2	1e-06
hsfa2	26						6	21			hsfa3	26						13	14			hsfa3	26						13	14			hsfa2	26					3	7	16
line1	27					7	14	5	1.6e-05		line2	27					7	13	4	0.0012		line2	27				2	12	8	3	6e-06		line4	27				9	16	3		1.13e-09
line11	24					3	17	7	0.000335		line5	24				1	4	17	6	0.016557		line10	24					8	15	2	6.6e-05		line8	24				8	13	6	1	5.66e-07
A2-YFP	27				16	10	1		7.19e-15		Flag-A3	27				12	10	4	2	2.13e-09		Flag-A3	27				11	9	5	2	2.26e-08		A2-YFP	27				2	13	6	7	0.005368
panel b: expression of APX2 in enhanced re-induction assays with pHSFA2::FLAG-HSFA3 and pHSFA3::HSFA2-YFP (expression levels relative to the reference gene AT4G26410 of 3 independent biological replicates)
		APX2									APX2
		rep1	rep2	rep3	Average	StDEV	p-Value (unpaired T-Test, d4+d6 vs. d6 Timepoint)				rep1	rep2	rep3	Average	StDEV	p-Value (unpaired T-Test, d4+d6 vs. d6 Timepoint)
No HS	Col	0.000582212	0.000343117	0.00175214	0.000892489	0.000615652			No HS	Col	0.00758583	0.00044403	0.0130597	0.00702984	0.00516529
d4 control		0.197313	0.149569	0.104627	0.150503	0.0378446			d4 control		0.269964	0.139895	0.183409	0.197756	0.0540606
d6		2.10198	1.22877	0.490843	1.27386	0.658515			d6		5.05747	8.67285	5.96009	6.56347	1.5364
d4 + d6		29.9258	14.0503	12.5824	18.8528	7.85267	0.0344		d4 + d6		47.6312	85.4351	28.8289	53.9651	23.5394	0.0468
No HS	hsfa2	0.00135167	0.00115956	0.000100073	0.000870435	0.000550346			No HS	hsfa2	4.16125	0.00698581	0.00373457	1.39066	1.9591
d4 control		0.00209628	0.000966761	0.000347669	0.0011369	0.000723936			d4 control		0.0171837	0.0493068	0.00626911	0.0242532	0.0182673
d6		1.5206	1.46827	3.32495	2.10461	0.863178			d6		4.4145	5.71498	5.16194	5.09714	0.532894
d4 + d6		3.01364	0.949793	1.74513	1.90285	0.849912	0.8254		d4 + d6		6.81879	9.12761	6.64812	7.53151	1.13077	0.0512
No HS	pA2::3xFLAG-A3 in hsfa2 #1	0.00327642	0.000930895	0.00170282	0.00197004	0.000976021			No HS	pA3::A2-YFP in hsfa2 #4	0.0112605	0.0132563	0.00193166	0.00881615	0.00493578
d4 control		0.0782839	0.0230639	0.0341898	0.0451792	0.0238451			d4 control		0.156857	0.537047	0.113666	0.26919	0.190222
d6		3.41929	1.54902	1.13069	2.033	0.995021			d6		7.86555	4.30613	6.4702	6.21396	1.46438
d4 + d6		8.94188	8.85628	9.21437	9.00417	0.15268	0.0006		d4 + d6		68.6165	62.1484	30.0676	53.6108	16.8557	0.0167
panel c: expression of FLAG-HSFA3 and endogenous HSFA3 in the pHSFA2::3xFLAG-HSFA3 line 1 in enhanced re-induction assays (expression levels relative to the reference gene AT4G26410 of 3 independent biological replicates)
		3xFLAG-HSFA3									endogenous HSFA3
		rep1	rep2	rep3	Average	StDEV	p-Value (unpaired T-Test, d4+d6 vs. d6 Timepoint)				rep1	rep2	rep3	Average	StDEV	p-Value (unpaired T-Test, d4+d6 vs. d6 Timepoint)
No HS	Col	0.000826254	0.000929572	0.00191167	0.0012225	0.00048914			No HS	Col	0.0511517	0.0336645	0.0537552	0.0461905	0.00892074
d4 control		0.000940976	0.00115604	0.00190471	0.00133391	0.000413058			d4 control		0.0550118	0.0745118	0.0388762	0.0561333	0.0145698
d6		0.00102572	0.000346211	0.000436269	0.000602734	0.000301349			d6		1.02976	1.1141	0.897917	1.01393	0.0889652
d4 + d6		0.00398592	0.000117485	0.00159274	0.00189872	0.00159403	0.3217		d4 + d6		1.32812	0.550562	1.17432	1.01767	0.336208	0.9886
No HS	hsfa2	0.00621739	0.000988909	0.000149015	0.00245177	0.00268468			No HS	hsfa2	0.052197	0.0423467	0.00563549	0.0333931	0.0200353
d4 control		0.00247652	0.000444948	0.0017842	0.00156856	0.000843287			d4 control		0.0332926	0.0273549	0.0185216	0.0263897	0.00606874
d6		0.000284489	0.00131594	0.0140079	0.00520278	0.00624039			d6		2.46895	2.30184	2.29159	2.35413	0.0813021
d4 + d6		0.000580616	0.000149256	0.00105513	0.000595002	0.000369963	0.3561		d4 + d6		2.53345	0.916996	2.35154	1.93399	0.722951	0.4599
No HS	pA2::3xFLAG-A3 in hsfa2 #1	0.233392	0.17689	0.176979	0.195754	0.0266143			No HS	pA2::3xFLAG-A3 in hsfa2 #1	0.0330472	0.0228605	0.0491359	0.0350145	0.0108167
d4 control		1.16918	0.297679	0.546026	0.670961	0.366592			d4 control		0.218689	0.0341214	0.0766372	0.109816	0.0789175
d6		26.4966	20.4082	17.5924	21.4991	3.71604			d6		2.32611	2.00594	1.52166	1.95123	0.330684
d4 + d6		26.4837	24.5784	45.2795	32.1139	9.34194	0.2097		d4 + d6		1.53973	2.22213	3.18454	2.31547	0.674729	0.5307

[truncated: 8 more sheets: Sup_Fig.1, Sup_ Fig.2, Sup_Fig.3, Sup_Fig.4, Sup_Fig.5, Sup_Fig.6, Sup_Fig.7, Sup_Fig.8]
